# Supplementary material for: Genetic dissection of agronomic and quality traits based on association mapping and genomic selection approaches in durum wheat grown in Southern Spain
Source: PLoS One. 2019 Feb 27;14(2):e0211718. doi: 10.1371/journal.pone.0211718 (PMC6392243; doi:10.1371/journal.pone.0211718)
Supplement: S1 Table — (XLSX) [file pone.0211718.s003.xlsx]

## Sheet: Sheet1
S1 Table. List of durum wheat lines assessed.
ID	Accession type
DWSP-001	Breeding cycle 2
DWSP-002	Breeding cycle 2
DWSP-003	Breeding cycle 2
DWSP-004	Breeding cycle 2
DWSP-005	Breeding cycle 2
DWSP-006	Breeding cycle 2
DWSP-007	Breeding cycle 2
DWSP-008	Breeding cycle 2
DWSP-009	Breeding cycle 2
DWSP-010	Breeding cycle 2
DWSP-011	Breeding cycle 2
DWSP-012	Breeding cycle 2
DWSP-013	Breeding cycle 2
DWSP-014	Breeding cycle 2
DWSP-015	Breeding cycle 2
DWSP-017	Breeding cycle 2
DWSP-018	Breeding cycle 2
DWSP-019	Breeding cycle 2
DWSP-020	Breeding cycle 2
DWSP-021	Breeding cycle 2
DWSP-022	Breeding cycle 2
DWSP-023	Breeding cycle 2
DWSP-024	Breeding cycle 2
DWSP-025	Breeding cycle 2
DWSP-026	Breeding cycle 2
DWSP-027	Breeding cycle 2
DWSP-028	Breeding cycle 2
DWSP-029	Breeding cycle 2
DWSP-030	Breeding cycle 2
DWSP-031	Breeding cycle 2
DWSP-032	Breeding cycle 2
DWSP-033	Breeding cycle 2
DWSP-034	Breeding cycle 2
DWSP-035	Breeding cycle 2
DWSP-036	Breeding cycle 2
DWSP-037	Breeding cycle 3
DWSP-038	Breeding cycle 3
DWSP-039	Breeding cycle 3
DWSP-040	Breeding cycle 3
DWSP-041	Breeding cycle 3
DWSP-042	Breeding cycle 3
DWSP-043	Breeding cycle 3
DWSP-044	Breeding cycle 3
DWSP-045	Breeding cycle 3
DWSP-046	Breeding cycle 3
DWSP-047	Breeding cycle 3
DWSP-048	Breeding cycle 3
DWSP-049	Breeding cycle 3
DWSP-051	Breeding cycle 3
DWSP-052	Breeding cycle 3
DWSP-053	Breeding cycle 3
DWSP-054	Breeding cycle 3
DWSP-055	Breeding cycle 3
DWSP-056	Breeding cycle 3
DWSP-057	Breeding cycle 3
DWSP-058	Breeding cycle 3
DWSP-059	Breeding cycle 3
DWSP-060	Breeding cycle 3
DWSP-061	Breeding cycle 3
DWSP-062	Breeding cycle 3
DWSP-063	Breeding cycle 3
DWSP-064	Breeding cycle 3
DWSP-065	Breeding cycle 3
DWSP-066	Breeding cycle 3
DWSP-067	Breeding cycle 3
DWSP-068	Breeding cycle 3
DWSP-069	Breeding cycle 3
DWSP-070	Breeding cycle 3
DWSP-071	Breeding cycle 3
DWSP-072	Breeding cycle 3
DWSP-073	Breeding cycle 3
DWSP-074	Breeding cycle 3
DWSP-075	Breeding cycle 3
DWSP-076	Breeding cycle 3
DWSP-077	Breeding cycle 3
DWSP-078	Breeding cycle 3
DWSP-079	Breeding cycle 3
DWSP-080	Breeding cycle 3
DWSP-081	Breeding cycle 3
DWSP-082	Breeding cycle 3
DWSP-083	Breeding cycle 3
DWSP-084	Breeding cycle 3
DWSP-085	Breeding cycle 3
DWSP-086	Breeding cycle 4
DWSP-087	Breeding cycle 4
DWSP-088	Breeding cycle 4
DWSP-089	Breeding cycle 4
DWSP-090	Breeding cycle 4
DWSP-091	Breeding cycle 4
DWSP-092	Breeding cycle 4
DWSP-093	Breeding cycle 4
DWSP-094	Breeding cycle 4
DWSP-095	Breeding cycle 4
DWSP-096	Breeding cycle 4
DWSP-097	Breeding cycle 4
DWSP-098	Breeding cycle 4
DWSP-099	Breeding cycle 4
DWSP-100	Breeding cycle 4
DWSP-101	Breeding cycle 4
DWSP-102	Breeding cycle 4
DWSP-103	Breeding cycle 4
DWSP-104	Breeding cycle 4
DWSP-105	Breeding cycle 4
DWSP-106	Breeding cycle 4
DWSP-107	Breeding cycle 4
DWSP-109	Breeding cycle 4
DWSP-110	Breeding cycle 4
DWSP-111	Breeding cycle 4
DWSP-112	Breeding cycle 4
DWSP-113	Breeding cycle 4
DWSP-114	Breeding cycle 4
DWSP-115	Breeding cycle 4
DWSP-116	Breeding cycle 4
DWSP-117	Breeding cycle 4
DWSP-118	Breeding cycle 4
DWSP-119	Breeding cycle 4
DWSP-120	Breeding cycle 4
DWSP-121	Breeding cycle 4
DWSP-122	Breeding cycle 4
DWSP-123	Breeding cycle 4
DWSP-124	Breeding cycle 4
DWSP-125	Breeding cycle 4
DWSP-126	Breeding cycle 4
DWSP-127	Breeding cycle 4
DWSP-128	Breeding cycle 4
DWSP-129	Breeding cycle 4
DWSP-130	Breeding cycle 4
DWSP-131	Breeding cycle 4
DWSP-132	Breeding cycle 4
DWSP-133	Breeding cycle 4
DWSP-134	Breeding cycle 4
DWSP-135	Breeding cycle 4
DWSP-136	Breeding cycle 4
DWSP-137	Breeding cycle 4
DWSP-138	Breeding cycle 4
DWSP-139	Breeding cycle 4
DWSP-140	Breeding cycle 4
DWSP-141	Breeding cycle 4
DWSP-142	Breeding cycle 4
DWSP-143	Breeding cycle 4
DWSP-144	Breeding cycle 4
DWSP-145	Breeding cycle 4
DWSP-146	Breeding cycle 4
DWSP-147	Breeding cycle 4
DWSP-148	Breeding cycle 4
DWSP-149	Breeding cycle 4
DWSP-150	Breeding cycle 4
DWSP-151	Breeding cycle 4
DWSP-152	Breeding cycle 4
DWSP-154	Breeding cycle 4
DWSP-155	Breeding cycle 4
DWSP-156	Breeding cycle 4
DWSP-157	Breeding cycle 4
DWSP-158	Breeding cycle 4
DWSP-159	Breeding cycle 4
DWSP-160	Breeding cycle 4
DWSP-161	Breeding cycle 4
DWSP-162	Breeding cycle 4
DWSP-163	Breeding cycle 4
DWSP-164	Breeding cycle 4
DWEL-001	Tester
DWEL-002	Tester
DWEL-003	Tester
DWEL-004	Tester
DWEL-005	Tester
DWEL-006	Tester
DWEL-007	Tester
DWEL-008	Tester
DWEL-009	Tester
DWEL-010	Tester
DWEL-011	Tester
DWEL-012	Tester
DWEL-013	Tester
DWEL-014	Tester
DWEL-015	Tester
DWEL-016	Tester
DWEL-017	Tester
DWEL-018	Tester
DWEL-019	Tester
