# Supplementary material for: Genetic dissection of agronomic and quality traits based on association mapping and genomic selection approaches in durum wheat grown in Southern Spain
Source: PLoS One. 2019 Feb 27;14(2):e0211718. doi: 10.1371/journal.pone.0211718 (PMC6392243; doi:10.1371/journal.pone.0211718)
Supplement: S2 Table — Mean, maximum and minimum values for temperature (maximum temperature (Tmax), average temperature (Tmed) and minimum temperature (Tmin)) (°C), rainfall (Pp) (mm) and evapotranspiration (Eto) (mm/day) for the five locations assessed. Daily values are also include in separated sheets for each location. (XLSX) [file pone.0211718.s004.xlsx]

## Sheet: Summary
S2 Table. Meteorological information collected from Agroclimatic stations (Junta de Andalucia) (https://www.juntadeandalucia.es/agriculturaypesca/ifapa/ria/servlet/ FrontController). Mean, maximum and minimum values for temperature (maximum temperature (Tmax), average temperature (Tmed) and minimum temperature (Tmin)) (ºC), rainfall (Pp) (mm) and evapotranspiration (Eto) (mm/day) for the five loc…
(37º 27' 28" N 6º 21' 52" O)	(Altitude: 97m) (Slope: 0%)
		Tmax (ºC)	Tmed (ºC)	Tmin (ºC)	Pp (mm)	ETo (mm/day)
2015	Mean	21.6	15.6	10.5	1.4	2.9
	Min	8.2	5.3	1.1	0	0.5
	Max	40.7	31	22.1	35.6	7.6
2014	Mean	21.2	15.5	10.5	1.7	2.9
	Min	9.9	7.1	7.1	0	0.4
	Max	38.6	29.6	20.9	55.8	7.3
2013	Mean	20.2	14.7	10	2.6	2.6
	Min	10.4	6.2	1.5	0	0.4
	Max	36.9	27.7	19	46.2	7.5
(37º 32' 18" N 5º 6' 17" O)	(Altitude: 157m) (Slope: 0%)
2015	Mean	23	15.3	8.5	1.1	2.9
	Min	6.2	3.3	3.3	0	0.4
	Max	43.4	33.2	33.2	28.2	7.7
2014	Mean	21.9	14.9	8.5	1.3	2.8
	Min	11.1	5.9	-2.4	0	0.4
	Max	40.6	30.2	19.6	41.2	8.4
2013	Mean	20.4	14.3	8.7	2	2.6
	Min	9.6	4.7	-1.5	0	0.3
	Max	37.1	28.1	18.8	47.8	7.2
(37º 47' 21" N 4º 36' 28" O)	(Altitude: 208m) (Slope: 5%)
2015	Mean	22.6	15	8.5	1.5	3.2
	Min	6.7	3	3	0	0.4
	Max	42.8	31.8	31.8	38.4	8.9
2014	Mean	21.4	14.1	7.8	1.6	3
	Min	7.8	3.9	-3	0	0.3
	Max	38.4	28.9	20.9	56.4	8.5
2013	Mean	20.1	14	8.6	2.9	2.7
	Min	7.9	4.5	-1.4	0	0.5
	Max	36.3	27.9	18.9	48.6	8
(36º 16' 8" N 6º 4' 30" O )	(Altitude: 16m) (Slope: 0%)
2015	Mean	19.5	14.8	10.2	1.8	2.9
	Min	10.5	6.1	6.1	0	0.5
	Max	35.7	29.1	29.1	72	9
2014	Mean	16.4	11.9	7.9	0.6	2.3
	Min	12.9	8.1	1.5	0	0.6
	Max	37.5	27.9	21.7	27.6	8.1
2013	Mean	5	4	2.9	0	1
	Min	16.2	13.8	8.6	0	2.3
	Max	33.5	26.1	21.1	0.6	7.5
(36º 42' 12" N 6º 10' 8" O)	(Altitude: 38m) (Slope: 0%)
2015	Mean	21.9	15.5	9.5	2.4	3
	Min	9.1	5.4	5.4	0	0.5
	Max	38.5	27.8	27.8	86.6	7.9
2014	Mean	21.9	15.4	9.2	1.4	2.9
	Min	13	0	-0.9	0	0.6
	Max	39.1	27.2	19.8	31	8.1
2013	Mean	21	15.1	9.6	2.6	2.6
	Min	11.6	5.8	-0.9	0	0.5
	Max	35.9	26.4	20.1	48.4	7.7

## Sheet: Huelva
Date	Julian day	Tmax (ºC)	Tmin (ºC)	Tmed (ºC)	Pp (mm)	ETo (mm/day)
30/06/15	181	28.7	17.4	23.3	0	5.88
29/06/15	180	34.4	20.7	27.3	0	6.94
28/06/15	179	39.5	22.1	31	0	7.61
27/06/15	178	40.7	21	30.9	0	7.56
26/06/15	177	37.9	18.4	28.5	0	7.52
25/06/15	176	34.1	16.8	25.4	0	6.84
24/06/15	175	29.7	15.1	22.3	0	6.38
21/06/15	172	31.7	19	24.8	0	6.01
20/06/15	171	36.8	19.5	27.3	0	7.6
19/06/15	170	35.7	18.2	26.2	0	7.24
18/06/15	169	33.5	17.6	25.2	0	6.92
17/06/15	168	32.9	16.9	25.2	0	6.95
16/06/15	167	29.2	13.2	21.4	0	5.9
15/06/15	166	23.3	12.8	17.8	0	4.61
14/06/15	165	23.1	13	17.6	1.8	4.26
13/06/15	164	23	13.8	17.7	0	5.29
2015-12-06	163	24.9	15.5	19.3	0	4.99
2015-11-06	162	22.9	16.6	19.3	0	3.24
2015-10-06	161	26.2	17.7	21.1	0	4.66
2015-09-06	160	30.3	17.8	23.4	0	6.2
2015-08-06	159	30.2	19.3	24.1	0	5.17
2015-07-06	158	34.1	20.2	25.7	0	6.4
2015-06-06	157	34.7	18.7	26.6	0	6.86
2015-05-06	156	33.6	17.4	25.6	0	6.86
2015-04-06	155	34.7	18.2	25.8	0	7.12
2015-03-06	154	35.1	17.9	26.3	0	7.05
2015-02-06	153	33.8	16	25.2	0	6.18
2015-01-06	152	30.4	14.4	23.1	0	6.04
31/05/15	151	31.5	14.4	23	0	6.41
30/05/15	150	30.1	17.4	21.9	0	5.55
29/05/15	149	27.9	17.3	22.2	0	5.84
28/05/15	148	33.7	17.1	24.8	0	6.91
27/05/15	147	32.7	14.7	23.2	0	6.41
26/05/15	146	29.3	15.5	21.3	0	5.98
25/05/15	145	27.8	13.7	19.9	0	5.69
24/05/15	144	25.1	13.7	18.4	1.8	4.05
23/05/15	143	28.5	13.6	20.6	0	5.71
22/05/15	142	28	13.4	20.5	0	5.11
21/05/15	141	27.9	14.6	20.2	0	5.23
20/05/15	140	29.5	15.2	21.3	0	6.41
19/05/15	139	28.8	13.7	21.5	0	6.45
18/05/15	138	30.4	14.8	22	0	5.67
17/05/15	137	32.1	14.2	23.1	0	6.77
16/05/15	136	32.1	18	24.5	0	7.46
15/05/15	135	30.5	12.8	21.6	0	6.18
14/05/15	134	36	17.4	26.5	0	7.17
13/05/15	133	38.3	19.2	28.5	0	6.91
2015-12-05	132	35.6	16.4	25	0	6.3
2015-11-05	131	32.7	16.5	23.6	0	6.18
2015-10-05	130	33	18.2	24.6	0	6.37
2015-09-05	129	31.4	13.8	23.4	0	5.57
2015-08-05	128	25.6	13.6	18.9	0	4.47
2015-07-05	127	28.1	13.7	20	0	5.84
2015-06-05	126	26.7	10.4	18.4	0	4.93
2015-05-05	125	23.7	11.6	17	0	4.86
2015-04-05	124	21.4	14.7	16.9	1.4	2.89
2015-03-05	123	30.4	14.7	22.2	0	4.91
2015-02-05	122	32.3	16.1	23.6	0	6
2015-01-05	121	30.4	14.1	22.5	0	5.59
30/04/15	120	28	12.2	19.9	0	4.77
29/04/15	119	24.6	10.4	17.4	0	4.78
28/04/15	118	23.5	10.8	16.8	0	4.29
27/04/15	117	20.7	11.3	15.3	0	3.32
26/04/15	116	20.7	12.1	15.6	4	3.03
25/04/15	115	20	13.9	16.4	0.4	2.42
24/04/15	114	21	9.8	16	0	3.4
23/04/15	113				0	0.53
22/04/15	112	22	12.5	17.1	0	3.97
21/04/15	111	25.2	10.8	17.8	0	4.58
20/04/15	110	24.8	8.9	17.3	0	4.43
19/04/15	109	22.4	8	15.6	0	4.19
18/04/15	108	21.9	10.1	15.7	0	4.42
17/04/15	107	23.4	10.2	16.5	0	3.89
16/04/15	106	21.1	10.9	15.3	0.2	3.66
15/04/15	105	17	11.9	13.8	2.2	1.79
14/04/15	104	22.6	13.8	16.9	0	3.28
13/04/15	103	24.9	9.9	17.3	0	4.27
2015-12-04	102	21.7	10.2	15.3	0.2	3.79
2015-11-04	101	20.2	10.5	14.1	2.2	2.53
2015-10-04	100	20.5	10.8	15.1	0	3.14
2015-09-04	99				0	0.53
2015-08-04	98	16.2	10.6	12.8	3	1.69
2015-07-04	97	20.3	10.6	15.3	0	3.32
2015-06-04	96	21.7	13.6	16.2	0	2.16
2015-05-04	95	22.6	12.1	16.5	0	3.34
2015-04-04	94	26.5	11.2	18.6	0	3.61
2015-03-04	93	24.5	10.6	17.3	0	3.41
2015-02-04	92	27.1	13.4	18.7	0	4.61
2015-01-04	91	30.3	14.2	22.1	0	5.08
31/03/15	90	30.5	14.5	22	0	4.42
30/03/15	89	28.8	9.9	19.7	0	3.95
29/03/15	88	28.3	9.2	19	0	4.25
28/03/15	87	27.9	12.4	19.8	0	4.1
27/03/15	86	22.8	9.2	15.5	0	3.46
26/03/15	85	19.9	6.6	12.4	0	3.07
25/03/15	84	16.6	7.2	11.6	0	3.12
24/03/15	83	14.6	5.6	9.4	4.6	2.17
23/03/15	82	17.2	7	12.1	0.4	2.22
22/03/15	81	16.5	7.6	11.3	1.4	1.74
21/03/15	80	14.9	9.1	11.3	0.4	1.3
20/03/15	79	16.5	9	11.6	2.2	1.2
19/03/15	78	16.2	9.2	11.6	0.2	1.85
18/03/15	77	14.1	6.3	9.7	2.8	1.64
17/03/15	76	11.9	8.3	9.9	14.8	0.86
16/03/15	75	18.3	5	11.4	0	2.6
15/03/15	74	19.4	5.8	12.8	0	3.19
14/03/15	73	22.1	6.8	14	0	3.17
13/03/15	72	19.3	5.6	11.9	0	2.71
2015-12-03	71	22.9	10.3	15.7	0	3.47
2015-11-03	70	25.5	9.4	17.3	0	3.38
2015-10-03	69	25.4	7.2	15.6	0	3.15
2015-09-03	68	22.1	7.8	14.2	0	3
2015-08-03	67	25.9	5.8	15.7	0	3.28
2015-07-03	66	21.5	7.9	13.6	0	3.81
2015-06-03	65	20.7	7.2	12.6	0	4.8
2015-05-03	64	17	7.6	12.5	0	4.14
2015-04-03	63	22.1	7.4	14.9	0	2.56
2015-03-03	62	21	8.9	14	0	2.29
2015-02-03	61	23.9	8.8	15.4	0	2.65
2015-01-03	60	20.8	8.8	14	0	2.54
28/02/15	59	19.9	6.8	13.1	0	2.58
27/02/15	58	18.8	8.5	13	0	2.68
26/02/15	57	20.7	5.8	12.4	0	2.6
25/02/15	56	17.7	5.8	10.9	0	2.45
24/02/15	55	16.2	5	10.4	0	2.28
23/02/15	54	16.4	8.7	12.1	0	1.68
22/02/15	53	17.2	5.6	11.1	0	2.39
21/02/15	52	18.3	8.2	11.9	0.6	2.12
20/02/15	51	17	5.8	11.5	0	1.84
19/02/15	50	17	7.1	11.7	0	2.63
18/02/15	49	17.1	7.3	11.9	0	2.59
17/02/15	48	15.4	7.7	10.7	0	2.27
16/02/15	47	13.2	8.2	10.2	0	1.26
15/02/15	46	14.4	9.6	11.9	2.4	1.39
14/02/15	45	16.4	9	12.1	0	1.54
13/02/15	44	16.4	5.7	10.7	0	1.85
2015-12-02	43	16.5	7.4	11.2	0	1.54
2015-11-02	42	14.6	6.8	10.3	0.8	1.39
2015-10-02	41	13.6	7.4	9.7	0	1.4
2015-09-02	40	15	4.5	8.9	0	2.35
2015-08-02	39	12	3.5	7.3	0	1.94
2015-07-02	38	10.9	4.2	6.7	0.4	1.13
2015-06-02	37	11.8	1.2	6.4	0	1.63
2015-05-02	36	12.4	1.3	6.4	0	1.78
2015-04-02	35	11.6	4.5	7.9	0	1.8
2015-03-02	34	13.2	8.2	10.1	0.6	1.4
2015-02-02	33	11.8	3.5	7.8	1.8	0.91
2015-01-02	32	12.6	3.1	7.2	0	1.64
31/01/15	31	15.1	6.1	11.5	1.4	2.13
30/01/15	30	16.8	11.2	13.4	0.2	1.09
29/01/15	29	15	5	10.5	0	1.17
28/01/15	28	16.2	5.1	10	0	1.13
27/01/15	27	18.1	3.9	10.6	0	0.88
26/01/15	26	18.3	3.6	10.8	0	0.74
25/01/15	25	15.9	3.1	9.5	0	0.81
24/01/15	24	13.6	3.7	8.1	0	0.92
23/01/15	23	14.2	4.6	9.2	0.2	0.8
22/01/15	22	14.2	5.8	9	0	1.41
21/01/15	21	12.6	2.5	7.1	0.2	1.13
20/01/15	20	8.2	3.2	5.3	3.4	0.56
19/01/15	19	12.6	5.3	8.6	0	1.02
18/01/15	18	11.7	6.8	9.1	0	0.47
17/01/15	17	11.8	1.1	6.8	0	0.68
16/01/15	16	12.6	4.8	8.8	0	1.22
15/01/15	15	16	7.2	11.6	13.2	1.05
14/01/15	14	15.6	6.6	10.6	0	0.7
13/01/15	13	17.8	8.5	12.4	0	0.84
2015-12-01	12	17.8	7.2	12.4	0	0.7
2015-11-01	11	18.3	4.2	10.7	0	0.66
2015-10-01	10	18.2	7.9	12	0	1.61
2015-09-01	9	16.2	5.6	11.1	0	1.51
2015-08-01	8	15.3	5	9.5	0	0.92
2015-07-01	7	17	1.6	8.3	0	0.56
2015-06-01	6	11.6	4.2	6.8	0	0.56
2015-05-01	5	15.4	5.6	9.3	0	0.6
2015-04-01	4	18	7.3	11.6	0	0.86
2015-03-01	3	16.4	6.5	10.8	0	1.14
2015-02-01	2	14.4	5.2	9.3	0	1
2015-01-01	1	14.3	2.5	8.3	0	0.81
31/12/14	365	13.7	2.2	7.7	0	1.11
30/12/14	364	11	2.4	6.3	0	1.65
29/12/14	363	10.2	4.5	7.3	0	1.33
28/12/14	362	14	5.2	9.4	0.2	0.72
27/12/14	361	13	3.7	8	0.2	0.7
26/12/14	360	15.4	5.3	9.6	0	0.62
25/12/14	359	15.1	5.4	9.9	0	0.55
24/12/14	358	17.6	6.4	11.1	0	0.58
23/12/14	357	15.8	8.6	11.3	0	0.75
22/12/14	356	15.4	7.9	11	0	0.86
21/12/14	355	15.4	4.3	9.8	0.2	0.65
20/12/14	354	15.4	2.5	7.4	0.4	0.59
19/12/14	353	14.1	3.6	7.4	0.4	0.58
18/12/14	352	14.1	4.1	8.7	0.4	0.6
17/12/14	351	12.6	7.5	9.2	0.2	0.57
16/12/14	350	16.4	8	11.1	0	0.74
15/12/14	349	16.4	7.4	11.1	0	0.87
14/12/14	348	10.4	7.5	9.1	33.2	0.51
13/12/14	347	14	10	11.8	25.6	0.52
2014-12-12	346	13.8	5.2	9.7	0	0.59
2014-11-12	345	17	4.7	10.5	0	0.84
2014-10-12	344	14.2	4.4	9.2	0	0.77
2014-09-12	343	14	4.6	9.1	0	0.57
2014-08-12	342	17.5	3.2	9.1	0	0.65
2014-07-12	341	13.7	3.8	8.3	0	0.79
2014-06-12	340	15	3.5	8.8	0	0.65
2014-05-12	339	14.5	5.7	9.3	0	0.89
2014-04-12	338	14.6	6.6	10.4	0	0.91
2014-03-12	337	15.5	7.1	10.6	0	0.57
2014-02-12	336	17.4	7.8	12	0	0.75
2014-01-12	335	19	9.3	13.5	0	1.12
30/11/14	334	15.8	8	11.5	0	0.74
29/11/14	333	16.4	9.8	12.3	0	0.93
28/11/14	332	15.5	10.4	12.1	35.6	0.86
27/11/14	331	14.3	10.7	11.9	29	0.81
26/11/14	330	16.5	10.9	13.4	11.6	1
25/11/14	329	17.6	11.3	14.1	0.2	0.74
24/11/14	328	19.8	13.8	15.9	5	1.01
23/11/14	327	20.7	14	16.4	23.8	1.07
22/11/14	326	21.3	15.6	18.2	0	1.81
21/11/14	325	22.7	12.6	17.5	0	1.44
20/11/14	324	20.6	12.8	16.2	0	1.38
19/11/14	323	21	10.8	15.1	0	1.54
18/11/14	322	17.1	7.8	12.5	0.2	0.98
17/11/14	321	17.6	7.7	12	0	0.87
16/11/14	320	17.6	8.6	12.8	0	0.9
15/11/14	319	17.9	10.1	13.6	0.2	1.3
14/11/14	318	18.6	12.2	15.6	16.6	1.25
13/11/14	317	20.2	15.7	17.5	10	1.09
2014-12-11	316	19.7	14.4	16.5	0.4	1.45
2014-11-11	315	19	13.9	15.9	31	1.58
2014-10-11	314	16.6	6.1	11.7	2.4	1.18
2014-09-11	313	16.4	9	12.2	0.2	1.52
2014-08-11	312	18.2	12	14.7	3.4	1.33
2014-07-11	311	19.4	15	16.4	0.8	1.05
2014-06-11	310	19.1	6.4	13.5	0	1.78
2014-05-11	309	18	7.6	11.9	0	1.84
2014-04-11	308	18.5	9.3	14.1	9.8	2.28
2014-03-11	307	20.7	11.2	16.3	0	1.94
2014-02-11	306	22.2	13.1	17.6	0	1.82
2014-01-11	305	24.8	13.9	18.8	0	2.11
31/10/14	304	26.3	15.5	19.9	0	2.74
30/10/14	303	27.1	15.6	20.3	0	3.06
29/10/14	302	26.5	16.4	20.4	0	2.59
28/10/14	301	25.7	15.1	19.8	0	2.68
27/10/14	300	24.6	13.3	18.6	0	2.01
26/10/14	299	26.3	14.8	19.7	0	2.25
25/10/14	298	27.3	16.2	20.7	0	2.82
24/10/14	297	28.8	18.5	22.9	0	4.08
23/10/14	296	27.3	18.2	22.3	0	4.43
22/10/14	295	33.9	21	26.1	0	3.12
21/10/14	294	32	17.6	24.7	0	3.33
20/10/14	293	31.2	20.4	24.9	0	3.87
19/10/14	292	29.5	17.8	23	0	3.43
18/10/14	291	28.9	15.2	21.3	0	2.45
17/10/14	290	25.6	15.4	19.8	0.2	2.36
16/10/14	289	24.1	17.4	19.6	0.2	1.83
15/10/14	288	22.9	15.3	18.4	3	1.19
14/10/14	287	21.3	11.3	15.7	0.4	2.3
13/10/14	286	19.7	13.1	16.3	26.2	2.01
2014-12-10	285	20.9	14.2	17.1	1.8	2.75
2014-11-10	284	23.7	15.6	18.8	8.8	1.67
2014-10-10	283	22.5	18.3	19.7	30.6	1.72
2014-09-10	282	25.3	17.9	20.2	0.4	2.75
2014-08-10	281	25.2	14.1	19.4	0	2.31
2014-07-10	280	27	13.9	19.6	0	3.14
2014-06-10	279	26.3	12.4	18.7	0	3.74
2014-05-10	278	27.5	13.2	20.2	0	3.5
2014-04-10	277	29.6	18.6	22.9	0	4.03
2014-03-10	276	30.2	17.5	23.5	0	3.42
2014-02-10	275	29.9	17.4	23.7	0	3.29
2014-01-10	274	29.3	19.5	24.1	0	3.98
30/09/14	273	28.3	17.4	22.4	0	3.43
29/09/14	272	28.3	15	21	0	3.35
28/09/14	271	25	16.9	20	1.4	2.42
27/09/14	270	27.1	18.4	20.7	8.4	2.75
26/09/14	269	28.5	16.1	21.8	0	3.32
25/09/14	268	26.9	15.3	20.3	0	3.16
24/09/14	267	26.3	15.6	19.9	0.2	3.17
23/09/14	266	24.6	15.8	19.6	0	2.82
22/09/14	265	24.5	15.1	19.4	0	2.63
21/09/14	264	27.9	16.4	20.3	2.4	2.82
20/09/14	263	27.3	17.6	21.5	0	3.07
19/09/14	262	23.3	16.7	19.4	4.4	2.16
18/09/14	261	25.3	17.1	20.3	0.2	2.96
17/09/14	260	25.3	18.6	21.3	0	3.61
16/09/14	259	25.1	17.1	20.6	3.4	2.73
15/09/14	258	28.3	16.8	21.7	0.2	3.73
14/09/14	257	27.4	18.6	22.7	0	4.42
13/09/14	256	30.3	17	23.4	0	4.75
2014-12-09	255	29.7	17.5	22.5	0.2	4.09
2014-11-09	254	28.3	19.1	22.6	0	4.12
2014-10-09	253	28.2	16.9	21.5	0.2	4.29
2014-09-09	252	29.2	16.1	21.5	0.2	4.36
2014-08-09	251	28.5	18	22.5	0	3.95
2014-07-09	250	26.9	19.3	22.1	7	3.55
2014-06-09	249	29.4	18.2	22.7	0	4.97
2014-05-09	248	32.5	17.8	23.9	0	5.32
2014-04-09	247	33.3	17.7	24.3	0	5.94
2014-03-09	246	32.7	15.8	23.2	0	5.57
2014-02-09	245	31.1	19.2	24.2	0	4.73
2014-01-09	244	36.3	19.2	27.4	0	5.82
31/08/14	243	34.1	17.2	25.8	0	5.69
30/08/14	242	33.3	18.6	25	0	6.26
29/08/14	241	35.8	19.5	27.6	0	6.63
28/08/14	240	37.5	22.2	29.7	0	7.11
27/08/14	239	38.4	22.3	30.2	0	6.57
26/08/14	238	38.8	18.6	29.1	0	5.79
25/08/14	237	36.7	19.4	27.3	0	6.13
24/08/14	236	34.6	16.8	26.1	0	5.81
23/08/14	235	33.7	17.5	25	0	6.32
22/08/14	234	31.6	16.3	23.8	0	6.48
21/08/14	233	32.3	17.5	24.8	0	6.04
20/08/14	232	32.3	14.4	23.1	0	5.99
19/08/14	231	30.3	15.8	22.1	0	5.73
18/08/14	230	32.2	20.5	25.5	0	5.72
17/08/14	229	36.4	20.3	27.3	0	6.51
16/08/14	228	34.2	17.6	26.1	0	6.31
15/08/14	227	34.3	17	25.7	0	6.19
14/08/14	226	34.6	17.4	25	0	6.58
13/08/14	225	34.1	20.2	26.8	0	6.69
2014-12-08	224	35.2	16.6	26.2	0	6.77
2014-11-08	223	33.7	19.8	25.6	0	6.62
2014-10-08	222	34.5	18.4	25.5	0	7.25
2014-09-08	221	34.3	19.9	26.6	0	6.82
2014-08-08	220	36	20.4	27.8	0	7.39
2014-07-08	219	36.8	19.2	28.2	0	7.01
2014-06-08	218	35.8	19.4	27.2	0	7.08
2014-05-08	217	35.5	16.4	25.9	0	6.92
2014-04-08	216	32.9	18	25.2	0	6.74
2014-03-08	215	31.2	16.7	23.6	0	5.9
2014-02-08	214	27.3	15.8	21.3	0	5.8
2014-01-08	213	27.1	15.5	20.2	0	4.21
31/07/14	212	26.5	16.6	20.3	0	4.64
30/07/14	211	32.4	15.8	22.5	0	5.91
29/07/14	210	27.4	15.2	20.8	0	5.03
28/07/14	209	30.9	16.7	22.4	0	5.95
27/07/14	208	30.5	17.8	22.9	0	5.41
26/07/14	207	31.9	16.6	23.6	0	6.16
25/07/14	206	32.1	17	24.2	0	6.39
24/07/14	205	33.1	16.6	24.7	0	7.52
23/07/14	204	35.2	20.4	27.6	0	7.35
22/07/14	203	36.3	19.3	27.8	0	7.27
21/07/14	202	35.1	18.4	26.7	0	6.73
20/07/14	201	31.1	16	23	0	6.73
19/07/14	200	25.8	17.4	21.4	0	4.98
18/07/14	199	31.3	19.3	24.2	0	6.2
17/07/14	198	37.1	20.6	28.9	0	7.09
16/07/14	197	38.9	20.8	29.5	0	7.32
15/07/14	196	35.8	20.9	28.6	0	7.1
14/07/14	195	36.1	16.6	26.6	0	6.99
13/07/14	194	32.7	18.8	24.2	0	6.52
2014-12-07	193	32.1	17.4	24.1	0	6.55
2014-11-07	192	34	18.6	25.4	0	6.92
2014-10-07	191	32.5	18.8	25.3	0	6.8
2014-09-07	190	34.1	20.6	27.2	0	7.26
2014-08-07	189	36.4	19	27.2	0	6.9
2014-07-07	188	31.6	15.6	23	0	7.26
2014-06-07	187	26.4	16.5	21.1	0	5.3
2014-05-07	186	32.9	18.8	25.3	0	7.24
2014-04-07	185	32.1	14.6	22.4	0	6.24
2014-03-07	184	26.7	13.8	20.2	0	5.44
2014-02-07	183	25	14.1	19.3	0.2	5.08
2014-01-07	182	27.3	14.8	21.3	0	5.85
30/06/14	181	31	15.4	22.9	0	7.28
29/06/14	180	30.8	15.2	23.3	0	6.99
28/06/14	179	31.8	17.2	24.7	0	7.22
27/06/14	178	32.7	16.2	24.5	0	6.85
26/06/14	177	29.1	14.8	21.3	0	6.26
25/06/14	176	26.3	14.7	20.2	0	5.18
24/06/14	175	22.7	14.8	17.5	7.4	2.65
23/06/14	174	22.5	15.2	18.1	4	2.62
22/06/14	173	24.9	13.9	19.7	0	4.99
21/06/14	172	25	15.2	19.6	3.2	4.39
20/06/14	171	25	14.2	19.6	0	5.77
19/06/14	170	26.7	13.2	19.8	0	5.28
18/06/14	169	25.7	16.4	20.1	0	3.64
17/06/14	168	26.7	18.2	21.7	0	3.97
16/06/14	167	27.1	18	22.2	0	5.24
15/06/14	166	36	19	27.9	0	7.33
14/06/14	165	38.6	20.8	29.6	0	7.22
13/06/14	164	37.2	20.9	28.6	0	7.14
2014-12-06	163	34.5	18.8	26.7	0	6.95
2014-11-06	162	33	16.2	25.3	0	6.15
2014-10-06	161	29.5	15.2	22.5	0	5.21
2014-09-06	160	28.3	14.6	21.1	0	6.42
2014-08-06	159	27.3	13.5	19.7	0	5.85
2014-07-06	158	25.8	15.7	20	0	5.72
2014-06-06	157	23.6	14.4	19.1	0	5.41
2014-05-06	156	29.3	13.6	21.5	0	5.36
2014-04-06	155	29.2	13.9	21.2	0	6.53
2014-03-06	154	29.7	15	22.3	0	6.71
2014-02-06	153	30.3	13.6	21.6	0	6.25
2014-01-06	152	28.1	13.4	20.3	0	5.62
31/05/14	151	28.9	14.9	21.8	0	5.6
30/05/14	150	28.7	13.4	21	0	5.87
29/05/14	149	28.2	12.2	20.1	0	5.84
28/05/14	148	24.2	14.1	18.6	0	4.47
27/05/14	147	24.5	10.4	17.5	0	5.64
26/05/14	146	25.7	8.7	17.4	0	5.63
25/05/14	145	23.1	9	16	0	5.5
24/05/14	144	22.6	11.4	16.6	0	4.9
23/05/14	143	22.3	10.9	16.2	0	4.36
22/05/14	142	20.5	10.4	15.6	0	4.84
21/05/14	141	19.2	11.6	14.8	19.8	3.96
20/05/14	140	20.7	12.4	15.7	2	3.4
19/05/14	139	22	13.6	17.4	0	4.47
18/05/14	138	27.1	12.9	19.4	0	5.41
17/05/14	137	27.3	13.6	19.4	0	5.6
16/05/14	136	28.3	13.6	20	0	5.74
15/05/14	135	30.8	15.2	21.7	0	7.04
14/05/14	134	31	15.3	22.6	0	5.9
13/05/14	133	33.7	15	23.7	0	6.29
2014-12-05	132	32.2	15.4	24.7	0	6.28
2014-11-05	131	34.3	17	25.6	0	5.94
2014-10-05	130	30.8	16	22.8	0	5.54
2014-09-05	129	29.8	14.2	21.8	0	5.47
2014-08-05	128	28.1	14.8	21.4	0	5.42
2014-07-05	127	30.4	15	22.9	0	5.68
2014-06-05	126	31.8	13.5	22.7	0	6.23
2014-05-05	125	31	13.8	21.9	0	5.8
2014-04-05	124	29.5	13.4	21.9	0	5.86
2014-03-05	123	28.9	16.6	22.4	0	6.63
2014-02-05	122	31.4	16.3	23.9	0	5.78
2014-01-05	121	30.8	14.2	22.6	0	4.95
30/04/14	120	31.1	14.9	22.6	0	5.2
29/04/14	119	28.4	12	20.6	0	5.01
28/04/14	118	28.3	12.6	20.3	0	4.86
27/04/14	117	25.9	11.9	18.1	0	4.95
26/04/14	116	23.1	9.3	16.1	0	4.31
25/04/14	115	20.9	8	14.1	0	4.46
24/04/14	114	20	10.7	15.1	0.4	3.89
23/04/14	113	20	9.6	15.1	0	2.81
22/04/14	112	20.2	9.8	14.7	0.2	3.9
21/04/14	111	18.1	11.1	13.7	1.8	2.2
20/04/14	110	17.4	11.1	13.6	28.4	1.83
19/04/14	109	20.8	12.2	15.4	0	3.19
18/04/14	108	22.2	13.8	17.3	0	3.17
17/04/14	107	29.3	13.6	20.1	0	5.14
16/04/14	106	24.9	10.3	17.2	0.2	3.8
15/04/14	105	22.1	12.4	16.8	0	3.29
14/04/14	104	26.5	14.2	18.4	0	3.92
13/04/14	103	25.4	11	17.9	0	4.2
2014-12-04	102	21.2	10.6	14.9	0	2.35
2014-11-04	101	25.1	13.7	19	0	4.52
2014-10-04	100	27.3	15.2	20.4	0	4.52
2014-09-04	99	24.8	15.5	20.5	0	3.48
2014-08-04	98	29.7	14.4	21.9	0	4.8
2014-07-04	97	27.9	13.7	20.7	0	4.58
2014-06-04	96	26.2	11.9	18.7	0	4.08
2014-05-04	95	22	12.1	16.2	0	2.94
2014-04-04	94	17.1	7.2	12.2	0	2.84
2014-03-04	93	16.4	8.6	11.6	4	2.4
2014-02-04	92	16.1	10	12.3	12.8	2.15
2014-01-04	91	18.8	10.9	14.8	4.4	2.65
31/03/14	90	18.1	10.4	13.6	12.2	2.25
30/03/14	89	15.8	6	11.4	4.8	2.02
29/03/14	88	15.5	6.5	10.2	0	2.73
28/03/14	87	9.9	6.9	8.3	19.2	0.83
27/03/14	86	15.4	4.5	10	0.6	2.93
26/03/14	85	17.7	6.6	11.9	0	3.49
25/03/14	84	19.5	6.7	12.8	0	3.45
24/03/14	83	19.8	6.2	12.7	0	3.21
23/03/14	82	19.3	4.5	11.6	0	2.8
22/03/14	81	19	8.8	13.2	1.8	2.5
21/03/14	80	20.7	6.4	13.2	0	3.05
20/03/14	79	18.9	10.2	13.7	0	2.72
19/03/14	78	23.2	11	15.6	0	3.33
18/03/14	77	25.1	8.5	17.2	0	3.31
17/03/14	76	25.3	10.4	17.3	0	3.67
16/03/14	75	23.6	8.2	16.2	0	3.15
15/03/14	74	21	7.1	14.3	0	3.16
14/03/14	73	19.1	7.4	12.7	2.2	2.34
13/03/14	72	18.5	5.6	12.4	0.6	2.39
2014-12-03	71	19	8.8	13.7	0	3.02
2014-11-03	70	21	8.3	14.1	0	4.03
2014-10-03	69	19.4	8.6	13.3	0	4.23
2014-09-03	68	20.9	9.4	14.1	0	3.06
2014-08-03	67	22.3	8.8	14.6	0	4.2
2014-07-03	66	21.7	9.1	15	0	3.34
2014-06-03	65	22.1	9.3	15.3	0	3.09
2014-05-03	64	20.9	9.1	14.3	0	2.89
2014-04-03	63	16.2	6	10.7	0	2.48
2014-03-03	62	15.6	7.9	11.8	0.4	2.6
2014-02-03	61	17	11.6	13.5	0.4	1.45
2014-01-03	60	17.6	10	13.2	0.4	1.98
28/02/14	59	17.6	7.4	12.4	0.2	2.2
27/02/14	58	17	6.6	11.4	0	1.78
26/02/14	57	16.6	5.2	10.4	0.2	1.8
25/02/14	56	14.4	6.6	10.7	0	1.35
24/02/14	55	15	7.6	10.1	2.2	2.07
23/02/14	54	18	6.9	11.6	1.6	2.76
22/02/14	53	16.1	2.8	9.1	0	1.78
21/02/14	52	15	6.4	10.3	0.2	1.86
20/02/14	51	14.2	4.6	10.3	2	0.88
19/02/14	50	17	5.6	10.7	0	2.04
18/02/14	49	15.4	5.5	10.3	0	1.82
17/02/14	48	12.8	6.6	9.6	0	1.14
16/02/14	47	15.4	5.2	9.7	0	1.75
15/02/14	46	14.4	8.8	11.2	5	1.26
14/02/14	45	17.2	12.9	14.2	1	1.08
13/02/14	44	16	13.8	14.5	0.4	0.55
2014-12-02	43	15.6	8.8	12.3	2.8	0.6
2014-11-02	42	13.4	5.5	9.6	4	0.71
2014-10-02	41	12.6	6.4	9.1	0	2.14
2014-09-02	40	15.2	7.6	11.5	15.2	0.92
2014-08-02	39	14	10	12.2	12	0.45
2014-07-02	38	15	5.8	10.5	0	1.62
2014-06-02	37	16.2	8.9	13	11.2	0.83
2014-05-02	36	15.8	12.1	13.8	6.8	1.01
2014-04-02	35	13.2	5.2	9.2	10.6	0.49
2014-03-02	34	14.2	5.4	9.3	11.6	1.5
2014-02-02	33	12.6	2.4	7.6	0	1.25
2014-01-02	32	15.2	6.4	11.3	0.4	1.59
31/01/14	31	16.2	8.6	11.8	0.2	1.05
30/01/14	30	14.2	4.3	9.1	0	1.68
29/01/14	29	13.1	6.9	9.7	0	1.54
28/01/14	28	13.6	5	9.6	1.2	1.41
27/01/14	27	15.3	8.6	12.1	0	1.68
26/01/14	26	19.7	8.6	13.2	0	1.66
25/01/14	25	19.5	5.8	11.9	0	1.47
24/01/14	24	15.9	3.7	9.7	0	1.17
23/01/14	23	15.5	5.3	9.8	0	1.41
22/01/14	22	15.6	8.1	11.3	3.8	1.25
21/01/14	21	13.9	6.9	10.5	10.6	0.91
20/01/14	20	12.9	3.7	8.3	0	1.06
19/01/14	19	13	6	9.3	24.4	1.54
18/01/14	18	13.6	7.6	9.5	4	1.17
17/01/14	17	10.8	6.6	8.2	14.4	0.47
16/01/14	16	13.8	7	10.9	2.4	0.98
15/01/14	15	13.5	11	12.2	0	0.5
14/01/14	14	15.5	8.2	11.7	0	0.53
13/01/14	13	13.8	8.3	11	7.4	1.12
2014-12-01	12	14.9	12.2	13.2	0.4	0.54
2014-11-01	11	17.9	7.6	13	0	1.08
2014-10-01	10	14	10	12	0	1.14
2014-09-01	9	17.9	10.3	13.3	0	1.82
2014-08-01	8	18.9	7.8	12.5	0	1.45
2014-07-01	7	15.8	8.6	11.3	0	0.89
2014-06-01	6	15.9	6	10.5	0.2	0.9
2014-05-01	5	14.3	6.5	9.9	0	0.71
2014-04-01	4	17	8.9	13.3	0.6	0.96
2014-03-01	3	17.4	13.5	14.9	5.4	0.67
2014-02-01	2	15.6	12	14.2	5	0.42
2014-01-01	1	13.4	9.6	11.6	12.6	0.49
31/12/13	365	13	3	9	0	0.77
30/12/13	364	11.9	2.2	7.1	0	0.75
29/12/13	363	14.6	3.5	8.3	0	0.71
28/12/13	362	14.8	5.9	11.1	1.2	1.24
27/12/13	361	16	11	13.3	4	0.83
26/12/13	360	15.6	9.2	12.1	0	1.23
25/12/13	359	15.3	9.2	12.1	43.8	0.58
24/12/13	358	15.3	7	12.1	7	0.56
23/12/13	357	15.9	5	10.2	0	0.94
22/12/13	356	17.7	4	10.4	0	0.91
21/12/13	355	14.6	3	8.7	0	1.08
20/12/13	354	13.8	4.4	8.3	0	1.22
19/12/13	353	14.7	7.1	11.4	8.8	0.77
18/12/13	352	16.7	10	12.4	0.4	1.02
17/12/13	351	14.3	10.1	12	0	0.78
16/12/13	350	16.7	7.6	11.5	0	1.13
15/12/13	349	16.9	8.2	11.8	0	1.19
14/12/13	348	18.5	7.3	12.5	0	1.04
13/12/13	347	19.3	10.4	13.9	0.4	0.86
2013-12-12	346	17.2	10	13.1	0	1.35
2013-11-12	345	15.7	8.5	12	0	1.24
2013-10-12	344	17.2	8.1	11.4	0	1.77
2013-09-12	343	16.1	5.6	10.4	0	1.54
2013-08-12	342	17.3	4	10	0	1.01
2013-07-12	341	18.5	6.9	11.1	0	1.12
2013-06-12	340	18.2	7.4	12	0	1.89
2013-05-12	339	18.1	9.4	12.8	0	1.61
2013-04-12	338	18.1	7.8	12.3	0	1.71
2013-03-12	337	16.4	6.4	10.9	0	1.85
2013-02-12	336	15.6	5.2	10	0	1.73
2013-01-12	335	14.6	4.8	9.3	0	2.05
30/11/13	334	16.7	3.8	9.8	0	1.48
29/11/13	333	15.4	6.9	10.6	0	2.25
28/11/13	332	14.6	6.6	10.4	0.4	1.66
27/11/13	331	15.6	6.4	10.3	0	1.8
26/11/13	330	15.2	6.1	9.8	0	1.72
25/11/13	329	15.2	5.3	9.7	0	1.94
24/11/13	328	14.4	5.8	9.5	0	1.99
23/11/13	327	12	7.2	9.5	0	1.48
22/11/13	326	12.6	9	10.3	0	0.8
21/11/13	325	12.6	3.5	8.5	0	1.21
20/11/13	324	16.2	5.4	10.7	0	1.23
19/11/13	323	17.2	6.1	10.9	0	1.43
18/11/13	322	17.2	6.6	11.3	0	1.72
17/11/13	321	15.5	3	9.7	0	1.73
16/11/13	320	14.3	4.4	8.9	0	1.31
15/11/13	319	19.5	8.8	13.7	0	2.36
14/11/13	318	21.8	12.5	16.4	0	2.37
13/11/13	317	23.2	12.8	17.1	0	2.07
2013-12-11	316	24.1	14	18.7	0	1.93
2013-11-11	315	25	9.2	16.8	0	2.18
2013-10-11	314	21.5	8.3	14.4	0	1.26
2013-09-11	313	20	7.6	13.4	0	1.57
2013-08-11	312	20.6	11.2	15.3	0.6	1.27
2013-07-11	311	20.9	10.5	15	0.2	1.36
2013-06-11	310	22.5	12	16.5	0	1.83
2013-05-11	309	21.7	13.8	17.3	0	1.79
2013-04-11	308	19.1	9.5	14.8	0	1.65
2013-03-11	307	23.1	12.4	16.8	0	1.81
2013-02-11	306	24.7	9.5	17	0	2.22
2013-01-11	305	21.1	8.9	15.2	0	1.9
31/10/13	304	20.5	9	14.8	0	2.29
30/10/13	303	20.5	10	14.4	0	2.1
29/10/13	302	20.3	10.2	15	0	2.09
28/10/13	301	25.6	13.7	19.4	0	2.13
27/10/13	300	24.3	11.8	18.2	0	2.42
26/10/13	299	21.4	13.2	16.7	0	1.59
25/10/13	298	20.7	13.9	16.8	11.6	1.12
24/10/13	297	22.1	18.5	19.8	16.8	1.07
23/10/13	296	22.7	16.2	19	0.6	1.77
22/10/13	295	20	15.2	17.8	55.8	0.63
21/10/13	294	23.2	12.8	17.8	0.2	2.18
20/10/13	293	23.9	14.2	18.1	0	2.3
19/10/13	292	22.2	16	18.9	1.6	1.4
18/10/13	291	24	14.8	18.7	0.2	2.26
17/10/13	290	27.9	17.4	21.8	0	2.99
16/10/13	289	30.3	14.7	21.6	0	2.8
15/10/13	288	28.3	14.2	20.5	0	2.82
14/10/13	287	26.5	13.7	19.2	0	2.62
13/10/13	286	24.7	13	17.9	0	2.79
2013-12-10	285	22.4	13.2	17.2	0	3.01
2013-11-10	284	29.1	15.3	21.2	0	3.75
2013-10-10	283	28.5	15.8	21.5	0	3.46
2013-09-10	282	29.1	16.8	22.2	0	3.92
2013-08-10	281	29.5	17	22.8	0	3.86
2013-07-10	280	28.9	16.2	22.1	0	3.22
2013-06-10	279	28.6	16.8	21.9	0	3.2
2013-05-10	278	28.1	15.4	20.8	0	3.24
2013-04-10	277	26.9	17.3	21	0	3.66
2013-03-10	276	25.3	18.7	20.9	5	2.06
2013-02-10	275	25.6	17.4	20.7	0.2	2.56
2013-01-10	274	25.3	18.7	21.5	0.6	2.77
30/09/13	273	23	20	21.3	6.8	1.11
29/09/13	272	23.8	17.5	19.9	0.4	2.32
28/09/13	271	23.4	18.1	19.9	5.8	2.56
27/09/13	270	24.3	18.2	20.4	8	1.88
26/09/13	269	28.2	16.2	21.1	0	3.75
25/09/13	268	27	16.9	21.2	0	3.28
24/09/13	267	27.3	18.7	21.8	0	3.09
23/09/13	266	31.3	19.1	23.2	0	4.93
22/09/13	265	33.4	19.2	25.1	0	4.63
21/09/13	264	33.5	18.8	25.4	0	4.68
20/09/13	263	33.1	17.2	23.8	0.2	4.37
19/09/13	262	30.6	17.9	22.3	0	3.93
18/09/13	261	26.3	18.4	21.2	0	3.33
17/09/13	260	26.9	16.2	21.1	0	3.75
16/09/13	259	32.5	17.3	24	0	4.76
15/09/13	258	30.5	18.4	23.5	0	4.7
14/09/13	257	29.7	20.7	24.1	0	3.9
13/09/13	256	32.4	19.5	25.2	0	4.39
2013-12-09	255	33.3	18.2	25.1	0	4.9
2013-11-09	254	32.9	17.8	24.7	0	5.09
2013-10-09	253	32	16.8	24.3	0	4.9
2013-09-09	252	32.6	15.6	24.4	0	4.61
2013-08-09	251	30	15.6	22	0	4.1
2013-07-09	250	25.7	17.4	20.9	0	3.8
2013-06-09	249	28.5	18.2	22.1	0	4.07
2013-05-09	248	27.7	18.4	22.4	0	3.67
2013-04-09	247	33.7	18.8	25.2	0	5.69
2013-03-09	246	34.1	19	26.1	0	6.02
2013-02-09	245	33.3	19.7	26.1	0	5.67
2013-01-09	244	33.9	19.2	26	0	5.55
31/08/13	243	33.4	19.4	25.6	0	5.56
30/08/13	242	32.5	18.5	25	0.2	4.69
29/08/13	241	29.5	19.4	22.9	1.4	3.34
28/08/13	240	30	18.2	23.3	0	4.44
27/08/13	239	28.2	19	22.7	0	4.4
26/08/13	238	27.4	19.3	22.6	0	3.94
25/08/13	237	30.7	19.7	24.2	0	4.93
24/08/13	236	34	18.9	25.7	0	5.68
23/08/13	235	38.8	22.5	30.3	0	6.42
22/08/13	234	38.1	21.2	29	0	5.54
21/08/13	233	35	21.7	28.4	0	6.48
20/08/13	232	38.7	22.7	30.3	0	6.56
19/08/13	231	40	21.3	30.4	0	6.93
18/08/13	230	38.6	19.9	29.2	0	6.04
17/08/13	229	35.5	18.5	27.4	0	6.11
16/08/13	228	38.1	21.4	29.3	0	6.96
15/08/13	227	37.6	21.3	28.4	0	6.52
14/08/13	226	34.2	18.9	25.9	0	5.89
13/08/13	225	36.5	18	26.6	0	6.56
2013-12-08	224	37.1	19	28	0	6.45
2013-11-08	223	37.9	21.1	29	0	7
2013-10-08	222	38.3	21.7	29.3	0	6.93
2013-09-08	221	36.8	20.1	28.4	0	6.94
2013-08-08	220	34.9	17.7	25.9	0	6.04
2013-07-08	219	33.2	17.5	25.4	0	6.92
2013-06-08	218	35	19.1	26.7	0	7.02
2013-05-08	217	37.3	17.3	27.9	0	6.63
2013-04-08	216	36	17.2	27.2	0	6.49
2013-03-08	215	35.7	19.4	27.3	0	7.21
2013-02-08	214	35.4	19.6	27.4	0	6.92
2013-01-08	213	36.8	19.7	27.6	0	6.7
31/07/13	212	37.9	20.4	28.4	0	6.89
30/07/13	211	37.3	18.2	28.3	0	6.79
29/07/13	210	34.3	16.2	25.2	0	5.79
28/07/13	209	28.3	17.2	21.5	0	5.55
27/07/13	208	25.1	15.6	19.6	2.2	4.28
26/07/13	207	29	17.2	22.7	0	5.59
25/07/13	206	34.9	20.3	26.7	0	7.2
24/07/13	205	35.7	19	27.2	0	6.55
23/07/13	204	32.5	19	25.3	0	6.12
22/07/13	203	33.6	17.2	25.2	0	5.93
21/07/13	202	30.7	17.7	23.7	0	5.53
20/07/13	201	29.9	19.4	23.7	0	5.58
19/07/13	200	33.1	20.1	25.8	0	6.46
18/07/13	199	34	20.1	26.6	0	6.61
17/07/13	198	35.9	18.1	26.7	0	6.79
16/07/13	197	34.4	16.1	25.1	0	6.37
15/07/13	196	33.1	17	24.1	0	6.18
14/07/13	195	29.9	18	22.5	0	4.58
13/07/13	194	28.1	19.1	22.3	0	5.08
2013-12-07	193	29.7	18.9	22.5	0	6.09
2013-11-07	192	34.7	19	26.6	0	6.92
2013-10-07	191	38.7	21.4	29.8	0	8.14
2013-09-07	190	39.6	20.8	29.5	0	6.91
2013-08-07	189	39	20.7	29	0	7.38
2013-07-07	188	38.4	21.1	29	0	8.22
2013-06-07	187	37.1	22.3	29	0	8.5
2013-05-07	186	38.3	22.2	29.3	0	7.91
2013-04-07	185	39	20.9	29.3	0	7.12
2013-03-07	184	37	18.4	27	0	6.54
2013-02-07	183	30.9	18.4	24.1	0	6.64
2013-01-07	182	33.3	18.5	25	0	6.66
30/06/13	181	36.2	18.4	26.7	0	7.47
29/06/13	180	34.7	17.4	26	0	7.43
28/06/13	179	33.5	16.3	24.7	0	6.45
27/06/13	178	34	16.4	24.6	0	7.03
26/06/13	177	35.2	18.7	25.5	0	7.28
25/06/13	176	36.1	18.9	26.6	0	7.23
24/06/13	175	36.9	19	27.7	0	7.25
23/06/13	174	36.4	19	27.4	0	6.41
22/06/13	173	34.1	17.5	25.5	0	6.46
21/06/13	172	32.1	17	24.3	0	6.2
20/06/13	171	29.7	14.1	21.9	0	5.96
19/06/13	170	26.9	11.8	19	0	5.48
18/06/13	169	22.3	12.5	17	1	3.92
17/06/13	168	25.8	15.1	20.2	0	5.9
16/06/13	167	33.7	18.4	25.8	0	7.31
15/06/13	166	35.1	17.6	26.5	0	7.4
14/06/13	165	36.1	18.5	27.4	0	6.79
13/06/13	164	35.5	18.7	27.2	0	6.64
2013-12-06	163	33	17.8	25.5	0	6.26
2013-11-06	162	30.9	12.7	21.3	0	5.98
2013-10-06	161	25.3	13.2	18.7	0	5.33
2013-09-06	160	21.3	11.3	16.6	0	3.69
2013-08-06	159	20.8	11.5	15.5	0	3.69
2013-07-06	158	22.7	12.1	17	0	4.93
2013-06-06	157	21.1	15	17.1	0	3.77
2013-05-06	156	24.7	15.9	19	0	4.69
2013-04-06	155	31.3	14.6	22.9	0	6.22
2013-03-06	154	31.7	13.7	22.7	0	6.21
2013-02-06	153	31.7	15.9	23.2	0	6.81
2013-01-06	152	29.5	15.4	21.6	0	6.68
31/05/13	151	28.9	10.7	20	0	5.76
30/05/13	150	26.6	12.5	17.8	0	5.64
29/05/13	149	23.5	9	16.5	0	5.37
28/05/13	148	20.6	10.7	14.9	0	3.59
27/05/13	147	22.9	9.2	15.5	0	5.34
26/05/13	146	22.3	13.4	16.6	0	3.07
25/05/13	145	22.1	13.3	16.6	0	3.25
24/05/13	144	22.2	12	16.4	0	4.15
23/05/13	143	27.2	12.6	19.1	0	5.71
22/05/13	142	26.2	9.7	18	0	4.93
21/05/13	141	23.4	9.6	15.9	2.6	4.08
20/05/13	140	19.1	5.9	12.8	0.2	3.07
19/05/13	139	18.1	7.2	12	1.2	3.48
18/05/13	138	19.6	7.8	13.4	0	4.6
17/05/13	137	18	9.5	13.1	1.6	3.8
16/05/13	136	20.4	8.1	14	0	4.77
15/05/13	135	19.2	9.9	14.1	0.6	3.2
14/05/13	134	26.5	14.8	19.9	0	5.01
13/05/13	133	28.1	14.3	20.8	0	4.78
2013-12-05	132	28.1	12.4	20.6	0	5.44
2013-11-05	131	29.6	14.4	22	0	5.55
2013-10-05	130	29.3	14.2	21.5	0	5.5
2013-09-05	129	30	15	22.2	0	5.71
2013-08-05	128	29.9	16.3	22.7	0	4.97
2013-07-05	127	30.5	15.6	22.6	0	5.09
2013-06-05	126	28.2	12.4	20.6	0	4.68
2013-05-05	125	27.7	13.4	19.6	0	5.01
2013-04-05	124	26.1	12.2	19	0	5.02
2013-03-05	123	25.3	11.4	17.9	0	4.35
2013-02-05	122	24.3	10.7	16.9	0	4.34
2013-01-05	121	20.1	7.4	13.8	0	3.63
30/04/13	120	18.4	6.4	11.6	0	2.94
29/04/13	119	12	6.6	9.1	0.6	1.9
28/04/13	118	17.1	6.2	11.1	0	3.18
27/04/13	117	21.5	11.2	15.8	0	4.55
26/04/13	116	25.5	14	18.8	0	4.34
25/04/13	115	26.8	10.3	18.7	0	4.75
24/04/13	114	23.9	11	16.9	0	4.99
23/04/13	113	24.3	11.4	17.1	0	3.92
22/04/13	112	25.2	12.4	18	0.2	4.21
21/04/13	111	24.5	12.7	17.5	0	4.08
20/04/13	110	25.8	13.6	19.1	0	4.66
19/04/13	109	28.8	10.6	20.2	0	4.58
18/04/13	108	28.9	14	21.3	0	4.73
17/04/13	107	30.1	15.6	21.5	0	4.9
16/04/13	106	29.5	13.3	20.8	0	4.38
15/04/13	105	25.7	12	18.8	0	3.91
14/04/13	104	26.6	11.9	18.8	0	4.52
13/04/13	103	24.1	9	17.1	0	4.1
2013-12-04	102	20.3	8.1	14.5	0.2	3.42
2013-11-04	101	19.7	12.8	15.2	0	2.72
2013-10-04	100	17.3	11	14.1	0.2	1.57
2013-09-04	99	16.6	9.5	13	0	1.7
2013-08-04	98	19.3	8	13.4	0	3.04
2013-07-04	97	17.9	6.7	12.3	0	3.1
2013-06-04	96	16.3	4.4	10.3	0	3.34
2013-05-04	95	17.5	8	12.6	0	3.19
2013-04-04	94	16.6	9.2	11.9	10.2	2.4
2013-03-04	93	16.8	9	12.2	4.2	2.15
2013-02-04	92	18.4	8.5	13.3	0.8	2.66
2013-01-04	91	16.8	10.8	13.3	6.2	2.37
31/03/13	90	17.1	13.2	14.8	18.4	0.85
30/03/13	89	20.7	12.9	15.6	3.6	3.26
29/03/13	88	15.4	13	14.5	12	0.75
28/03/13	87	18.5	11.7	14.5	0	2.56
27/03/13	86	18	12.9	14.8	1.4	2.66
26/03/13	85	16.8	13.1	14.4	4.6	1.62
25/03/13	84	18	8.7	12.4	0	2.88
24/03/13	83	16.6	7.3	11.4	0.6	2.58
23/03/13	82	11.9	7.4	9.9	29	1
22/03/13	81	16.5	9.4	12.5	4.4	2.06
21/03/13	80	18.9	7	12.1	0.2	2.58
20/03/13	79	16.2	6.1	10.9	0	2.61
19/03/13	78	16	7.4	10.7	24.8	0.82
18/03/13	77	17.1	3.7	10.3	0	2.83
17/03/13	76	18.1	9.9	13	18.2	1.66
16/03/13	75	16.4	8.4	11.8	0.4	1.84
15/03/13	74	16.4	4.2	10.5	0	2.52
14/03/13	73	15.4	2	8.3	0	2.32
13/03/13	72	13.4	5.1	9	0	2.62
2013-12-03	71	16.7	9.2	12	18.8	1.18
2013-11-03	70	15.1	9.4	11.6	3.2	1.86
2013-10-03	69	16.2	8.5	11.8	4	2.06
2013-09-03	68	17.3	10.6	13.8	11.8	2.52
2013-08-03	67	17.1	11.8	14.2	8.2	1.26
2013-07-03	66	17.5	14.4	15.6	21	0.97
2013-06-03	65	17.2	12.6	14.3	3.8	1.65
2013-05-03	64	16	10.8	13	20.4	1.05
2013-04-03	63	12.8	9.2	10.9	23.6	0.67
2013-03-03	62	15.6	8	11.2	3.4	1.34
2013-02-03	61	14.3	4.8	9.1	0	1.55
2013-01-03	60	14.2	2.9	8.2	0	2.14
28/02/13	59	10.5	3.4	6.2	0.2	1.25
27/02/13	58	13.5	2.7	7.8	10.8	2.03
26/02/13	57	12.5	2.5	7.2	0	2.48
25/02/13	56	13.3	1.7	7.3	0	1.81
24/02/13	55	12.8	1.9	7	0	1.75
23/02/13	54	14.3	5.2	10	3.6	1.89
22/02/13	53	15.9	9.1	12	1.2	1.5
21/02/13	52	16	9.1	12.4	10.8	0.88
20/02/13	51	15.2	4	9.8	0	1.62
19/02/13	50	12.5	7.5	10.4	26.6	0.81
18/02/13	49	15.8	8.4	11.6	46.2	1.18
17/02/13	48	14	8.1	11.2	1.2	1.04
16/02/13	47	13	6.4	10.5	0.2	0.93
15/02/13	46	20.3	8.6	13.5	0	1.93
14/02/13	45	20.3	6.7	13	0.2	1.96
13/02/13	44	18.4	7.1	12.1	0	1.72
2013-12-02	43	15	5.2	9.2	0.6	1.77
2013-11-02	42	12.6	5.6	8.9	0.2	1.8
2013-10-02	41	14.2	1.5	8.9	0	1.78
2013-09-02	40	14.7	4.3	9.1	0	1.66
2013-08-02	39	16.7	3.3	9.3	0	1.61
2013-07-02	38	14.4	4	8.2	0	1.52
2013-06-02	37	15	4.4	9.2	0.2	1.62
2013-05-02	36	17.7	5.6	11.1	0	1.64
2013-04-02	35	15.6	5.2	10.1	0	1.77
2013-03-02	34	14.8	3.7	8.8	0	1.2
2013-02-02	33	15	7	11	0	1.57
2013-01-02	32	18.2	6.6	11.6	0	1.41
31/01/13	31	21.3	7.2	12.6	0	1.15
30/01/13	30	18.3	6.4	11.8	0	1.05
29/01/13	29	17	4.8	10.3	0.2	1.11
28/01/13	28	14.6	5	9.4	0	0.97
27/01/13	27	13.5	6.7	10.6	0.8	0.78
26/01/13	26	17.2	9.6	13	0.2	1.19
25/01/13	25	15.8	9.8	12.1	6.2	0.58
24/01/13	24	13.8	9.9	11.5	0.8	0.78
23/01/13	23	13.6	5	9.2	0.2	1.42
22/01/13	22	12.6	5.6	8.6	1.8	1.22
21/01/13	21	13.4	6.6	9.5	0	1.17
20/01/13	20	13.4	6	9.4	7.8	0.85
19/01/13	19	14.4	7.7	11.1	21.6	1.8
18/01/13	18	16.5	13.2	14	0.6	0.85
17/01/13	17	16.1	11.4	13.6	0	0.94
16/01/13	16	13.1	7.3	10	0.4	0.89
15/01/13	15	13.1	3.1	7.9	0	1.02
14/01/13	14	14.2	3.1	8.5	0	1.04
13/01/13	13	13	7	9.2	6.8	0.93
2013-12-01	12	15.3	7.5	10.9	0.2	0.82
2013-11-01	11	18.3	8	12.2	0	0.83
2013-10-01	10	17.3	7.6	11.8	0	0.79
2013-09-01	9	14.5	6.2	9.9	0	0.87
2013-08-01	8	12.6	7	9.1	0	0.9
2013-07-01	7	16.1	5.8	10.2	0.2	0.68
2013-06-01	6	15.7	5.8	10.4	0.2	0.85
2013-05-01	5	17.3	6.6	10.8	0	0.87
2013-04-01	4	14.8	6.2	10.1	0	1.6
2013-03-01	3	14.4	5.9	9.8	0	1.16
2013-02-01	2	15	5.3	9.4	0	0.61
2013-01-01	1	14.4	6.6	9.5	10.2	0.66
31/12/12	366	12.8	4.1	8.5	1.8	0.57
30/12/12	365	15.1	4.3	9.3	0.2	0.6
29/12/12	364	14.4	5.3	9.5	0.2	0.73
28/12/12	363	15.8	5.2	9.7	0	0.98
27/12/12	362	15.5	2.9	9.2	0	0.78
26/12/12	361	14.6	5.2	9.6	0.2	0.78
25/12/12	360	14.9	8.3	12.2	0	1.31
24/12/12	359	18.1	9.8	13.5	0	0.85
23/12/12	358	18.1	9.7	13.3	0.2	0.76
22/12/12	357	18	9.6	13.2	0.2	0.77
21/12/12	356	16.9	9.6	12.6	0.2	0.69
20/12/12	355	15.4	10	12.7	1.6	0.51
19/12/12	354	13.4	9	11	0.2	0.57
18/12/12	353	17.5	9.2	12.6	0.2	0.7
17/12/12	352	18	10.6	13.5	0.2	0.7
16/12/12	351	17	11.8	14	0.2	0.65
15/12/12	350	16.7	13.9	15.5	5.8	0.4
14/12/12	349	15.9	9.8	13.5	0.4	0.64
13/12/12	348	14.2	6.1	10	0.2	0.66
2012-12-12	347	13.8	6.1	9.3	0	0.7
2012-11-12	346	15	5	9.1	0	0.75
2012-10-12	345	15.9	7	10.8	0	0.9
2012-09-12	344	14.6	7	10.3	0.2	1.09
2012-08-12	343	16.9	8.2	11.5	0.2	0.78
2012-07-12	342	18.7	8.2	12.8	7.6	0.87
2012-06-12	341	10.4	6.6	8.5	5.8	0.62
2012-05-12	340	15.8	7.9	11.2	0	1.19
2012-04-12	339	15	4	9.9	0	0.96
2012-03-12	338	14.1	1.7	8	0	0.99
2012-02-12	337	12.3	2.3	7.1	0	1.02
2012-01-12	336	12.4	2.8	6.8	0.2	0.98
30/11/12	335	10.4	4.3	6.8	2.8	0.79
29/11/12	334	14.7	5.2	8.8	0	1.34
28/11/12	333	13.6	4.7	8.7	0	1.5
27/11/12	332	13.4	5	8.6	0	1.41
26/11/12	331	16.1	8.6	13.1	0.2	0.94
25/11/12	330	18.9	12.7	15	0	0.99
24/11/12	329	17.6	11.6	14.4	0	0.92
23/11/12	328	17	9.8	13.2	0	0.97
22/11/12	327	17.6	10	13.2	0	0.93
21/11/12	326	16	11	13.1	6.6	0.74
20/11/12	325	16.8	8.4	12.6	0.2	1
19/11/12	324	18.4	9	13.4	0	1.21
18/11/12	323	19.9	12.1	14.8	1	1.32
17/11/12	322	17	12.5	14.3	22.8	0.93
16/11/12	321	20.5	11.3	15.1	25.6	1.69
15/11/12	320	21.1	11.4	15.6	0	1.81
14/11/12	319	18.5	9.2	14	0	1.38
13/11/12	318	21.5	9.4	14.4	0	1.57
2012-12-11	317	18.2	8.4	12.7	0	1.75
2012-11-11	316	15.7	8.7	11.5	0	1.66
2012-10-11	315	17	8.2	12.8	0.4	1.21
2012-09-11	314	17.2	11.3	14	1.2	0.91
2012-08-11	313	16.2	14	15.2	23.4	0.58
2012-07-11	312	16	11.9	14.1	10.8	0.6
2012-06-11	311	16	10.4	12.7	2.6	1.42
2012-05-11	310	16.2	8	12.6	0.6	1.24
2012-04-11	309	20.7	13.8	18.2	17	1.04
2012-03-11	308	21	16	19.7	22.2	0.61
2012-02-11	307	17.1	9.8	14.3	8.8	1.08
2012-01-11	306	19.8	12.5	15.3	0.2	1.65
31/10/12	305	17.3	7.5	12.7	0.4	1.28
30/10/12	304	15.5	11.3	13.2	16.2	0.77
29/10/12	303	17.5	9.8	13.3	0	1.67
28/10/12	302	16.8	10.6	13.4	0	2.71
27/10/12	301	20.8	13.8	16.7	0	2.16
26/10/12	300	20.7	14.7	16.7	9	1.56
25/10/12	299	18.9	14.8	16.5	9.8	0.79
24/10/12	298	19.2	15.4	17.3	6.2	1.17
23/10/12	297	26.3	15.6	20.1	0	2.85
22/10/12	296	19.6	15.3	17	0.2	1.02
21/10/12	295	17.6	8.8	14.2	15.4	1.22
20/10/12	294	20	10.4	14.4	0.2	2.18
19/10/12	293	18.7	10.2	13.8	0	1.76
18/10/12	292	19.4	11.3	14	36.4	0.7
17/10/12	291	23.7	11.6	17.3	0	2.68
16/10/12	290	25.3	10.9	17.9	0	2.9
15/10/12	289	24.3	10.1	16.9	0	3.02
14/10/12	288	25.5	13	18.3	0	3.2
13/10/12	287	26	13.7	18.7	0	3.82
2012-12-10	286	25.2	14.8	19.1	0	3.53
2012-11-10	285	27.7	17.8	21.3	0	3.89
2012-10-10	284	30.2	17.7	23.6	0	3.65
2012-09-10	283	33.5	16.9	24.5	0	3.64
2012-08-10	282	32.9	17.8	23.9	0	3.7
2012-07-10	281	31.4	16.4	23	0	3.8
2012-06-10	280	27.5	15.4	20.2	0	3.01
2012-05-10	279	25.8	15.8	20.4	0	2.82
2012-04-10	278	30.8	15.5	22.8	0	3.8
2012-03-10	277	29.2	15	21.5	0	3.49
2012-02-10	276	29.1	15.8	21.4	0	3.59
2012-01-10	275	27.9	15	20.9	0	3.33

## Sheet: Seville
Date	Julian day	Tmax (ºC)	Tmin (ºC)	Tmed (ºC)	Pp (mm)	ETo (mm/day)
30/06/15	181	34.9	19.9	27.3	0	7.17
29/06/15	180	42	20.6	31.5	0	7.28
28/06/15	179	43.4	22.2	33.2	0	7.42
27/06/15	178	41.6	20	31.7	0	7.04
26/06/15	177	39.2	18.3	29.7	0	6.62
25/06/15	176	36.9	15.7	27.1	0	6.57
24/06/15	175	33.1	15.2	24.6	0	6.39
23/06/15	174	33.1	16.1	24.7	0	7.73
22/06/15	173	33.1	19.3	24.9	0	7.04
21/06/15	172	37.5	18.7	28.3	0	6.7
20/06/15	171	39.5	18.9	29.5	0	6.73
19/06/15	170	36.7	16.4	27.7	0	6.6
18/06/15	169	34.3	17.1	26.2	0	6.34
17/06/15	168	33.9	13.5	24.9	0	5.87
16/06/15	167	30.5	12.5	21.8	0.1	5.57
15/06/15	166	25.5	15.5	19.3	1.3	4.68
14/06/15	165	24.5	13.9	18.5	0.1	4.49
13/06/15	164	25	13.7	19	0	5.67
2015-12-06	163	25.3	16.2	20.3	0	4.46
2015-11-06	162	23.8	17.3	20.8	0	3.25
2015-10-06	161	30.6	17.8	24.2	0	6.59
2015-09-06	160	33.9	15.1	25.3	0	6.79
2015-08-06	159	34.5	16	25.4	0	6.09
2015-07-06	158	35.5	15.6	25.9	0	6.03
2015-06-06	157	35.9	18.3	27.7	0	6.69
2015-05-06	156	35.6	14.1	26.2	0	6.36
2015-04-06	155	34.4	14.7	25.4	0	6.36
2015-03-06	154	35.9	14.5	25.9	0	6.67
2015-02-06	153	35	16.5	25.9	0	5.95
2015-01-06	152	33.1	14.3	24.2	0	5.95
31/05/15	151	32.1	14.1	24	0	6.02
30/05/15	150	31.4	16	22.8	0	6.14
29/05/15	149	32.1	14.3	23.1	0	5.99
28/05/15	148	34.3	14.6	25.2	0	6.26
27/05/15	147	34.5	13.5	24.7	0	5.84
26/05/15	146	31.8	13.7	22.4	0	5.65
25/05/15	145	29.4	12.3	21.1	0	5.74
24/05/15	144	23.4	13.8	19.3	0	3.11
23/05/15	143	29.9	12.1	21.2	0	5.46
22/05/15	142	29.5	12.5	21.6	0	5.5
21/05/15	141	29	12.3	21.1	0	5.36
20/05/15	140	29.2	11.1	20.3	0	5.37
19/05/15	139	28.2	15.3	21.3	0	5.89
18/05/15	138	33.1	12.6	23.2	0	5.09
17/05/15	137	33.2	11.7	22.9	0	6.1
16/05/15	136	32.7	12.9	23.2	0	7
15/05/15	135	31.3	13.7	22.3	0	5.34
14/05/15	134	36.2	14.7	26	0	5.8
13/05/15	133	40.6	14.7	27.7	0	6.58
2015-12-05	132	37.1	12.1	25.3	0	5.51
2015-11-05	131	36.3	12.7	24.5	0	6.03
2015-10-05	130	34.3	12.9	24.1	0	6.31
2015-09-05	129	33.7	10.9	22.4	0	5.73
2015-08-05	128	26.5	13.9	19.2	0	4.03
2015-07-05	127	32.1	8.4	20.4	0	6.5
2015-06-05	126	28.5	7.1	17.7	0	5.03
2015-05-05	125	25.2	11.5	18.7	0	4.47
2015-04-05	124	28.4	14.7	20.4	0	5.6
2015-03-05	123	30.3	12.3	21.2	0	3.42
2015-02-05	122	32.7	12.1	22.9	0	5.84
2015-01-05	121	30.9	10.6	20.2	0	4.64
30/04/15	120	27.7	10.2	18.6	0	4.57
29/04/15	119	25.4	8.4	17.2	0	4.54
28/04/15	118	24.6	9.6	17	0	4.27
27/04/15	117	20.8	10.5	15.4	0.1	3.07
26/04/15	116	20.6	13.1	16.2	7	2.91
25/04/15	115	19.5	12.7	16.4	0	1.7
24/04/15	114	22.5	9.3	16.2	0	3.3
23/04/15	113	28.2	8.3	18	0	4.38
22/04/15	112	24.1	10.5	17.9	0	4.34
21/04/15	111	26.1	10.8	17.8	0	4.61
20/04/15	110	27	7.7	17	0	4.44
19/04/15	109	23.6	7.9	15.2	0	3.82
18/04/15	108	23.2	10.1	16.3	0.1	4.25
17/04/15	107	24.9	10.9	17	0.3	3.73
16/04/15	106	21.4	11.1	15.9	0.1	3.13
15/04/15	105	23.4	12	15.6	0.2	3.11
14/04/15	104	27.6	9.9	18.1	0	3.83
13/04/15	103	27.7	8.9	17.4	0	4.34
2015-12-04	102	23.6	8.9	15.5	0	3.59
2015-11-04	101	19.3	12.3	14.7	20.7	2.21
2015-10-04	100	23.8	11.2	16.7	0	3.48
2015-09-04	99	19.9	11.2	14.7	1	2.59
2015-08-04	98	18.8	9.5	14.1	0	2.34
2015-07-04	97	20.8	10.1	15.6	0	3.28
2015-06-04	96	23.7	11.5	17.3	0.4	3.53
2015-05-04	95	25.4	11.9	18.4	0	4.1
2015-04-04	94	28.7	10	18.9	0	3.89
2015-03-04	93	28.5	9.1	18.4	0	3.83
2015-02-04	92	28.3	8.9	18.4	0	4.27
2015-01-04	91	31.5	9.9	20.1	0	5
31/03/15	90	32.5	8.9	19.8	0	4.65
30/03/15	89	29.2	7.9	18	0	4.09
29/03/15	88	28.9	7	17.8	0	4.17
28/03/15	87	28.4	7	17.2	0	3.98
27/03/15	86	24.2	5.8	14.7	0	3.44
26/03/15	85	19.3	1.4	10.2	0	2.59
25/03/15	84	17.1	2.7	11	0	3.22
24/03/15	83	15.1	4.1	10	1	2.34
23/03/15	82	16.2	7.8	12	0.1	1.54
22/03/15	81	17.3	6.5	11.7	4	1.56
21/03/15	80	15.5	8	11.7	0	1.23
20/03/15	79	16.1	8.3	11.4	5	1.17
19/03/15	78	18.5	4.9	11.1	6.8	2
18/03/15	77	14.1	5.8	10	1.4	1.38
17/03/15	76	19.1	6.9	11.7	4	2.72
16/03/15	75	19.8	4.1	12.2	0	2.73
15/03/15	74	20	2.8	11	0	3.03
14/03/15	73	20.2	3.5	11.2	0	2.79
13/03/15	72	20.4	6.1	12.6	0	2.67
2015-12-03	71	24.2	3.5	13.8	0	3.68
2015-11-03	70	26.9	3.9	14.2	0	3.3
2015-10-03	69	26.6	3.4	13.8	0	3.23
2015-09-03	68	24.9	3.8	13.5	0	3.04
2015-08-03	67	26.5	1.3	12.7	0	3.02
2015-07-03	66	23	1.7	11.8	0	3.31
2015-06-03	65	21.2	0.4	10.5	0	3.23
2015-05-03	64	18.1	7.6	12.1	0	3.76
2015-04-03	63	22.4	8.9	14.3	0	2.52
2015-03-03	62	23.4	5.4	13.8	0	2.65
2015-02-03	61	23.8	5.4	13.6	0	2.62
2015-01-03	60	21.1	4.4	11.9	0	2.31
28/02/15	59	19.7	3.8	11.4	0	2.26
27/02/15	58	20.3	3.5	11.6	0	2.45
26/02/15	57	21.4	2	11.1	0	2.48
25/02/15	56	18.1	1	9.4	0	2.23
24/02/15	55	17.7	4.6	10.1	0	2.38
23/02/15	54	17.5	3.6	11.2	0.2	2.04
22/02/15	53	17.5	0.3	9.2	0	2.22
21/02/15	52	15.3	4.2	9.6	1.4	1.07
20/02/15	51	18.1	0.3	8.8	0	1.85
19/02/15	50	17.7	3	9.8	0	2.15
18/02/15	49	17.9	4.9	10.9	0	2.31
17/02/15	48	15.6	5.6	10.1	2.6	1.99
16/02/15	47	13.9	1.7	7.5	0.2	1.08
15/02/15	46	14.6	4.2	11.3	0.2	1.48
14/02/15	45	17.7	8.7	12.5	0	2.2
13/02/15	44	17.3	3.4	9.7	0.2	1.67
2015-12-02	43	16.6	5.5	10.6	1.6	1.36
2015-11-02	42	16.6	3.1	10.2	0.2	1.64
2015-10-02	41	14.4	3	8.5	0	1.39
2015-09-02	40	17.4	-1.2	7.4	0	2.08
2015-08-02	39	13.2	0.6	6	0	1.65
2015-07-02	38	12.2	1.6	6.4	0	1.21
2015-06-02	37	12.5	-3.4	4.5	0	1.44
2015-05-02	36	13.1	-1.3	4.3	0	1.58
2015-04-02	35	12	0.9	7.4	0.2	1.88
2015-03-02	34	15	8.9	10.8	1	1.91
2015-02-02	33	12.2	-0.2	6.7	0.2	1.23
2015-01-02	32	14.1	-0.3	6.1	0	1.56
31/01/15	31	16.3	5.8	12.4	1.6	2.61
30/01/15	30	19	11.7	14.6	0.2	2.03
29/01/15	29	14.9	1.1	8.3	0	1.2
28/01/15	28	17.3	-0.7	6.9	0	1.38
27/01/15	27	18.2	-0.6	7.1	0	1.45
26/01/15	26	17.1	-0.7	6.7	0	1.43
25/01/15	25	16.5	0.2	7	0	1.45
24/01/15	24	12.9	-0.8	4.8	0.2	1.3
23/01/15	23	14	-0.8	4.9	0	1.06
22/01/15	22	13.1	2.3	7.1	0	1.24
21/01/15	21	11.3	-0.3	6.2	0.4	0.88
20/01/15	20	6.2	-1.3	3.3	3.2	0.51
19/01/15	19	12.6	1.1	7.7	2.4	1.18
18/01/15	18	10.7	4.1	7.3	18.8	0.38
17/01/15	17	10.5	-1.2	4.2	0	0.76
16/01/15	16	13.4	3.2	9.5	6.6	1.19
15/01/15	15	16.6	2.8	10	1	1.25
14/01/15	14	17.3	3.2	9.4	0	0.99
13/01/15	13	19.1	3.6	10.3	0	1.15
2015-12-01	12	20.8	1.1	9.3	0	1.19
2015-11-01	11	18.3	-0.6	7.1	0	1.06
2015-10-01	10	19.6	0.1	8.1	0	1.53
2015-09-01	9	18.1	0.6	8.4	0	1.1
2015-08-01	8	15.9	-0.5	6.3	0	0.9
2015-07-01	7	15.2	0.4	5.6	0.2	0.91
2015-06-01	6	12.2	0.9	5.2	0	0.61
2015-05-01	5	15.1	-1.4	5.7	0.2	0.87
2015-04-01	4	19.7	-0.4	7.3	0	1.21
2015-03-01	3	17	0.4	7.1	0	0.94
2015-02-01	2	15.5	-2.1	5.9	0	1.02
2015-01-01	1	15	-3.3	4.7	0	1.09
31/12/14	365	14	-2.4	3.8	0	1
30/12/14	364	11.8	-2.4	3.9	0	1.04
29/12/14	363	10.8	-0.4	6.4	0	1.34
28/12/14	362	13.8	5	9.1	0	0.72
27/12/14	361	13.9	0	6	0	0.7
26/12/14	360	15.5	0.5	6.9	0.2	0.8
25/12/14	359	15	2.1	7.3	0	0.72
24/12/14	358	17	2.8	8.3	0	0.8
23/12/14	357	17.3	5.5	10.4	0	1.01
22/12/14	356	17.5	6.2	10.8	0.2	1.33
21/12/14	355	16.7	2.5	8.9	0	0.81
20/12/14	354	17.1	3.9	8.8	0.4	0.79
19/12/14	353	17.5	2.8	8.5	0.2	0.72
18/12/14	352	15.3	3.7	8	0.2	0.69
17/12/14	351	11.7	5.4	8.2	0	0.49
16/12/14	350	11.1	4.6	8.7	0	0.44
15/12/14	349	16.1	5.9	10.3	0.2	0.72
14/12/14	348	15.5	6.9	11.2	1.2	1.04
13/12/14	347	19	9.9	13.1	7.6	1.28
2014-12-12	346	15.2	0.2	7.8	0.2	0.71
2014-11-12	345	17.1	0.8	7.1	0	0.88
2014-10-12	344	15.1	2.3	7.2	0	1.17
2014-09-12	343	12.7	0.8	5.9	0.2	0.61
2014-08-12	342	15.3	0.8	7	0	0.9
2014-07-12	341	12.7	0.4	6.1	0.2	0.83
2014-06-12	340	13.3	3.2	7.2	0.2	0.78
2014-05-12	339	13.4	4.2	7.8	0.2	0.63
2014-04-12	338	15.5	7.2	10.8	0.6	0.84
2014-03-12	337	16.6	7.6	11.2	5.4	0.85
2014-02-12	336	17.9	7.2	11.9	0	0.94
2014-01-12	335	18.7	9.4	13.7	0	1.04
30/11/14	334	16.3	7.6	11.5	0.2	0.73
29/11/14	333	17.6	8.2	12	0	0.97
28/11/14	332	15.5	10.5	12.6	14.6	0.91
27/11/14	331	17	11.1	13	25	1.18
26/11/14	330	18	12.5	14.6	5.6	1.17
25/11/14	329	19.2	13.1	15.1	1.4	0.8
24/11/14	328	22.3	12.9	16.8	2.2	1.45
23/11/14	327	22.3	15.1	18.7	1.6	1.46
22/11/14	326	24.8	12	18.9	0	2.42
21/11/14	325	22.2	11.3	16.1	0	1.32
20/11/14	324	22.2	11	16.1	0	1.64
19/11/14	323	23.2	9.4	15.6	0	1.48
18/11/14	322	18.7	5.6	11.9	0.2	1.22
17/11/14	321	18.6	7.1	11.5	0.2	1.06
16/11/14	320	18.5	9.1	13.2	0	1.09
15/11/14	319	17.9	9.9	13.9	1	1.41
14/11/14	318	20.1	12.3	16.4	27	1.43
13/11/14	317	21.5	15.1	17.5	0.2	1.38
2014-12-11	316	20.5	13.9	16.5	0	1.33
2014-11-11	315	19.6	11.4	14.9	28.2	1.79
2014-10-11	314	16.4	4.1	10.6	0	1.29
2014-09-11	313	16.8	7.1	12.1	0.4	1.26
2014-08-11	312	18.2	12.8	15.1	3.6	1.38
2014-07-11	311	19	11.8	15.5	3.6	0.84
2014-06-11	310	18.8	4.8	11.4	0	1.54
2014-05-11	309	17.3	5.1	10.6	0.2	1.43
2014-04-11	308	17.6	8.8	14	14	1.84
2014-03-11	307	22.8	11.1	16.8	0.6	2.82
2014-02-11	306	25.8	11.4	17.9	0	2.2
2014-01-11	305	26.8	10	18.3	0	2.12
31/10/14	304	28	10.7	19	0	2.9
30/10/14	303	29.4	11.7	19.6	0	2.62
29/10/14	302	28.4	13.7	20.4	0	2.28
28/10/14	301	28	13.5	20.3	0	2.65
27/10/14	300	29.9	9.8	19	0	2.33
26/10/14	299	29	11.5	19.4	0	2.37
25/10/14	298	30.7	10.7	20.4	0	2.76
24/10/14	297	30.4	10.9	20.5	0	3.07
23/10/14	296	29.4	11.5	20.3	0	2.87
22/10/14	295	31.4	15	22.1	0	3.15
21/10/14	294	33.1	14	22.7	0	3.35
20/10/14	293	34	15.8	23.8	0	3.29
19/10/14	292	33.3	15.5	22.9	0	3.09
18/10/14	291	32.5	15.9	22.8	0	3
17/10/14	290	28.6	13.7	20.7	0	2.44
16/10/14	289	25.6	16.8	20.4	0	2.26
15/10/14	288	20.5	13.8	17.5	2.4	1.18
14/10/14	287	21.4	12.8	16.1	9.6	2.5
13/10/14	286	20.4	12.7	16.5	18.8	1.85
2014-12-10	285	20.8	14.7	17.5	4	2.22
2014-11-10	284	28.6	14.9	20.5	7.6	3.19
2014-10-10	283	23.2	17	20	11.2	1.45
2014-09-10	282	28.5	19.1	22.5	0	3.88
2014-08-10	281	27.3	12.7	20.4	0	3.84
2014-07-10	280	27.9	13.7	20.1	0	2.79
2014-06-10	279	25	14	19.6	0	3.4
2014-05-10	278	30.2	14.9	22.4	0	4.17
2014-04-10	277	29.9	17.5	23.3	0	2.86
2014-03-10	276	31.4	18.1	24.2	0	3.57
2014-02-10	275	31	18.5	24.1	0	3.56
2014-01-10	274	29.8	18.7	23.7	0	2.93
30/09/14	273	29.2	15.2	22.8	0	3.11
29/09/14	272	28.7	15	21.4	0	3.13
28/09/14	271	26.9	18	21.3	4.4	2.74
27/09/14	270	27.9	18.9	22.8	0.4	2.9
26/09/14	269	28	15.8	22.2	0.2	3.07
25/09/14	268	28.4	15.4	21.2	0	2.98
24/09/14	267	25.5	15.6	20.3	0.6	2.71
23/09/14	266	26.3	17	20.6	14.8	3.48
22/09/14
21/09/14
20/09/14
19/09/14
18/09/14
17/09/14
16/09/14	259	27.6	14.7	21.1	1.4	3.25
15/09/14	258	30.7	17.8	23.8	0	4.08
14/09/14	257	32.7	17.9	24.6	0	5.98
13/09/14	256	33.1	19.4	25	0	4.67
2014-12-09	255	33.2	18.9	24.8	0	5.2
2014-11-09	254	31.8	20.4	24.7	0	5.72
2014-10-09	253	32.9	16.5	24	0	5.34
2014-09-09	252	33.6	17.3	25	0	5.63
2014-08-09	251	31.4	19.3	24.6	0	3.96
2014-07-09	250	30.5	20.4	24.3	0	4.01
2014-06-09	249	32.3	18.2	24.9	0	5.76
2014-05-09	248	35.2	17.3	25.6	0	6.04
2014-04-09	247	35.3	17.7	26.1	0	6.22
2014-03-09	246	35.3	20.3	26.2	0	6.45
2014-02-09	245	36.8	21.6	28.5	0	6.33
2014-01-09	244	39.8	21.2	30.4	0	5.66
31/08/14	243	37.9	18.7	28.4	0	5.05
30/08/14	242	36.3	18	27.7	0	6.31
29/08/14	241	38.3	19.1	28.3	0	6.23
28/08/14	240	40.1	19.8	29.9	0	7.08
27/08/14	239	40.6	20.4	30.6	0	5.79
26/08/14	238	39.4	17.8	29.1	0	5.31
25/08/14	237	38.7	19.2	29.2	0	5.67
24/08/14	236	36.7	16.1	27.4	0	5.49
23/08/14	235	35.6	15.9	26	0	5.62
22/08/14	234	33.9	15.8	24.6	0	6.33
21/08/14	233	35.7	15.6	25.6	0	7.5
20/08/14	232	34.3	15.4	24.3	0	5.99
19/08/14	231	33.8	18.3	25.1	0	7.15
18/08/14	230	36.7	23.5	29.1	0	7.25
17/08/14	229	36.1	22	28.3	0	6.33
16/08/14	228	37.7	18.5	28.4	0	5.89
15/08/14	227	37.3	15.9	27.7	0	6.14
14/08/14	226	36.3	14.7	26.1	0	5.76
13/08/14	225	36.3	18.9	26.8	0	5.67
2014-12-08	224	37.7	18.1	27.5	0	6.75
2014-11-08	223	36.1	18.2	27	0	7.11
2014-10-08	222	37.4	18.5	27.8	0	7.74
2014-09-08	221	38.3	18.9	28.5	0	7.55
2014-08-08	220	38.2	19.1	29.1	0	6.98
2014-07-08	219	39.7	17.8	28.9	0	7.1
2014-06-08	218	38.3	17.7	28.4	0	7.06
2014-05-08	217	36.8	16.4	26.8	0	5.9
2014-04-08	216	35.3	17.5	26.6	0	7.43
2014-03-08	215	34.7	15.7	25.3	0	5.87
2014-02-08	214	31.1	14.9	22.6	0	6.48
2014-01-08	213	29	16.9	22.2	0	5.41
31/07/14	212	31.7	18.5	23.5	0	6.43
30/07/14	211	36.5	16.7	26.3	0	6.53
29/07/14	210	32.6	18.1	23.9	0	5.75
28/07/14	209	35.2	18	24.9	0	7.85
27/07/14	208	36.7	20	26.8	0	7.35
26/07/14	207	36.8	16.9	26.5	0	6.96
25/07/14	206	36.2	16.5	26.5	0	6.5
24/07/14	205	35.9	19.2	27.1	0	8.1
23/07/14	204	38.1	18.5	28.9	0	7.91
22/07/14	203	38.6	17.8	29.3	0	6.52
21/07/14	202	36.5	15.2	27	0	6.19
20/07/14	201	32.7	16.7	24.6	0	6.1
19/07/14	200	29.5	19	23.3	0	6.12
18/07/14	199	33.7	20.2	27	0	7.82
17/07/14	198	41.8	22.1	32	0	7
16/07/14	197	41.5	20.6	31.3	0	7.23
15/07/14	196	40.2	19	30.3	0	6.74
14/07/14	195	38.9	17.3	28.4	0	6.31
13/07/14	194	36.4	18.4	26.5	0	7.86
2014-12-07	193	36.8	16.7	26.8	0	8.39
2014-11-07	192	38.4	18	28.3	0	8.01
2014-10-07	191	37	18.9	28.2	0	7.51
2014-09-07	190	38	18.2	28.7	0	7.48
2014-08-07	189	36.7	15	26.3	0	6.21
2014-07-07	188	33.4	19.3	24.7	0	7
2014-06-07	187	29.3	18.5	23	0	6.22
2014-05-07	186	35.4	16.6	26	0	7.72
2014-04-07	185	33	14.5	24.1	0	6.02
2014-03-07	184	29	14.3	21.6	0	5.38
2014-02-07	183	27.7	14.7	21.2	0	5.8
2014-01-07	182	31.8	14.7	23.1	0	7.29
30/06/14	181	33.3	13.7	23.7	0	7.43
29/06/14	180	32.7	15.7	24.4	0	6.1
28/06/14	179	35.1	16.2	25.8	0	8.37
27/06/14	178	34.7	15.2	25.4	0	6.81
26/06/14	177	31.4	16.2	23.2	0	6.51
25/06/14	176	28	15.3	21.1	0.2	5.5
24/06/14	175	26.4	14.2	18.6	34.8	4.09
23/06/14	174	29.6	14.3	21.7	0	6.12
22/06/14	173	28.8	15.7	21.8	0	6.08
21/06/14	172	29.3	14.7	22	0	5.92
20/06/14	171	29.2	15.4	21.9	0	6.53
19/06/14	170	29.9	17.4	22.9	0	5.27
18/06/14	169	31.4	18	24.1	0	6.16
17/06/14	168	32.3	17.3	24.6	0	6.4
16/06/14	167	32.9	16.5	24.8	0.2	6.81
15/06/14	166	38.1	18.6	28.5	0	7.11
14/06/14	165	40.6	18.5	30.2	0	6.81
13/06/14	164	38.3	19.6	29.1	0	6.43
2014-12-06	163	36	17.9	27.2	0	6.49
2014-11-06	162	33.1	17.7	25.4	0	5.03
2014-10-06	161	30.2	12.9	22.7	0	4.46
2014-09-06	160	31.6	12.3	22	0	6.65
2014-08-06	159	30	14.1	21.6	0	6.03
2014-07-06	158	29.3	15.2	21.6	0	6.03
2014-06-06	157	29	16.1	22.4	0	6.67
2014-05-06	156	32.4	12.3	22.8	0	5.67
2014-04-06	155	31.1	12.5	22.2	0	7.1
2014-03-06	154	32.7	12.9	23.3	0	7.02
2014-02-06	153	31.8	12.6	22.2	0	6.52
2014-01-06	152	28.6	12.7	20.5	0	5.66
31/05/14	151	30.2	11.5	20.8	0.4	5.33
30/05/14	150	29.9	13.1	21	0	5.57
29/05/14	149	29.8	10.2	20.2	0	5.54
28/05/14	148	26.2	14.3	18.9	0.2	4.35
27/05/14	147	26.4	9	18.4	0	6.1
26/05/14	146	27.4	8	18	0	5.28
25/05/14	145	25	9.3	17.6	0	5.13
24/05/14	144	26.4	8	17.6	0	5.6
23/05/14	143	24.4	8.8	16.1	0	3.92
22/05/14	142	23.6	8.5	16.2	0	4.92
21/05/14	141	22.1	11.6	16.1	10.2	4.68
20/05/14	140	23.8	14.3	18.2	0	4.86
19/05/14	139	27.4	12.2	19.5	0	6.41
18/05/14	138	29.1	12.6	21	0	5.61
17/05/14	137	29.5	11.4	20.4	0	5.52
16/05/14	136	27.8	10.3	20.5	0	5.85
15/05/14	135	28.8	16.2	21.7	0	7.19
14/05/14	134	29.3	15.2	22	0	6.26
13/05/14	133	35.1	12.7	24.4	0	5.91
2014-12-05	132	35.9	12.9	25	0	6.87
2014-11-05	131	35.2	15.6	25	0	5.76
2014-10-05	130	33.5	15.1	24.6	0	5.41
2014-09-05	129	33.1	14	23.6	0	5.7
2014-08-05	128	30.9	14.8	22.8	0	5.99
2014-07-05	127	33.3	11.3	22.3	0	5.07
2014-06-05	126	33.3	10.1	22.6	0	5.75
2014-05-05	125	31.8	11.3	21.9	0	5.59
2014-04-05	124	31.2	9.5	20.8	0	5.32
2014-03-05	123	28.9	12.7	20.6	0	5.59
2014-02-05	122	31.7	11.2	22.1	0	6.06
2014-01-05	121	31.3	10.9	21.1	0	5.14
30/04/14	120	30.8	10.5	20.9	0	5.1
29/04/14	119	29.9	10.5	20.3	0	4.89
28/04/14	118	28.8	9.9	19.1	0	4.62
27/04/14	117	26.4	9.7	17.7	0	4.47
26/04/14	116	24.4	8.2	16.2	0	4.03
25/04/14	115	21.2	6.2	13.8	0	3.85
24/04/14	114	21.4	9.4	15.3	2.2	3.07
23/04/14	113	22.6	11.4	16.1	0	3.38
22/04/14	112	21.4	10.1	14.7	0	3.36
21/04/14	111	18.2	11.8	13.8	4	1.99
20/04/14	110	17.4	12.2	14.3	10.6	1.55
19/04/14	109	21.6	13.1	17	0	2.83
18/04/14	108	24.4	11.7	18.1	0	4.18
17/04/14	107	31.8	12.2	21.7	0	5.24
16/04/14	106	27.4	10.3	18.7	0	4.05
15/04/14	105	24.6	10.3	16.9	0	3.15
14/04/14	104	27.2	10.5	18.6	0	3.47
13/04/14	103	28.6	10.7	19	0	4.57
2014-12-04	102	21.2	11.3	15.7	0	2.54
2014-11-04	101	27.6	14.6	20.7	0	4.87
2014-10-04	100	31.3	11.9	22.1	0	4.76
2014-09-04	99	29.5	10.5	20.6	0	3.81
2014-08-04	98	31.2	10.5	20.8	0	4.39
2014-07-04	97	31.4	10.3	20.7	0	4.48
2014-06-04	96	28.4	10.4	18.6	0	4.17
2014-05-04	95	22.9	12.4	16	0	2.56
2014-04-04	94	18.1	5.7	12.3	0.2	2.93
2014-03-04	93	16.5	8.9	11.6	2	2.18
2014-02-04	92	15.2	10.3	12.5	17.2	1.54
2014-01-04	91	23.1	11.3	16.3	0	3.08
31/03/14	90	22.4	10.6	15.7	0.2	2.98
30/03/14	89	16.8	5.4	11.4	0.2	2.26
29/03/14	88	11.5	7.7	9.2	14.8	0.69
28/03/14	87	11.7	7.2	9.3	5.2	1.02
27/03/14	86	17.1	2.9	9.6	0	3.25
26/03/14	85	17.3	5.2	10.8	0.4	3.02
25/03/14	84	19.6	3.8	12.1	1.8	3.1
24/03/14	83	20.4	2.9	11.4	0	3.09
23/03/14	82	19	3.3	10.6	0	2.81
22/03/14	81	19.6	7.3	12.6	0.2	1.97
21/03/14	80	22	8.9	14.9	0	3.04
20/03/14	79	20.7	10.3	15	0	2.88
19/03/14	78	23.2	8	15.4	0	3.3
18/03/14	77	25.3	6.2	15.6	0	3.03
17/03/14	76	26.6	5	15.5	0	3.32
16/03/14	75	24.5	4.8	14	0	3.38
15/03/14	74	22.6	2.8	12.5	0	3.17
14/03/14	73	18.3	4.2	10.9	0	2.38
13/03/14	72	19.5	5.5	12.3	0	3.1
2014-12-03	71	20.3	7.7	13.3	0	3.06
2014-11-03	70	21.7	3	12.3	0	2.83
2014-10-03	69	21.3	4.2	12.7	0	3.23
2014-09-03	68	21.9	7.1	14	0	3.99
2014-08-03	67	23.4	5.5	14.1	0	3.85
2014-07-03	66	21.8	5.1	13.2	0	2.93
2014-06-03	65	23	4.8	13.2	0	2.83
2014-05-03	64	19.6	6.9	12.5	0	2.11
2014-04-03	63	15.6	2.8	9.1	0	1.69
2014-03-03	62	16.2	6.8	12.1	0.2	2.33
2014-02-03	61	19.1	12.1	14.7	0	2.17
2014-01-03	60	16.1	10.2	12.9	1.6	1.07
28/02/14	59	16.9	5.7	11.6	0	1.78
27/02/14	58	15.7	4	10.1	0	1.44
26/02/14	57	16.3	5	10.3	0	1.91
25/02/14	56	14.6	4.4	9.9	0	1.47
24/02/14	55	15	6	10.7	2.6	1.8
23/02/14	54	19.6	2.3	10.8	0	2.65
22/02/14	53	15.9	1.4	8.2	0	1.74
21/02/14	52	14.6	4.4	10.6	1	1.68
20/02/14	51	13.3	4.2	9.6	0.2	0.91
19/02/14	50	15.7	3.4	8.4	0	1.39
18/02/14	49	14.5	5.8	10.5	2	1.27
17/02/14	48	14.9	4.9	9.8	0.2	1.11
16/02/14	47	15.4	5.7	9.3	0	1.28
15/02/14	46	15.3	8.7	11.5	9.8	0.87
14/02/14	45	17.5	12.1	14.7	0.4	1.28
13/02/14	44	17.1	14.3	15.1	0.4	0.63
2014-12-02	43	14.8	8.8	12.5	0.8	0.7
2014-11-02	42	13.5	3	8.3	3.8	0.78
2014-10-02	41	13	5.5	9.3	0	2.09
2014-09-02	40	15.8	7.9	11.9	41.2	0.97
2014-08-02	39	16	9.2	12	3.8	0.96
2014-07-02	38	14.7	5.8	10.1	0	1.41
2014-06-02	37	16.7	8.8	13.8	5.2	1.29
2014-05-02	36	16.7	11.9	14	4.2	1.17
2014-04-02	35	13.5	2.4	8.7	0.2	1.08
2014-03-02	34	13.1	2	6.9	3.8	0.74
2014-02-02	33	12.9	1	6.3	0	1.2
2014-01-02	32	16.8	5.6	11.6	0.4	1.66
31/01/14	31	13.2	7.9	10.6	1.6	0.74
30/01/14	30	14.1	1.2	7.6	0	1.2
29/01/14	29	12.3	5	9.4	0	1.18
28/01/14	28	12.9	4	9.2	0.6	1.23
27/01/14	27	16.7	7	11.8	0	1.64
26/01/14	26	19.5	5	11.4	0.2	1.34
25/01/14	25	17.1	3.6	9.5	0	0.99
24/01/14	24	15.7	1.9	7.9	0	1.01
23/01/14	23	15.3	4.6	9.5	0.2	1.3
22/01/14	22	16.1	7.6	11.8	8.2	1.05
21/01/14	21	12.5	5.6	9.3	1.8	0.8
20/01/14	20	13.1	1.2	7.1	0	0.92
19/01/14	19	13.3	4.2	8.9	20.2	1.11
18/01/14	18	12.5	7.9	9.8	9.2	0.91
17/01/14	17	14.1	5.8	9.1	6.2	0.82
16/01/14	16	13.2	8.7	11.3	1.6	0.74
15/01/14	15	13.4	8.3	11	0	0.49
14/01/14	14	15.3	5.6	11	0	0.86
13/01/14	13	13.2	5.4	10.8	11.8	0.78
2014-12-01	12	17.4	9.6	13.2	0	0.82
2014-11-01	11	18.5	7.7	11.4	0	0.89
2014-10-01	10	15.9	5.3	10.2	0	0.82
2014-09-01	9	18.9	5.2	11	0	1.33
2014-08-01	8	20.3	3.8	11	0	1.37
2014-07-01	7	16.3	2.8	8.4	0	0.82
2014-06-01	6	16.3	3.8	9.1	0.2	0.89
2014-05-01	5	15.1	5	9.2	0	0.74
2014-04-01	4	17.3	9.3	14	4.8	1.62
2014-03-01	3	18.2	13.5	15.2	2.2	1.14
2014-02-01	2	15.7	12.8	14.5	4.2	0.44
2014-01-01	1	13.4	9.3	11.5	1	0.57
31/12/13	365	13.3	1.3	7.2	0	0.78
30/12/13	364	13.7	0.8	6.1	0.2	0.81
29/12/13	363	12.9	1.6	6.4	0	0.74
28/12/13	362	14.7	5	11.8	2.2	1.29
27/12/13	361	15.3	11.4	13.1	0	0.7
26/12/13	360	15	7.8	11.2	0	1
25/12/13	359	15.3	8.9	12.5	36.2	1.15
24/12/13	358	15.6	2.6	10.5	0.2	1.36
23/12/13	357	17.1	0.4	7.5	0	0.74
22/12/13	356	16.6	1.4	7.8	0	0.74
21/12/13	355	16.4	1	7.3	0	0.92
20/12/13	354	13.5	3.2	8	0	1
19/12/13	353	15.1	6.7	10.9	11.8	0.7
18/12/13	352	16.3	10.1	12.4	5.8	0.87
17/12/13	351	15.1	8.3	11.8	0	0.85
16/12/13	350	18.9	4.8	11.2	0	1.54
15/12/13	349	18.5	4.3	10.6	0	1.02
14/12/13	348	19.8	6	12.5	0	1.21
13/12/13	347	14.3	5	10	0	0.77
2013-12-12	346	18.5	4.3	10.7	0	1.39
2013-11-12	345	19.3	2.9	10.7	0	1.84
2013-10-12	344	19.7	2.4	10.1	0	1.41
2013-09-12	343	17.8	-0.4	7.9	0	1.22
2013-08-12	342	17.1	-1.7	6.6	0	0.8
2013-07-12	341	18.1	-0.1	8	0	0.92
2013-06-12	340	19.1	0.4	9.1	0	1.4
2013-05-12	339	19.1	2.6	9.8	0	1.04
2013-04-12	338	18.9	1.5	10	0	1.12
2013-03-12	337	18.4	1.2	8.8	0	1.25
2013-02-12	336	16.7	0.8	8	0	1.19
2013-01-12	335	15.2	-1.4	7.4	0	1.64
30/11/13	334	15	-2	5.9	0	1.09
29/11/13	333	16.1	2	8.1	0	1.37
28/11/13	332	16.5	2.4	9.6	0.2	1.37
27/11/13	331	16.7	2.3	9.4	0	1.54
26/11/13	330	16.7	-2.4	7.2	0	1.44
25/11/13	329	15.6	-0.3	7.4	0	1.5
24/11/13	328	15.2	0.5	7.1	0	1.57
23/11/13	327	14.3	2.3	7.9	0	1.46
22/11/13	326	11.1	4.1	8.3	0.6	0.68
21/11/13	325	15.1	-1.6	6.6	0	1.81
20/11/13	324	15.1	0.9	7.4	0	1.4
19/11/13	323	15.3	2.7	8.5	0	1.03
18/11/13	322	15.2	5	9.5	1	0.95
17/11/13	321	14.6	0.8	8.7	4	1.19
16/11/13	320	15.3	1.7	7.8	0	1.84
15/11/13	319	18.9	5.3	12.1	0	2.68
14/11/13	318	23	9.3	15.8	0	2.09
13/11/13	317	24	8.1	16.1	0	2.54
2013-12-11	316	24.5	10.1	17.1	0	2.23
2013-11-11	315	24.3	7.5	15.8	0	2.31
2013-10-11	314	21.8	6.1	13.3	0	1.76
2013-09-11	313	21.1	8.7	14.6	0	1.34
2013-08-11	312	21.8	8	15.2	0	1.33
2013-07-11	311	22.4	9.9	15.6	0	1.53
2013-06-11	310	25.4	9.3	16.8	0	1.78
2013-05-11	309	24.8	13.8	19	0	2.55
2013-04-11	308	19.8	8.3	15	0	2.08
2013-03-11	307	23	7.1	14.7	0	1.55
2013-02-11	306	26.4	5.6	14.6	0	2.16
2013-01-11	305	22.5	5	13.1	0	1.65
31/10/13	304	21.4	4.4	12.7	0	2.07
30/10/13	303	21.2	7.7	13.5	0	2.15
29/10/13	302	21.1	10.7	16.1	0	1.9
28/10/13	301	28.2	13.5	19.7	0	2.05
27/10/13	300	26.6	13.1	18.7	0.2	2.47
26/10/13	299	20.8	13.9	17.9	0.8	1.14
25/10/13	298	21.7	17.1	19.2	3.8	1.24
24/10/13	297	26.3	17.7	21.1	0	2.58
23/10/13	296	23.9	17.4	19.8	2.8	1.96
22/10/13	295	22.4	15	18.3	11	1.66
21/10/13	294	27.5	11.2	18.7	0	2.52
20/10/13	293	26.6	15.6	20.2	0	2.42
19/10/13	292	27.2	15.9	21.1	0	2.82
18/10/13	291	28	11.2	19.5	0	3.57
17/10/13	290	29.8	11.8	20.3	0	2.04
16/10/13	289	30.1	11.5	20.8	0	2.7
15/10/13	288	28.8	13.1	20.3	0	2.3
14/10/13	287	27.1	10.3	18.9	0	2.16
13/10/13	286	25	9.6	17.1	0	2.53
2013-12-10	285	25.6	13.5	18.9	0	3.83
2013-11-10	284	30.6	13.5	22.2	0	4.23
2013-10-10	283	29.4	14.5	21.7	0	2.86
2013-09-10	282	30.4	15.2	22.2	0	3.25
2013-08-10	281	30.5	15.6	23	0	3.28
2013-07-10	280	29.7	15.8	22.4	0	3.26
2013-06-10
2013-05-10
2013-04-10
2013-03-10	276	28.8	19.6	23.9	0	3
2013-02-10	275	30.8	15	22.2	0	3.74
2013-01-10	274	26.9	18	22.4	0.8	2.58
30/09/13	273	26	19.2	22	0	1.99
29/09/13	272	24.3	17.7	20.6	0	2.7
28/09/13	271	26.3	16.9	20.4	0	3.29
27/09/13	270	28.6	18.7	22.4	0	3.31
26/09/13	269	31.7	15.1	23.3	0	4.53
25/09/13	268	31.3	16.9	23.7	0	4
24/09/13	267	32.2	17.8	24.5	0	4.08
23/09/13	266	33.9	16.6	25.3	0	4.94
22/09/13	265	33.9	15.1	24.7	0	4.69
21/09/13	264	34.8	17.9	26.1	0	4.65
20/09/13	263	34.5	16.9	25.4	0	4.25
19/09/13	262	31.3	17.2	23.1	0	3.59
18/09/13	261	29.4	17.6	22.4	0	4.66
17/09/13	260	30.7	18.9	23.4	0	5.46
16/09/13	259	34.2	17.5	25.4	0	5.89
15/09/13	258	33.2	19.3	26	0	5.35
14/09/13	257	31	21.5	26.1	0	4.44
13/09/13	256	34.1	20.8	26.3	0	4.46
2013-12-09	255	34.2	18	26.2	0	4.76
2013-11-09	254	34.8	17.9	26.5	0	4.85
2013-10-09	253	34.1	17.5	25.8	0	4.4
2013-09-09	252	33.6	16.8	25.5	0	4.55
2013-08-09	251	31.2	17.5	23.9	0	4.03
2013-07-09	250	29.2	19.3	23.6	0	4.81
2013-06-09	249	30.8	18.8	24.4	0	5.24
2013-05-09	248	32.5	19.3	25.4	0	5.74
2013-04-09	247	34.4	17.7	25.8	0	5.42
2013-03-09	246	34.7	17.5	25.9	0	5.18
2013-02-09	245	34.1	18	26	0	5.03
2013-01-09	244	33.5	18.1	26.1	0	5.19
31/08/13	243	33.2	18.6	25.9	0	4.99
30/08/13	242	31.3	18.5	24.9	0	4.59
29/08/13	241	27.3	17.9	22.6	0	3.1
28/08/13	240	33.4	19.3	26	0	4.84
27/08/13	239	33.1	17.3	24.7	0	5.1
26/08/13	238	31.2	20.4	24.7	0	5.35
25/08/13	237	34.8	21	27	0	5.99
24/08/13	236	36.7	19.1	28.2	0	6.68
23/08/13	235	40.1	20.4	30.5	0	6.29
22/08/13	234	38.9	21.2	29.9	0	4.79
21/08/13	233	40.1	22.3	31.2	0	6.18
20/08/13	232	41.3	21.3	32.1	0	5.93
19/08/13	231	41.4	22	31.8	0	6.05
18/08/13	230	39.8	20.3	30.6	0	5.53
17/08/13	229	37.8	21.2	29.8	0	5.6
16/08/13	228	39.6	22	30.5	0	6.53
15/08/13	227	39.1	21.2	30.1	0	5.8
14/08/13	226	36	18.5	27.6	0	5.74
13/08/13	225	38.3	17.9	28.7	0	6.58
2013-12-08	224	39.1	19.5	30.3	0	7.55
2013-11-08	223	39.3	20.4	30.2	0	6.35
2013-10-08	222	39.3	17.9	29.2	0	6.59
2013-09-08	221	37.6	18	28.6	0	6.38
2013-08-08	220	36.9	17.1	27.2	0	6.08
2013-07-08	219	35.1	18.4	26.9	0	6.65
2013-06-08	218	37.1	18.6	28.5	0	7.34
2013-05-08	217	38.6	19.1	29.5	0	6.13
2013-04-08	216	38.8	16.6	28.4	0	6.41
2013-03-08	215	38.3	20.8	29	0	5.57
2013-02-08	214	38.1	21.4	29.5	0	5.76
2013-01-08	213	40.2	20	30.2	0	6.48
31/07/13	212	39	17.3	28.9	0	7.16
30/07/13	211	38.6	16.8	28.1	0	6.65
29/07/13	210	36.1	14.7	25.4	0	6.1
28/07/13	209	29.9	19	23.7	0	5.35
27/07/13	208	28.4	15.9	22.1	0	5.35
26/07/13	207	33.4	17.9	25.2	0	7.24
25/07/13	206	36.1	22.9	31.1	0	7.53
24/07/13	205	38.1	18.7	28.8	0	6.45
23/07/13	204	36.5	20.5	28.2	0	6.71
22/07/13	203	37.6	19.7	28.6	0	6.27
21/07/13	202	35.1	18.7	26.3	0	6.4
20/07/13	201	35.9	19.6	26.8	0	6.79
19/07/13	200	38.7	18.9	28.3	0	6.93
18/07/13	199	38.3	18.1	28.8	0	6.17
17/07/13	198	38.1	18.3	28.8	0	6.54
16/07/13	197	37.4	18.4	27.9	0	6.08
15/07/13	196	35.7	18.2	26.6	0	6.27
14/07/13	195	32.2	18	24.3	0	5.57
13/07/13	194	30.3	18	23.5	0	5.81
2013-12-07	193	34.5	17.1	24.9	0	6.24
2013-11-07	192	36.8	19.5	28.3	0	7.37
2013-10-07	191	39.3	21	30.7	0	7.19
2013-09-07	190	40.6	19.4	30.6	0	6.98
2013-08-07	189	39.2	18.1	28.8	0	7
2013-07-07	188	39.3	18.2	28.5	0	6.88
2013-06-07	187	37.8	18.1	27.8	0	6.92
2013-05-07	186	37.4	21.3	28.7	0	7.14
2013-04-07	185	40.2	19.5	29.8	0	6.75
2013-03-07	184	38.1	18.1	27.9	0	6.17
2013-02-07	183	32.8	20.4	25.9	0	6.5
2013-01-07	182	36	17	26.7	0	6.97
30/06/13	181	36.5	15.8	26.3	0	6.64
29/06/13	180	35.5	16.6	25.7	0	6.61
28/06/13	179	33.7	16.2	25.2	0	6.42
27/06/13	178	32.6	15.3	25	0	6.46
26/06/13	177	33.6	16.1	25.1	0	6.74
25/06/13	176	34.3	16.3	25.5	0	6.82
24/06/13	175	36.1	17.7	26.8	0	7.15
23/06/13	174	36.4	15.4	26.9	0	6.45
22/06/13	173	34.6	14.2	25.4	0	6.26
21/06/13	172	32.1	13.9	23.2	0	5.38
20/06/13	171	30.8	12.3	22.1	0	5.84
19/06/13	170	26.5	14.3	19.5	0	5.1
18/06/13	169	19.9	10.9	16.4	0	3.26
17/06/13	168	25.5	14.1	20.5	0	4.73
16/06/13	167	33.9	16.3	26	0	7.08
15/06/13	166	35.8	17.8	27.6	0	6.52
14/06/13	165	37.1	17.8	28.1	0	6.78
13/06/13	164	36.9	17.8	27.9	0	6.2
2013-12-06	163	36.1	14.8	25.8	0	6.51
2013-11-06	162	31.1	12.1	22.1	0	5.66
2013-10-06	161	27	10.8	19.7	0	5.28
2013-09-06	160	23.5	9.5	16.9	0	3.19
2013-08-06	159	21.8	10.9	16.3	0	3.68
2013-07-06	158	23.2	14.5	17.8	0	4.69
2013-06-06	157	23.2	15.1	18.3	0	4.17
2013-05-06	156	27.8	15.3	21.3	0	6.12
2013-04-06	155	33.6	13.3	24.5	0	6.56
2013-03-06	154	32.7	12.7	23.6	0	6.13
2013-02-06	153	32.5	11.4	22.7	0	6.28
2013-01-06	152	29.2	10.6	20.4	0	6.27
31/05/13	151	29.7	9.5	20.2	0	5.86
30/05/13	150	26.7	10.1	19.3	0	5.31
29/05/13	149	24.3	7.9	17.3	0	5.14
28/05/13	148	21.8	9.8	16.5	0	3.91
27/05/13	147	24.2	14.3	18.2	0	6.15
26/05/13	146	25.6	12.7	18.5	0	5.15
25/05/13	145	27	13.1	19.2	0	5.22
24/05/13	144	26.9	11.3	18.5	0	5.5
23/05/13	143	29.2	10.5	19.7	0	6.09
22/05/13	142	27.2	9	18.2	0	5.37
21/05/13	141	22.2	11.4	16.3	0	3.78
20/05/13	140	20.5	5.8	13.7	0.2	3.75
19/05/13	139	19.1	6.2	13.2	0	3.77
18/05/13	138	19.9	7.5	13	0.2	4.12
17/05/13	137	18.7	9.3	13.1	0	2.93
16/05/13	136	21.2	9.3	14.7	0	4.72
15/05/13	135	19.3	11.5	15.6	0	2.84
14/05/13	134	29	16	21.4	0	5.39
13/05/13	133	29	15.3	22.6	0	5.14
2013-12-05	132	30.7	11.5	21.7	0	5.59
2013-11-05	131	30	12.6	21.9	0	5.15
2013-10-05	130	30.3	13.1	22.4	0	5.48
2013-09-05	129	31.9	14.3	23.4	0	6.52
2013-08-05	128	31.5	15.5	23.5	0	4.85
2013-07-05	127	31.3	15.8	23.6	0	4.97
2013-06-05	126	30.1	11.4	21.4	0	4.98
2013-05-05	125	29	11.7	19.9	0	5.03
2013-04-05	124	27.3	10.1	19.3	0	5.09
2013-03-05	123	26.8	11.7	18.7	0	4.82
2013-02-05	122	25.1	7.3	16.2	0	4.54
2013-01-05	121	22.2	4.9	13.7	0	4.19
30/04/13	120	16.8	8.1	11.2	0.6	2.54
29/04/13	119	13.5	7.7	9.6	3.6	1.92
28/04/13	118	13.3	8.5	10.4	5	1.5
27/04/13	117	23.3	12.9	17.5	0	4.81
26/04/13	116	26.8	15.9	20.2	0	4.89
25/04/13	115	24.2	7.8	16.8	0	3.94
24/04/13	114	25	9.7	16.4	0	4.84
23/04/13	113	24	11.2	17.1	0	3.91
22/04/13	112	27.4	11.4	19.4	0	4.84
21/04/13	111	26.8	12	19.1	0	4.74
20/04/13	110	25	12.7	18.8	0	4.54
19/04/13	109	30.6	12.5	21.4	0	4.76
18/04/13	108	32.2	13.1	22.7	0	5.18
17/04/13	107	33	13	22.9	0	5.18
16/04/13	106	30.8	12.5	21.4	0	4.69
15/04/13	105	27.9	12.1	19.5	0	4.37
14/04/13	104	28.6	11.1	19.8	0	4.74
13/04/13	103	26.7	8.5	17.7	0	4.35
2013-12-04	102	22.6	11.9	16.8	0	3.59
2013-11-04	101	21.6	13.9	16.6	0	3.26
2013-10-04	100	19.7	12.8	15.7	0	2.29
2013-09-04	99	19.6	11.2	14.7	0	3.08
2013-08-04	98	21.1	6	13.7	0	3.88
2013-07-04	97	18.5	4.6	11.7	0	3.09
2013-06-04	96	17.2	4.6	10.7	0	3.48
2013-05-04	95	18.5	8.1	12.7	0.6	2.66
2013-04-04	94	17.8	9.5	12.9	1.8	2.85
2013-03-04	93	16.4	6.9	11.5	6.8	1.48
2013-02-04	92	19.4	8.3	13.2	3.2	3.2
2013-01-04	91	17.9	10.9	14.1	0.2	3.03
31/03/13	90	18.1	12.4	15.6	17	0.73
30/03/13	89	22.3	13.6	17	0.2	4.23
29/03/13	88	17.4	12.9	15	0	1.53
28/03/13	87	19.7	11.1	14.9	5.8	2.71
27/03/13	86	19.9	12.2	15.2	0.6	2.94
26/03/13	85	18.3	13.2	14.8	0	1.82
25/03/13	84	16.8	6.3	12.2	0	1.56
24/03/13	83	18.3	7.7	11.8	0	2.97
23/03/13	82	14.1	8.6	10.7	7.8	1.4
22/03/13	81	16.4	6.1	11.3	2.8	1.63
21/03/13	80	21.9	6.2	13.4	0	3.28
20/03/13	79	17.5	7.9	12.5	0	2.88
19/03/13	78	16.8	5.3	10.7	24.2	0.85
18/03/13	77	17.9	5.6	11.5	0	2.86
17/03/13	76	20.3	8	13.4	0.2	2.27
16/03/13	75	19.1	8.1	13.1	0	2.56
15/03/13	74	17.9	1.8	10	0	2.73
14/03/13	73	14.7	0.9	7.5	0	2.39
13/03/13	72	13.5	3.5	9.4	0	2.65
2013-12-03	71	11.5	8.9	10.4	47.8	0.56
2013-11-03	70	16.3	8.7	12	2.2	2.22
2013-10-03	69	17.3	9.5	11.9	12.2	1.89
2013-09-03	68	18.6	11	14.3	15.8	2.35
2013-08-03	67	19.9	13.2	15.6	8.2	2.17
2013-07-03	66	18.7	13.7	16	17.8	0.89
2013-06-03	65	18.3	11.7	14.7	2.6	1.91
2013-05-03	64	17.6	10.8	13.2	10.2	1.27
2013-04-03	63	13.7	9.1	11.7	3	0.92
2013-03-03	62	17.2	9.1	12.5	0	1.64
2013-02-03	61	15.3	1.9	9.3	0	1.87
2013-01-03	60	14.5	1.8	7.7	0	1.98
28/02/13	59	9.6	0.3	5.3	27	0.97
27/02/13	58	13.2	1.7	7.7	0	1.67
26/02/13	57	13.3	1.2	6.4	0	2.38
25/02/13	56	12.5	-0.2	5.9	0	1.88
24/02/13	55	12.6	0.6	6.5	0	1.71
23/02/13	54	14.6	3.7	9.7	3.8	2.16
22/02/13	53	15.7	9.4	12.6	7.8	0.97
21/02/13	52	15.2	8	11.7	2.8	0.58
20/02/13	51	15.4	7	10.7	2.6	1.34
19/02/13	50	13.7	10.1	11.5	22.2	0.65
18/02/13	49	17.3	10.2	12.9	8.6	1.4
17/02/13	48	15.2	10.1	12.1	0	1.2
16/02/13	47	17.3	2.8	10.4	0	1.68
15/02/13	46	20.9	2.7	11	0	1.91
14/02/13	45	20.3	2.3	10.3	0	1.92
13/02/13	44	16.9	1.6	8.1	0	1.26
2013-12-02	43	14.9	1.9	7.4	0	1.72
2013-11-02	42	13.1	5.4	9.6	0	2.22
2013-10-02	41	15.7	-1.5	7.2	0	2.31
2013-09-02	40	14.3	0.5	7.1	0	1.78
2013-08-02	39	16.1	-1.2	6.5	0	1.6
2013-07-02	38	14	0.2	6.7	0	1.62
2013-06-02	37	16.1	2.8	8.4	0	1.66
2013-05-02	36	18.7	2.4	9.6	0	1.6
2013-04-02	35	16.6	2.2	8.6	0	2.03
2013-03-02	34	14.6	0.4	7.4	0	1.6
2013-02-02	33	15.3	6	11.4	0	2.02
2013-01-02	32	18.7	2.6	10.5	0.2	1.61
31/01/13	31	20.6	2.6	10	0	1.52
30/01/13	30	19.8	1.9	9.1	0.2	1.31
29/01/13	29	17.7	1	8.2	0.2	1.44
28/01/13	28	13.9	4.2	8.5	0	1
27/01/13	27	14	10.6	12.1	0.4	0.79
26/01/13	26	17.4	9.6	12.6	0	0.92
25/01/13	25	12	6.5	9.7	4.4	0.58
24/01/13	24	14.2	8.3	11.7	0.2	0.79
23/01/13	23	12.6	3.3	8.8	0	1.45
22/01/13	22	12.7	3.2	7.8	4.8	1.15
21/01/13	21	14	4.8	9.8	0	1.36
20/01/13	20	13.1	5.2	9	3.8	0.98
19/01/13	19	14.6	7.4	11.9	18	1.67
18/01/13	18	15.7	13.1	14.1	1	0.36
17/01/13	17	17.9	10.6	13.5	0.2	1.7
16/01/13	16	12.9	7	10	0.8	0.75
15/01/13	15	12.7	0.1	6.5	0	0.95
14/01/13	14	13.7	1.7	7.2	0.2	0.96
13/01/13	13	13.2	4.8	9.6	3.8	0.94
2013-12-01	12	12.8	4.5	9.2	0	0.5
2013-11-01	11	18.2	8	11.5	0	1.01
2013-10-01	10	18.1	6.2	10.9	0	0.88
2013-09-01	9	15.3	1.3	7.4	0.2	0.8
2013-08-01	8	13.7	0.9	6.3	0	0.79
2013-07-01	7	15	1.2	7.3	0	0.77
2013-06-01	6	16.1	0.8	7.2	0.2	0.79
2013-05-01	5	16.7	1.5	7.9	0	0.85
2013-04-01	4	16.8	2.3	8.5	0	1.2
2013-03-01	3	15.3	3.5	8.4	0.2	1.23
2013-02-01	2	14.3	2.6	8	0	0.8
2013-01-01	1	11.7	6.8	9.3	2.8	0.5
31/12/12	366	14.5	1.4	7.2	0.2	0.7
30/12/12	365	14.5	2.3	7.7	0	0.91
29/12/12	364	15.3	-0.8	7.1	0.2	0.71
28/12/12	363	16.5	1.4	7.5	0	0.9
27/12/12	362	14.7	1.7	7.4	0	0.81
26/12/12	361	14.6	3.4	8.4	0	0.79
25/12/12	360	14.8	7.7	12.1	0.6	1.18
24/12/12	359	19.9	4.5	11.1	0.2	0.95
23/12/12	358	19.4	5.7	11.9	0	0.88
22/12/12	357	18.3	7.4	12.7	0.2	0.85
21/12/12	356	17.3	11.9	13.7	0	0.77
20/12/12	355	15.1	10.1	12.9	0.2	0.5
19/12/12	354	17	8.1	11.4	0	0.67
18/12/12	353	17.3	9.5	14	0.2	0.63
17/12/12	352	15.7	13.2	14.4	1.2	0.46
16/12/12	351	18.1	13.8	15.2	0	0.7
15/12/12	350	17	14.7	15.8	6.6	0.33
14/12/12	349	17.1	9.9	13.8	0.6	0.88
13/12/12	348	15.1	5.6	9.8	0	0.71
2012-12-12	347	15.7	2.8	8.6	0	0.62
2012-11-12	346	15.5	1.3	6.9	0.2	0.64
2012-10-12	345	15	4.4	8.5	0	0.68
2012-09-12	344	15	3.5	8.7	0	0.9
2012-08-12	343	16	6	11.2	0.2	0.82
2012-07-12	342	13.5	9	11.3	21	0.51
2012-06-12	341	12.1	3.7	7.9	0.6	0.68
2012-05-12	340	13.9	5	9.7	0	0.74
2012-04-12	339	12.8	0	7.5	0	0.71
2012-03-12	338	14.8	-1	5.6	0.2	0.88
2012-02-12	337	12.2	-0.9	4.7	0	0.96
2012-01-12	336	11.9	1.1	5.7	0.2	0.78
30/11/12	335	9.9	3	6.3	1.6	0.56
29/11/12	334	13.8	2	7	0	0.8
28/11/12	333	14.1	2.7	7.4	0	0.99
27/11/12	332	13.6	4.6	8.3	0.2	0.82
26/11/12	331	18	8.9	12.8	3	0.7
25/11/12	330	22.3	11.4	15.2	0	1.04
24/11/12	329	19.8	12.5	15.4	0	1.04
23/11/12	328	20.6	8.5	14.2	0	1.25
22/11/12	327	20.2	11.7	15.2	0.2	1.03
21/11/12	326	17.4	12.1	14.5	0.4	0.79
20/11/12	325	18.7	9.4	13.4	0	0.97
19/11/12	324	19	8.7	13.2	0.2	1.07
18/11/12	323	19.5	11.2	14.7	12.8	1.37
17/11/12	322	19.8	14.1	15.9	4.8	1.35
16/11/12	321	22.3	10.8	15.9	0	1.96
15/11/12	320	21.8	10.8	15.6	0	1.86
14/11/12	319	21.4	7.9	14.1	0	1.31
13/11/12	318	19.6	6.8	12.8	0	1.47
2012-12-11	317	18.5	7.5	12.8	0	1.56
2012-11-11	316	15.7	9.7	12.3	0.2	1.26
2012-10-11	315	17.5	8.5	12.9	0.4	1.28
2012-09-11	314	19.3	10.9	15.3	21.6	1.03
2012-08-11	313	18.7	14.5	16.3	46.8	1.11
2012-07-11	312	17.8	12.9	15.2	12.8	1.22
2012-06-11	311	13.9	11.8	12.9	5.8	1.08
2012-05-11	310	16.1	10.4	14	0	1.13
2012-04-11	309	22.4	14.7	19.6	13.6	1.53
2012-03-11	308	23	15.7	20.6	15.4	1.6
2012-02-11	307	19.3	12	15.5	7.8	1.35
2012-01-11	306	21.1	11.1	15.6	0	1.9
31/10/12	305	17	9.3	12.8	0.2	1.2
30/10/12	304	15.8	10.5	13.4	10.8	0.79
29/10/12	303	20	7.6	13.4	0	1.81
28/10/12	302	17.3	9.4	13	0	2.95
27/10/12	301	20.6	14.7	17.2	0	2.2
26/10/12	300	20	15.1	17	10.6	1.24
25/10/12	299	20.4	13.9	16.5	25.8	1.16
24/10/12	298	22	15.3	18.3	8.6	1.58
23/10/12	297	29.4	14.6	20.9	0	2.97
22/10/12	296	22.8	14.5	18.2	2	1.52
21/10/12	295	21.7	9.3	15.4	0.8	2.44
20/10/12	294	21.5	8.8	14.8	0	2.09
19/10/12	293	19.7	10.8	15.1	0.6	1.64
18/10/12	292	27.1	12.5	18.1	1	3.41
17/10/12	291	28.1	8.3	18.5	0	3.71
16/10/12	290	26.9	8	17.2	0	2.61
15/10/12	289	24.3	10.7	16.6	0	2.5
14/10/12	288	26	13.6	19.6	0	3.77
13/10/12	287	26.6	13.3	19.8	0	2.75
2012-12-10	286	25.7	17.5	20.6	0	3.43
2012-11-10	285	28.3	18.8	22.4	0	4.34
2012-10-10	284	31.7	16	23.6	0	4.19
2012-09-10	283	34.6	15.4	23.4	0	3.63
2012-08-10
2012-07-10
2012-06-10
2012-05-10
2012-04-10	278	32.5	13.5	22.4	0	3.51
2012-03-10	277	30	13.4	21.2	0	3.29
2012-02-10	276	28.8	13.9	21	0	3.15
2012-01-10	275	27.8	13.1	20	0	3.08

## Sheet: Cordoba
Date	Julian day	Tmax (ºC)	Tmin (ºC)	Tmed (ºC)	Pp (mm)	ETo (mm/day)
2015-06-30	181	34.7	19.2	27.3	0	8.09
2015-06-29	180	42	20	30.7	0	8.94
2015-06-28	179	42.8	18.9	31.8	0	8.17
2015-06-27	178	41	19	30.8	0	7.91
2015-06-26	177	38.9	17.4	28.9	0	7.12
2015-06-25	176	36.1	15.2	26.9	0	7.03
2015-06-24	175	33.2	14.7	24.7	0	7.1
2015-06-23	174	33.3	15.5	25.1	0	8.47
2015-06-22	173	32.5	18.9	25	0	8.14
2015-06-21	172	36.8	19.1	27.9	0	7.27
2015-06-20	171	38.6	16.9	28.7	0	7.44
2015-06-19	170	37	15.8	26.9	0	7.11
2015-06-18	169	34.9	15.2	25.9	0	6.79
2015-06-17	168	33.7	13.4	24.8	0	6.76
2015-06-16	167	30	13.2	21.9	0	6.35
2015-06-15	166	24.7	14.3	18.8	0.6	5.24
2015-06-14	165	25.5	12.3	17.7	7.9	4.77
2015-06-13	164	25.5	12.8	19.2	0	6.45
2015-12-06	163	27.1	16.2	20.5	0	5.59
2015-11-06	162	24.8	16.7	20.9	0	4.4
2015-10-06	161	31.4	18.4	24.7	0	7.7
2015-09-06	160	34	16.6	25.7	0	8
2015-08-06	159	36.4	16.7	26.1	0	7.84
2015-07-06	158	36.9	16.8	26.6	0	8.48
2015-06-06	157	35.9	17	26.8	0	7.56
2015-05-06	156	35.9	14.9	26.3	0	7.26
2015-04-06	155	34.6	14.9	25.3	0	7.85
2015-03-06	154	36.3	14.3	26.2	0	7.7
2015-02-06	153	35.3	15.6	25.7	0	6.72
2015-01-06	152	33.4	14.6	24.2	0	7.43
2015-05-31	151	33	15.3	24.5	0	7.05
2015-05-30	150	32	16.5	23.6	0	6.91
2015-05-29	149	30.9	15.1	23.7	0	7.46
2015-05-28	148	34.4	14.1	25	0	6.96
2015-05-27	147	34.1	13.7	24.4	0	6.74
2015-05-26	146	31	13.9	22.4	0	6.47
2015-05-25	145	29.3	13.4	21.5	0	6.34
2015-05-24	144	23.9	14.5	19.5	0	4.14
2015-05-23	143	29	11.2	20.9	0	5.98
2015-05-22	142	29.4	11.9	20.9	0	5.85
2015-05-21	141	28.1	10.3	20.5	0	5.92
2015-05-20	140	29.2	11.7	20.2	0	6.01
2015-05-19	139	29	14.7	21.7	0	6.64
2015-05-18	138	31.3	11.9	22.7	0.4	5.52
2015-05-17	137	33.4	11.2	22.7	0	6.48
2015-05-16	136	32	16.3	23.4	0	8
2015-05-15	135	31.4	13.8	23.4	0	6.73
2015-05-14	134	37.8	14.6	26.7	0	8.43
2015-05-13	133	39.4	16.1	26.7	0	7.79
2015-12-05	132	36.8	11.5	24	0	6.01
2015-11-05	131	35.3	11.9	23.8	0	6.34
2015-10-05	130	34.3	13.8	23.7	0	6.54
2015-09-05	129	33.3	11.5	21.7	0	6.07
2015-08-05	128	26.1	12.6	18.9	0	4.34
2015-07-05	127	31.8	10.1	21	0	7.29
2015-06-05	126	27.7	8.6	18.7	0	5.09
2015-05-05	125	24.9	14.3	19	0	4.89
2015-04-05	124	29	15.3	20.4	0	6.15
2015-03-05	123	30.6	13.1	21.7	0	4.48
2015-02-05	122	33.1	12.8	22.7	0	6.22
2015-01-05	121	29.4	11	20.5	0	4.87
2015-04-30	120	27	9.8	19.1	0	4.74
2015-04-29	119	25.7	9.2	17.6	0	5.17
2015-04-28	118	24.1	11.1	16.6	0	4.28
2015-04-27	117	21.2	8.1	14.9	0.2	3.32
2015-04-26	116	20.2	11.8	16	9.8	2.49
2015-04-25	115	19.3	11	16	0	1.75
2015-04-24	114	22.7	9.6	16.7	0	3.59
2015-04-23	113	28	9.2	18.4	0	4.99
2015-04-22	112	24.6	11	17.6	0	4.48
2015-04-21	111	25.6	12	18.2	0	4.81
2015-04-20	110	26.5	8	17.5	0	4.78
2015-04-19	109	23.5	8	15.9	0	4.23
2015-04-18	108	23.6	12.1	17.6	0.2	4.68
2015-04-17	107	25.9	13.3	17.5	0	4.29
2015-04-16	106	22.3	12.7	16.2	6.8	3.26
2015-04-15	105	21.8	12.8	15.7	9.4	2.74
2015-04-14	104	28.2	13.9	20.3	0	5.2
2015-04-13	103	27.2	8.6	18	0	4.39
2015-12-04	102	24.7	9.6	16	0.2	4.37
2015-11-04	101	17.5	10.4	13.7	11.4	1.6
2015-10-04	100	22.7	11.7	16.5	2.4	3.38
2015-09-04	99	19.3	10.8	14.7	0.6	2.46
2015-08-04	98	16.5	9.8	12.9	1.2	1.81
2015-07-04	97	21.8	10.3	15.2	0	3.27
2015-06-04	96	23.6	11.6	17.5	0.4	3.11
2015-05-04	95	25	10.8	18.1	0.4	4.03
2015-04-04	94	29	10.6	18.8	0	4.18
2015-03-04	93	27.5	9.3	17.7	0	3.75
2015-02-04	92	28.1	7.8	18	0	4.09
2015-01-04	91	30.5	11.2	20.8	0	5.37
2015-03-31	90	31.2	9.8	20	0	4.45
2015-03-30	89	28.4	8.4	18.4	0	3.96
2015-03-29	88	28.2	8	17.6	0.2	3.99
2015-03-28	87	27.5	7.7	17.1	0.2	3.93
2015-03-27	86	23.7	6.9	15.2	0	3.41
2015-03-26	85	18.5	2.4	9.9	0	2.25
2015-03-25	84	16	4.4	11.5	0	3.45
2015-03-24	83	13.8	3.8	9.3	4.4	2.12
2015-03-23	82	16.5	8.3	12.3	29.6	1.73
2015-03-22	81	17	9.2	12.6	0.6	1.76
2015-03-21	80	16.1	8.3	11.4	1.8	1.55
2015-03-20	79	19.9	8.7	12.3	0.2	2.24
2015-03-19	78	19.4	6.5	11.6	3.2	2.47
2015-03-18	77	14.2	7.4	10.9	1.6	1.44
2015-03-17	76	19.4	6.7	11.5	3	2.9
2015-03-16	75	19.2	3	10.7	0	2.97
2015-03-15	74	19.2	3.6	11.3	0	3.46
2015-03-14	73	19.8	3.9	12.2	0	3.33
2015-03-13	72	19.9	6.3	12.4	0	2.74
2015-12-03	71	24.5	4	14.1	0	3.7
2015-11-03	70	26.1	5.4	14.3	0	3.41
2015-10-03	69	26.3	5.9	13.9	0	3.35
2015-09-03	68	25.8	3.7	13.4	0	2.96
2015-08-03	67	25.9	3.2	13.1	0	3.65
2015-07-03	66	22.6	0.3	10.5	0	2.55
2015-06-03	65	21.3	2.2	10.6	0	2.95
2015-05-03	64	18	4.8	11.6	0	3.71
2015-04-03	63	22.6	8.1	14.4	0	2.76
2015-03-03	62	23.2	5.5	14.1	0	2.7
2015-02-03	61	24.4	5.9	13.6	0.2	2.47
2015-01-03	60	20.8	4.1	12	0	2.27
2015-02-28	59	19.2	4	11.5	0	2.01
2015-02-27	58	19.6	4.7	11.7	0	2.03
2015-02-26	57	21.1	2.4	11.5	0	2.32
2015-02-25	56	17.5	1.3	9.7	0	2.22
2015-02-24	55	16.5	6.1	11.3	0	2.81
2015-02-23	54	17.5	6	11.2	0	1.81
2015-02-22	53	17.2	4.2	9.6	0.2	2.06
2015-02-21	52	14.7	4.8	9.4	2.6	1.05
2015-02-20	51	17.9	2.6	10	0	2.18
2015-02-19	50	17.5	6.4	11.1	0	2.84
2015-02-18	49	17.9	6.7	12.2	0	3.09
2015-02-17	48	15.4	6.1	10.9	3.6	2.2
2015-02-16	47	12.6	3.5	7.9	0.2	0.83
2015-02-15	46	13.7	5.2	11.2	6.4	1.19
2015-02-14	45	17.2	7.9	11.9	0.6	1.91
2015-02-13	44	17.1	6.3	10.4	0	1.67
2015-12-02	43	17.2	6.9	11	0	1.52
2015-11-02	42	16.9	3.9	9.9	0	1.75
2015-10-02	41	14.4	1.5	8.3	0	1.5
2015-09-02	40	17.3	1.1	7.8	0	2.4
2015-08-02	39	12.8	0.9	6	0	1.85
2015-07-02	38	11.5	1.9	6.4	0	1.4
2015-06-02	37	12.1	-2.2	4.1	0.2	1.43
2015-05-02	36	11.8	-0.3	5.6	0	1.74
2015-04-02	35	11.7	2.9	7.7	0.2	1.83
2015-03-02	34	13.1	8.6	10.2	5.6	1.01
2015-02-02	33	10.6	0.1	6.3	3.6	0.83
2015-01-02	32	13.7	1.3	7.3	0	1.76
2015-01-31	31	15.5	6.4	12.4	9.8	2.64
2015-01-30	30	20.2	11.6	14.3	0.4	2.24
2015-01-29	29	13.2	0.2	7.4	0	0.98
2015-01-28	28	17.3	0.2	7.4	0.2	1.58
2015-01-27	27	18.7	-0.5	7.1	0	1.37
2015-01-26	26	17.3	-1.2	6.6	0.2	1.42
2015-01-25	25	16.2	-0.9	6.6	0	1.55
2015-01-24	24	12.9	-1.5	4.8	0.2	1.46
2015-01-23	23	14	-0.1	4.5	0	1.07
2015-01-22	22	13.8	2.1	7.8	0	1.54
2015-01-21	21	10.6	-0.2	5.6	0.6	0.87
2015-01-20	20	6.7	-2.1	3	1.6	0.59
2015-01-19	19	12.9	1.5	8	2.2	1.46
2015-01-18	18	7.1	3.6	5.5	16.2	0.38
2015-01-17	17	11.1	-0.6	4.7	0.2	0.78
2015-01-16	16	13.2	3.9	9.6	5.2	1.4
2015-01-15	15	15.4	2.7	9.8	0.8	1.09
2015-01-14	14	18.6	3.2	9.1	0	1.22
2015-01-13	13	18.9	2.1	8.9	0	1.35
2015-12-01	12	17.5	0.1	7.5	0.2	1.3
2015-11-01	11	17.1	-0.8	6.1	0	1.15
2015-10-01	10	18.3	-0.5	6.9	0	1.75
2015-09-01	9	19.6	0.7	7	0.2	1.71
2015-08-01	8	15.5	-0.3	6.1	0.2	1.26
2015-07-01	7	14.7	-1.9	4.3	0	0.93
2015-06-01	6	12.2	0	5.3	0.2	0.67
2015-05-01	5	14.4	-1.5	4.9	0.2	0.86
2015-04-01	4	17.8	-0.3	6.7	0	1.57
2015-03-01	3	16.5	-0.5	6.2	0	1.52
2015-02-01	2	14.8	0	5.3	0.2	1.27
2015-01-01	1	14	-3.3	3.8	0	1.12
2014-12-31	365	13.2	-1.8	3.3	0	1.21
2014-12-30	364	11.2	-1.6	3.5	0	1.39
2014-12-29	363	10.6	1.5	6.2	0	1.34
2014-12-28	362	10.7	2.4	7.1	3.4	0.54
2014-12-27	361	13.2	-0.1	5.5	0.2	0.69
2014-12-26	360	15.5	1.4	6.9	0.2	1.01
2014-12-25	359	16.8	1.1	7.1	0	0.85
2014-12-24	358	15.9	2.5	7.3	0.2	0.87
2014-12-23	357	15.5	4	8.1	0.2	1.03
2014-12-22	356	16	1.9	7.8	0.2	0.97
2014-12-21	355	16.1	1.9	7.7	0.2	0.83
2014-12-20	354	17.1	2.1	7.8	0.2	0.81
2014-12-19	353	19	1.7	8.1	0.2	0.84
2014-12-18	352	16.5	4.2	7.6	0.2	0.9
2014-12-17	351	10.4	4.2	7.5	0.4	0.49
2014-12-16	350	11.1	4.2	7.7	0	0.49
2014-12-15	349	16.5	6.6	10.6	0.4	0.9
2014-12-14	348	13.2	7.5	11	3.6	0.71
2014-12-13	347	18.1	8.9	11.9	9.8	1.33
2014-12-12	346	14.8	0.6	6.9	0.2	0.82
2014-11-12	345	16.2	0.1	6.7	0	1.01
2014-10-12	344	14.2	-0.1	6.4	0.2	1.1
2014-09-12	343	12.2	0.1	4.8	0.2	0.58
2014-08-12	342	16.1	2.6	7	0.2	1.26
2014-07-12	341	12.5	-0.4	5.3	0.2	0.85
2014-06-12	340	12	2.6	6.6	0.2	0.73
2014-05-12	339	11.6	3.7	7.7	0.2	0.6
2014-04-12	338	14.3	5.8	10.5	0.6	0.77
2014-03-12	337	16.5	6.9	11.2	0	1.12
2014-02-12	336	17.5	6.6	12.2	0	1.08
2014-01-12	335	18.9	9.6	13.6	0.2	1.07
2014-11-30	334	14.3	7.9	10.8	0.8	0.67
2014-11-29	333	16.6	7.4	11.5	0	1.03
2014-11-28	332	15.5	10	12.6	11.2	0.95
2014-11-27	331	17.4	11.1	13.2	20.8	1.33
2014-11-26	330	18.1	11.8	14.2	1	1.03
2014-11-25	329	17.3	13.6	15	2	0.71
2014-11-24	328	23.2	13.2	16.6	0.6	1.8
2014-11-23	327	22.6	13.9	17.6	0.8	1.57
2014-11-22	326	23.3	12	17	0	1.9
2014-11-21	325	21.2	10	14.8	0.2	1.37
2014-11-20	324	23	9.5	14.7	0	1.59
2014-11-19	323	20.8	9.7	14.2	0.2	1.78
2014-11-18	322	20	6	10.9	0.2	1.4
2014-11-17	321	17.9	6.2	10.7	0.2	0.96
2014-11-16	320	18.1	8	12.7	0	1.05
2014-11-15	319	17.7	9.6	13.3	3	1.45
2014-11-14	318	20	12.4	16.3	19.6	1.49
2014-11-13	317	20.9	15.1	17.2	2.6	1.21
2014-12-11	316	19.1	12.1	15.3	5.2	1.12
2014-11-11	315	19.6	10.3	13.6	38.4	1.57
2014-10-11	314	15.5	3.8	10	0.2	1.24
2014-09-11	313	16.7	7	12.3	0	1.49
2014-08-11	312	17.9	12.1	14.8	10.6	1.56
2014-07-11	311	16.1	10.5	13.7	6.6	0.67
2014-06-11	310	17.7	4.2	10.8	0	1.39
2014-05-11	309	17.1	5.7	11.1	0	1.69
2014-04-11	308	17.5	9.1	14.2	26.6	2.37
2014-03-11	307	21.6	10.4	16.1	2.8	2.32
2014-02-11	306	23.9	10.4	16.5	0	2.04
2014-01-11	305	25.5	9.2	16.2	0	2.07
2014-10-31	304	27.4	10.3	17.4	0	2.72
2014-10-30	303	28	11.1	17.9	0	2.61
2014-10-29	302	27.3	11.7	17.8	0	2.17
2014-10-28	301	26	12.8	17.7	0	2.51
2014-10-27	300	27.7	10.3	17.7	0	2.54
2014-10-26	299	26.2	10.1	16.8	0	2.07
2014-10-25	298	29.3	11.6	18.8	0	2.97
2014-10-24	297	28.9	13.4	19.4	0	3.36
2014-10-23	296	28.9	13	19.3	0	3.79
2014-10-22	295	30	13.3	20.7	0	3.24
2014-10-21	294	31.7	13.9	21	0	3.15
2014-10-20	293	33	15.7	22	2	3.22
2014-10-19	292	32	15.9	21.5	0	3.26
2014-10-18	291	29.5	15.3	20.9	0.2	3.31
2014-10-17	290	28.1	15.2	20.1	0.2	2.94
2014-10-16	289	25.1	16.9	20	0.2	2.25
2014-10-15	288	19.6	11.8	16.3	3.4	1.27
2014-10-14	287	20.6	12.1	15.2	16	2.23
2014-10-13	286	19.5	11.8	16	28.6	1.7
2014-12-10	285	20.7	14.4	17	7.6	1.8
2014-11-10	284	27	13.8	19.8	19.6	3.38
2014-10-10	283	22.2	17.9	19.6	10.2	1.38
2014-09-10	282	27.7	18.5	22.1	0	3.43
2014-08-10	281	26.3	13	19.7	0	3.57
2014-07-10	280	26.9	12.7	19.3	0	2.9
2014-06-10	279	24.2	13	18.8	0	3.01
2014-05-10	278	28.4	15.3	21.5	0	3.19
2014-04-10	277	28.4	17.6	22.2	0	2.6
2014-03-10	276	30	18.2	23.2	0	3.43
2014-02-10	275	30.6	17.7	23.5	0	3.34
2014-01-10	274	29.3	18.7	23	0	2.71
2014-09-30	273	29	16.3	22.1	0	3.49
2014-09-29	272	28.7	16.5	21.4	2.4	3.48
2014-09-28	271	25.9	17.5	20.9	3.8	2.58
2014-09-27	270	27.7	19	21.9	1.8	2.79
2014-09-26	269	28.3	17.8	22.5	0	3.96
2014-09-25	268	28.4	15.9	21.5	0.8	3.54
2014-09-24	267	26.1	17.7	21	0	3.43
2014-09-23	266	26.1	16.3	20.8	0	3.38
2014-09-22	265	26.3	16.8	20.9	0	3.54
2014-09-21	264	27.2	17.7	21.7	0.2	2.37
2014-09-20	263	28.8	17.7	22.6	0	3.84
2014-09-19	262	25.9	17.4	20	0.2	2.61
2014-09-18	261	24.6	18.6	20.7	5.2	2.5
2014-09-17	260	24.9	18.2	21.1	53.2	2.64
2014-09-16	259	27.8	14.6	21.2	0.8	3.69
2014-09-15	258	29.2	18.1	23.3	0	4.17
2014-09-14	257	30.9	17	24.3	0	5.84
2014-09-13	256	31.8	20.2	25.1	0	4.89
2014-12-09	255	31.8	19.8	24.9	0	5.29
2014-11-09	254	30.5	19.6	24.7	0	5.57
2014-10-09	253	31.6	16.1	23.8	0	5.51
2014-09-09	252	32	16.8	24.4	0	5.22
2014-08-09	251	30.4	20.2	24.2	0	4.35
2014-07-09	250	30.1	20.9	24.2	0	4.73
2014-06-09	249	31.2	19.1	24.7	0	5.67
2014-05-09	248	34	17.7	25.6	0	6.15
2014-04-09	247	34.2	17.8	26.1	0	6.11
2014-03-09	246	33.9	20.6	26.2	0	6.5
2014-02-09	245	35.4	22.2	28.5	0	6.52
2014-01-09	244	39.3	20.6	29.8	0	6.15
2014-08-31	243	36.1	18.8	27.4	0	5.57
2014-08-30	242	35	18	26.9	0	6.26
2014-08-29	241	36.7	16.3	27.4	0	5.64
2014-08-28	240	38.5	18.5	29.1	0	6.57
2014-08-27	239	39.3	19.4	29.8	0	6.05
2014-08-26	238	38.1	17	28.4	0	6.58
2014-08-25	237	37	17.8	27.9	0	5.83
2014-08-24	236	35.2	16.1	26.2	0	5.38
2014-08-23	235	34.2	15.3	25.3	0	5.78
2014-08-22	234	32.7	15.7	24.3	0	6.43
2014-08-21	233	34.2	15.2	25.5	0	6.74
2014-08-20	232	32.8	17.7	24.1	0	6.43
2014-08-19	231	32.2	19.4	25.2	0	7.25
2014-08-18	230	35.5	21.9	28.4	0	7.33
2014-08-17	229	36.6	21.6	28.6	0	7.13
2014-08-16	228	36.3	17.4	27.8	0	6.21
2014-08-15	227	36	15.3	26.5	0	6.51
2014-08-14	226	34.8	13.5	25.6	0	6.3
2014-08-13	225	35	19.1	27.6	0	7.53
2014-12-08	224	36.3	18.5	27.2	0	7.55
2014-11-08	223	36	18.5	27.2	0	7.52
2014-10-08	222	35.8	18.3	27.6	0	7.47
2014-09-08	221	36.5	19.4	28.5	0	7.79
2014-08-08	220	36.9	19	28.2	16.8	7.26
2014-07-08	219	38.4	17.2	28.6	0	7.42
2014-06-08	218	37.4	17.2	28.2	0	7.6
2014-05-08	217	35.7	16.1	26.2	19	6.85
2014-04-08	216	34.7	17.6	26.8	0	7.46
2014-03-08	215	33.6	15.9	25.1	0	6.44
2014-02-08	214	30.2	14.6	22.7	0	6.53
2014-01-08	213	27.7	17.1	21.9	5.8	4.87
2014-07-31	212	30.2	19	24.2	0	7.1
2014-07-30	211	35.3	17.6	26.7	0	7.26
2014-07-29	210	31.1	18.7	23.6	0	6.08
2014-07-28	209	34.2	18.1	25.3	0	8.32
2014-07-27	208	35.5	19.7	26.9	0	8.01
2014-07-26	207	35.3	17.6	26.2	0	7.81
2014-07-25	206	34.9	16.5	25.9	0	7.33
2014-07-24	205	35.1	18.8	26.8	0	8.81
2014-07-23	204	37.1	17.8	28.5	0	8.18
2014-07-22	203	37.4	17.2	27.7	0	6.83
2014-07-21	202	35.9	15.4	26.8	0	6.88
2014-07-20	201	32.2	18.3	25.2	0	7.35
2014-07-19	200	29.2	18.6	23.4	0	6.09
2014-07-18	199	32.1	20.5	27	0	7.88
2014-07-17	198	41	20.8	31.6	0	8.01
2014-07-16	197	40.6	19.6	30.9	0	8.02
2014-07-15	196	39.1	17.6	29.6	0	7.5
2014-07-14	195	37.9	18	28.5	0	7.28
2014-07-13	194	34.9	17.3	26.2	0	7.92
2014-12-07	193	35.9	16.7	27	0	8.59
2014-11-07	192	36.9	17.9	27.7	0	8.56
2014-10-07	191	35.7	18.4	27.9	0.2	7.79
2014-09-07	190	37.1	17.5	28.3	0	8.13
2014-08-07	189	36	14.5	25.8	0	6.67
2014-07-07	188	32.2	19.6	25	0	7.89
2014-06-07	187	29.1	17.4	23.2	0	6.5
2014-05-07	186	34.3	17	26.4	0	7.99
2014-04-07	185	32	15.5	23.8	0.2	6.58
2014-03-07	184	27.9	14.7	21.3	0.4	5.48
2014-02-07	183	27.1	16.5	21.7	0	6.65
2014-01-07	182	30.4	14.7	22.8	0	7.02
2014-06-30	181	32.8	12.9	24	0	7.59
2014-06-29	180	31.9	18.3	25.2	0	7.78
2014-06-28	179	34.5	15.9	26.1	0	8.28
2014-06-27	178	33.6	15.3	25.1	0	7.07
2014-06-26	177	30.9	16.4	23.5	0	6.87
2014-06-25	176	28	15.3	21.5	0	5.31
2014-06-24	175	24.1	15.5	18.7	8.6	3.79
2014-06-23	174	28.7	14.2	21.7	0.4	6.52
2014-06-22	173	27.7	16.6	21.8	0	6.1
2014-06-21	172	28.1	15.5	21.9	0	6.44
2014-06-20	171	28	15.6	21.7	0	6.28
2014-06-19	170	28.9	16.5	22.5	0	5.41
2014-06-18	169	30.6	18	23.9	0	6.47
2014-06-17	168	30.2	17.3	23.6	0	6.63
2014-06-16	167	31.4	16.7	23.4	5.6	5.59
2014-06-15	166	36.7	20.9	28.1	0	8.48
2014-06-14	165	38.4	18.3	28.9	0	7.33
2014-06-13	164	36.8	17.2	27.4	0	6.95
2014-12-06	163	36.1	17.8	27	0	7.11
2014-11-06	162	33.7	17.7	25.2	0.2	5.54
2014-10-06	161	28.7	13.9	22.2	0	4.25
2014-09-06	160	31.2	12.6	22.6	0	6.87
2014-08-06	159	29.6	16.1	21.7	0	6.28
2014-07-06	158	28.5	16.9	21.9	0	6.21
2014-06-06	157	29.3	17.1	23	0.2	7.39
2014-05-06	156	31	13.3	23	0	5.95
2014-04-06	155	30.6	13	22.3	0	7.23
2014-03-06	154	31.4	13.7	23	0	7.19
2014-02-06	153	30.8	12.2	22	0	6.74
2014-01-06	152	27.4	13.7	20.4	0	5.02
2014-05-31	151	28.2	12.5	21.9	0	5.27
2014-05-30	150	29.4	13.3	22.1	0	6.59
2014-05-29	149	29.2	10.6	20.8	0	6.35
2014-05-28	148	25.6	13.7	18.9	0.6	4.62
2014-05-27	147	25.9	8.9	18.5	0	5.86
2014-05-26	146	26.4	7.9	17.8	0	5.57
2014-05-25	145	24.3	9.8	17.5	0	5.36
2014-05-24	144	25.9	8	17.7	0	5.8
2014-05-23	143	23.3	8.7	16.1	0	4.09
2014-05-22	142	22.8	8.7	15.9	0.2	5.22
2014-05-21	141	21	12.2	16.2	8.6	4.41
2014-05-20	140	22.6	13.2	18	0	4.78
2014-05-19	139	26.9	13.3	19.9	0	6.78
2014-05-18	138	28.4	13.8	21	0	6.2
2014-05-17	137	28.8	12	21	0	5.95
2014-05-16	136	28.3	11.6	20.5	0	6.07
2014-05-15	135	29.7	13.1	21.4	0	6.24
2014-05-14	134	29.4	15.8	22.5	0	6.04
2014-05-13	133	34.7	12.9	24.3	0	6.62
2014-12-05	132	34.4	12.7	24.6	0	6.85
2014-11-05	131	34.6	15.9	25.3	0	6.28
2014-10-05	130	32.3	16	24.4	0	6.01
2014-09-05	129	31.8	15.1	23.3	0	5.83
2014-08-05	128	30.1	15.4	23	0	6.24
2014-07-05	127	31.4	11.4	21.7	0	5.5
2014-06-05	126	32.6	10.4	21.3	0	6.17
2014-05-05	125	31.2	11	20.9	0	5.64
2014-04-05	124	30	9.4	19.9	0	5.47
2014-03-05	123	28.8	13.6	21.1	0	6.21
2014-02-05	122	31.6	12	22.5	0	6.41
2014-01-05	121	30	11.2	21.9	0	5.43
2014-04-30	120	30.8	10.8	21.6	0	5.64
2014-04-29	119	30	10.2	20.9	0	5.32
2014-04-28	118	28.6	9	19.1	0	5.06
2014-04-27	117	26.9	10.3	18.5	0	5.18
2014-04-26	116	24.7	8.6	17	0	4.43
2014-04-25	115	21.6	7.2	14.5	0	4.59
2014-04-24	114	21.8	11.7	15.8	0	3.93
2014-04-23	113	21.6	12	16.5	0	3.85
2014-04-22	112	20.9	11.8	15.3	0	4.01
2014-04-21	111	18.7	10.5	13.6	8.6	2.55
2014-04-20	110	17.7	9.9	14.1	30	1.86
2014-04-19	109	21.5	14.3	17	0	2.31
2014-04-18	108	24.7	10.9	18.3	0	4.57
2014-04-17	107	30.9	11.6	21	0	5.16
2014-04-16	106	27.5	9.9	18.7	0	4.57
2014-04-15	105	24.6	8.7	17.1	1.2	3.34
2014-04-14	104	26.1	10.6	18.1	0	3.33
2014-04-13	103	27.3	12.3	18.9	0	4.69
2014-12-04	102	22	14	16.8	0	3.07
2014-11-04	101	28.7	15.1	21.1	0	5.48
2014-10-04	100	31.1	10.6	20.8	0	5.46
2014-09-04	99	28.4	10.4	19.5	0	3.86
2014-08-04	98	30.4	9.8	19.5	0	4.66
2014-07-04	97	29.8	10.6	19.4	0.2	4.73
2014-06-04	96	27.2	9.6	17.8	0.2	4.42
2014-05-04	95	21.6	12.2	15.4	0	2.33
2014-04-04	94	18.1	5.4	12.7	0.2	3.1
2014-03-04	93	16.3	8.6	12	2.2	2.59
2014-02-04	92	15.9	11.1	13	10	1.88
2014-01-04	91	22.3	12.2	16.5	0	3.93
2014-03-31	90	21.6	12	15.9	1	3.87
2014-03-30	89	17.1	7.1	12.3	0.6	2.88
2014-03-29	88	12.2	8.4	9.5	13.4	1.05
2014-03-28	87	14.5	6	10.5	1.8	2.43
2014-03-27	86	17.4	1.8	9.7	0	3.03
2014-03-26	85	18.3	6.9	12.2	0	4.07
2014-03-25	84	19.5	3.5	12.2	0	3.57
2014-03-24	83	20.4	1.8	11.3	0	3.23
2014-03-23	82	19.6	2.6	11.3	0	3.11
2014-03-22	81	18.5	7.5	12.9	0	2.27
2014-03-21	80	21.8	8.3	15.3	0	3.21
2014-03-20	79	21.6	10.3	15.3	0	3.25
2014-03-19	78	23.9	8.4	15.6	0	3.28
2014-03-18	77	25.1	5.7	14.9	0	2.84
2014-03-17	76	25.8	6.3	15.1	0	3.76
2014-03-16	75	25.6	3.1	13	0	3.42
2014-03-15	74	22.3	2.7	11.8	0.2	3.08
2014-03-14	73	17.2	5.8	10.8	0	2.3
2014-03-13	72	19.2	6.1	12.5	0	3.06
2014-12-03	71	18.9	7.1	12.3	0	2.85
2014-11-03	70	23.2	2.7	12.1	0	3.08
2014-10-03	69	21	5.5	11.9	0	3.19
2014-09-03	68	21.5	6.1	12.6	0	3.14
2014-08-03	67	22.2	6.3	13.4	0	3.34
2014-07-03	66	23	5.4	13.1	0.2	2.67
2014-06-03	65	23.4	6.5	13.5	0	3.09
2014-05-03	64	19.6	7.3	12.4	0	2.16
2014-04-03	63	16.5	4.4	10.3	0	2.47
2014-03-03	62	15.8	8.3	12.5	5.4	2.37
2014-02-03	61	18.7	12.2	14.9	0.8	2.36
2014-01-03	60	14.9	10.3	12.5	7.2	1.1
2014-02-28	59	16.7	5.2	11.2	0	1.81
2014-02-27	58	14.9	3.9	9.9	0	1.27
2014-02-26	57	16.7	6.2	11.2	0	2.53
2014-02-25	56	14.4	3.4	9.8	0.2	1.47
2014-02-24	55	15.8	5.9	11.1	4.6	2.05
2014-02-23	54	19.7	4.6	11.1	0	3.07
2014-02-22	53	15.8	0.9	8.4	0	1.81
2014-02-21	52	15.7	5.1	11.4	0.8	2.22
2014-02-20	51	13.2	4.3	9.7	0.2	0.98
2014-02-19	50	15.6	2.8	8.4	0.2	1.56
2014-02-18	49	13.6	5.9	10.3	2.4	1.22
2014-02-17	48	13.9	4.8	9.8	0.2	1.34
2014-02-16	47	15.5	6.1	9.6	0	1.44
2014-02-15	46	16.5	8.3	12.2	11.8	1.27
2014-02-14	45	18.2	13	15.2	0.4	1.61
2014-02-13	44	16.4	14	15.1	1.8	0.76
2014-12-02	43	14.2	5.2	10.7	2.2	0.98
2014-11-02	42	12.2	1.8	7	26	0.8
2014-10-02	41	13	5.2	9.7	0.4	2.82
2014-09-02	40	14.1	5.6	9.2	25.8	1.08
2014-08-02	39	13.3	8.4	10.7	10.6	0.75
2014-07-02	38	14	5.8	9.8	0	1.61
2014-06-02	37	17.4	8.3	13	9.4	1.65
2014-05-02	36	16	10.8	13.1	7.4	1.33
2014-04-02	35	12.6	-0.3	5.9	0.6	0.88
2014-03-02	34	10.4	-0.7	4.3	3	0.66
2014-02-02	33	12.6	-0.3	5.6	0	1.26
2014-01-02	32	16.5	5.2	10.7	0.2	2.05
2014-01-31	31	10.4	7.1	8.8	1.2	0.76
2014-01-30	30	14	0.8	7.4	0	1.57
2014-01-29	29	12.8	5.6	8.9	1	1.44
2014-01-28	28	12.4	3.4	8.7	0.6	1.18
2014-01-27	27	16.8	7.5	11.4	0.2	2.12
2014-01-26	26	19.8	1.7	9.6	0.2	1.48
2014-01-25	25	16.4	2.4	8	0	1.01
2014-01-24	24	15.2	0.5	7	0.2	1.19
2014-01-23	23	16.2	3.4	9.6	0.4	1.58
2014-01-22	22	16.7	6	10.9	8.8	1.48
2014-01-21	21	12.8	2.8	7.7	10.2	0.92
2014-01-20	20	13.4	-0.3	6.2	0	1.13
2014-01-19	19	12.3	3.2	7.3	21.8	1.19
2014-01-18	18	11.3	6	8	15	0.74
2014-01-17	17	13	3.4	7.2	5.4	0.85
2014-01-16	16	13.4	5.2	9.5	3.6	0.82
2014-01-15	15	13.1	5.7	9.5	0.2	0.62
2014-01-14	14	14.1	4	9	0	0.83
2014-01-13	13	13.7	3.1	9.1	10.8	1.06
2014-12-01	12	15.7	4.4	10.7	0	0.81
2014-11-01	11	17.5	4.2	9.5	0	1.02
2014-10-01	10	14.7	1.3	7.9	0	0.9
2014-09-01	9	16.5	3.3	8.9	0	1.33
2014-08-01	8	17.4	3.3	9	0.2	1.68
2014-07-01	7	15	-0.2	6.1	0.2	1.2
2014-06-01	6	16.3	0.7	6.6	0	1.27
2014-05-01	5	14.8	0		0.2	0.83
2014-04-01	4	16.7	0		7.4	1.74
2014-03-01	3				4.2	0.32
2014-02-01	2				6	0.34
2014-01-01	1				5.8	0.32
2013-12-31	365	12.9	1	6.4	0.2	0.98
2013-12-30	364	11.4	-1.5	4.4	0.2	0.99
2013-12-29	363	12.9	-3	4.4	0.2	0.78
2013-12-28	362	15.1	0		5.2	2.22
2013-12-27	361	11.1	0		2.2	0.37
2013-12-26	360	15.1	-1.8	8.1	0.2	1.44
2013-12-25	359	14.7	0		56.4	1.36
2013-12-24	358	15.7	0.5	8.2	1.2	1.08
2013-12-23	357	16.1	0.7	6.2	0	0.91
2013-12-22	356	16.8	0.3	6.3	0.2	0.86
2013-12-21	355	15	0.5	6.8	0	1.14
2013-12-20	354	14	2.5	8.2	0	1.41
2013-12-19	353	12.6	7.9	9.6	17.6	0.83
2013-12-18	352	15.4	8.9	11.7	0.4	0.91
2013-12-17	351	14.1	5.5	9.6	0.2	0.92
2013-12-16	350	17.2	1.8	8	0	1.36
2013-12-15	349	17.4	1.8	8	0	1.1
2013-12-14	348	20.2	3.6	11	0	1.4
2013-12-13	347	12.9	2.9	8.7	0	0.75
2013-12-12	346	16.6	1.7	8.8	0	1.43
2013-11-12	345	18.1	0.1	7.4	0	1.73
2013-10-12	344	16.8	1.5	7.2	0	1.6
2013-09-12	343	16.2	-1.6	6.3	0	1.55
2013-08-12	342	17.9	-2.2	4.9	0	1.23
2013-07-12	341	17.9	-1.1	5.4	0	1.05
2013-06-12	340	18.1	1.3	7.6	0	1.71
2013-05-12	339	18.5	1.3	8	0	1.4
2013-04-12	338	18.7	1.1	8.1	0	1.54
2013-03-12	337	16.7	0.4	6.9	0	1.74
2013-02-12	336	15.3	1.9	6.9	0	1.54
2013-01-12	335	15	-0.6	7.3	0	1.68
2013-11-30	334	13	-2	4.3	0	1.14
2013-11-29	333	15.7	0.9	7.6	0	1.89
2013-11-28	332	15.7	2.4	8.7	0	1.92
2013-11-27	331	16.1	1.3	7.3	0	1.82
2013-11-26	330	15.2	-3	5.3	0	1.5
2013-11-25	329	14.8	-1	6.1	0	1.53
2013-11-24	328	15	0.6	6.8	0	1.93
2013-11-23	327	13.4	1.9	5.9	0	1.6
2013-11-22	326	7.8	-1	3.9	2.2	0.49
2013-11-21	325	13.6	-2.4	5.3	0.2	1.35
2013-11-20	324	14	-0.1	6	0	1.32
2013-11-19	323	14.7	0.1	6.7	0.2	1
2013-11-18	322	14.5	3.5	8	2.6	1.15
2013-11-17	321	13.9	-0.7	7.6	4.6	1.37
2013-11-16	320	14.4	0.6	8.4	0	1.98
2013-11-15	319	18.5	4	11.8	0	2.82
2013-11-14	318	22.2	8.8	14.8	0.2	2.24
2013-11-13	317	20.6	6.9	13.7	0	2.07
2013-12-11	316	23.8	7	14.9	0	2.09
2013-11-11	315	22.8	6.4	14.5	0	2.51
2013-10-11	314	20.4	4.3	11.3	0	1.44
2013-09-11	313	20.8	6.3	14.7	0	1.79
2013-08-11	312	19	5.9	13	0	1.15
2013-07-11	311	21	7.3	13.7	0.2	1.35
2013-06-11	310	25	7.6	15	0	2.04
2013-05-11	309	23.1	10.2	16.8	0	2.4
2013-04-11	308	17.3	5.7	12.7	0.2	1.41
2013-03-11	307	22.7	5.6	13.1	0	1.57
2013-02-11	306	25.6	5.9	13.6	0	2.61
2013-01-11	305	22.3	3.9	11.7	0	2.08
2013-10-31	304	21	5.8	12	0	2.27
2013-10-30	303	20.7	8.2	13.8	0	2.72
2013-10-29	302	20.6	11	16.7	0	2.79
2013-10-28	301	26.9	11.5	18.1	0.2	2.52
2013-10-27	300	25.9	10.8	16.8	0	2.62
2013-10-26	299	20.1	12.4	16.6	3	1.24
2013-10-25	298	21.6	15.5	17.8	2.2	1.44
2013-10-24	297	25.6	16.1	19.2	0	2.25
2013-10-23	296	22.7	16.1	18.2	0.2	1.66
2013-10-22	295	20.5	12.3	16.3	21	1.18
2013-10-21	294	25.4	9.1	16.9	0	2.53
2013-10-20	293	25.3	12.5	19	0	2.59
2013-10-19	292	24.9	15.2	19.7	0	2.25
2013-10-18	291	26	9.8	17.9	0	3.23
2013-10-17	290	28.2	13.1	19	0	2.73
2013-10-16	289	29.3	10.4	19.1	0	2.75
2013-10-15	288	26.7	11.8	18.3	0	2.25
2013-10-14	287	25.6	9	17.5	0	2.32
2013-10-13	286	24	8.9	16.3	0	2.54
2013-12-10	285	23.4	11.7	17.4	0	2.7
2013-11-10	284	29.1	11.7	20	0	3.87
2013-10-10	283	29.1	13.8	20.2	0	2.96
2013-09-10	282	28.8	13.9	20.6	0	3.41
2013-08-10	281	29.5	14.3	20.8	0	3.06
2013-07-10	280	29.3	14.8	20.9	0	3.02
2013-06-10	279	29.8	12.3	20.5	0	3.13
2013-05-10	278	28.8	12.6	20.2	0	3.1
2013-04-10	277	27.9	16.5	21.8	1.4	3.33
2013-03-10	276	28	18.7	22.3	0	2.79
2013-02-10	275	30.4	15.5	21.8	0.2	3.55
2013-01-10	274	25.8	17.3	21.4	0.8	2.57
2013-09-30	273	24.6	17.8	20.7	14.6	1.62
2013-09-29	272	24.3	17.5	20.2	4.8	2.8
2013-09-28	271	24.3	17.3	20.1	0	2.7
2013-09-27	270	27.4	18.1	22	5.2	3.03
2013-09-26	269	30	14.9	22.6	0	4.06
2013-09-25	268	29.6	15.7	22.9	0	4.14
2013-09-24	267	30.4	17.7	23.4	0	3.91
2013-09-23	266	32.5	14.9	24.1	0	4.35
2013-09-22	265	33.1	16.2	24.1	0	5.02
2013-09-21	264	32.3	17.7	24	0	3.78
2013-09-20	263	33.1	16.8	23.8	0	5.05
2013-09-19	262	30.3	17	22.3	0	3.85
2013-09-18	261	27.7	19	22.3	0	4.32
2013-09-17	260	29.3	19.7	23.3	0	4.77
2013-09-16	259	32.9	16.7	24.8	0	5.65
2013-09-15	258	31.6	19.2	25.2	0	5.29
2013-09-14	257	30.8	20	25.6	0	4.5
2013-09-13	256	32.4	18.4	25.1	0	4.64
2013-12-09	255	33.4	17.3	25.1	0	4.57
2013-11-09	254	33.8	16.9	25.2	0	4.92
2013-10-09	253	32.5	16.3	24.1	0	4.39
2013-09-09	252	32.8	15.8	24.6	0	4.83
2013-08-09	251	29.9	17.9	23.4	0	4.18
2013-07-09	250	28.2	19	23	0	4.2
2013-06-09	249	28.8	18.6	23.7	0	4.56
2013-05-09	248	30.9	18.1	24.6	0	5.37
2013-04-09	247	33.6	17.9	25.2	0	5.52
2013-03-09	246	33.6	18.1	25.1	0	5.21
2013-02-09	245	33.7	18.4	25.4	0	5.07
2013-01-09	244	32.8	18.4	25.3	0	4.95
2013-08-31	243	32.2	18.2	24.9	0	5.3
2013-08-30	242	30.5	18.4	23.9	0	4.91
2013-08-29	241	26.1	17.3	22.2	31.8	3.22
2013-08-28	240	32.3	19.4	25.4	0	5.24
2013-08-27	239	31.7	16.9	24.3	0	5.59
2013-08-26	238	30	20.7	24.7	0	5.41
2013-08-25	237	33.9	20.8	26.5	0	7.18
2013-08-24	236	35.5	17	27.1	0	6.79
2013-08-23	235	38.7	19	29	0	6.3
2013-08-22	234	37.8	20.7	29.1	0	6.75
2013-08-21	233	39.1	21.4	30.2	0	7.78
2013-08-20	232	40.5	18.7	30.6	0	6.71
2013-08-19	231	40.3	20.8	30.9	0	6.58
2013-08-18	230	38.5	18.7	28.8	0	6.06
2013-08-17	229	36.7	20.6	28.4	0	6.82
2013-08-16	228	38.1	19.1	29.5	0	6.36
2013-08-15	227	37.8	20.6	29.5	0	6.82
2013-08-14	226	35.7	18.3	27.7	0	6.95
2013-08-13	225	37.4	15.8	27.8	0	6.91
2013-12-08	224	38.1	17.4	28.8	0	7.61
2013-11-08	223	38.5	20	29.3	0	7.21
2013-10-08	222	38.3	17.5	28.5	0	6.32
2013-09-08	221	37.1	15.4	27.6	0	6.67
2013-08-08	220	35.6	16.8	27.4	0	6.66
2013-07-08	219	34.4	17.8	26.6	0	7.82
2013-06-08	218	36.3	16.3	27.8	0	7.56
2013-05-08	217	38.1	19	28.7	0	7.57
2013-04-08	216	38.3	16.1	27.7	0	7.5
2013-03-08	215	37	21.6	28.9	0	6.93
2013-02-08	214	36.8	20	28.9	0	7.51
2013-01-08	213	39.4	19.7	29.7	0	7.34
2013-07-31	212	38.3	17.9	28.8	0	7.23
2013-07-30	211	37.9	13.6	27.3	0	7.14
2013-07-29	210	34.4	14.9	24.8	0	6.39
2013-07-28	209	28.9	19	23.4	0	5.93
2013-07-27	208	28.1	18.1	22.5	0	6.46
2013-07-26	207	32.6	18.7	25.2	0	8.42
2013-07-25	206	36.1	19.6	28.5	0	7.84
2013-07-24	205	36.9	19.4	28.5	0	7.17
2013-07-23	204	35	20.3	28	0	7.66
2013-07-22	203	36	19.9	28.2	0	7.25
2013-07-21	202	33.6	19.8	26.6	0	7.58
2013-07-20	201	34.6	19.6	27.1	0	8.11
2013-07-19	200	36.9	17.7	28.4	0	7.83
2013-07-18	199	37.1	18.9	28.6	0	7.16
2013-07-17	198	37.1	18.1	28.3	0	7.19
2013-07-16	197	35.7	18.3	27.1	0	7.01
2013-07-15	196	34.7	18.8	26.6	0	7.08
2013-07-14	195	32.6	18.5	24.7	0	7.1
2013-07-13	194	29.3	17.1	23.5	0	6.41
2013-12-07	193	33.6	16.9	25.2	0	7.39
2013-11-07	192	37.3	19.5	28.3	0	8.53
2013-10-07	191	38.9	21.2	30.4	0	8.1
2013-09-07	190	39.3	17	29.4	0	7.22
2013-08-07	189	38.3	19.2	29	0	7.33
2013-07-07	188	39.1	19.1	29.2	0	7.46
2013-06-07	187	38.5	18.8	28.5	0	7.44
2013-05-07	186	37	20.8	28.2	0	7.41
2013-04-07	185	39	20	29.7	0	7.35
2013-03-07	184	37.3	17.9	28	0	6.63
2013-02-07	183	32.4	19.8	26.2	0	6.95
2013-01-07	182	35.5	17.3	27.1	0	7.64
2013-06-30	181	36	16.4	26.8	0	7.45
2013-06-29	180	35.7	17.6	26.4	0	7.28
2013-06-28	179	33.8	16.4	25.1	0	6.76
2013-06-27	178	33.9	16.8	25.3	0	6.91
2013-06-26	177	33.8	17.2	25.6	0	7.01
2013-06-25	176	35.4	17.4	26.2	0	7.13
2013-06-24	175	35.9	17.1	27.2	0	7.27
2013-06-23	174	35.7	15.9	26.6	0	6.76
2013-06-22	173	34.4	14.3	25.3	0	6.56
2013-06-21	172	31.7	14.1	23.5	0	5.96
2013-06-20	171	30.2	12.5	22.2	0	6.14
2013-06-19	170	26.1	13.2	19.4	0	5.17
2013-06-18	169	20.2	11.8	16.6	5.2	3.91
2013-06-17	168	26	15.5	21	0	5.18
2013-06-16	167	35.1	16.5	26.7	0	7.95
2013-06-15	166	35.9	17.9	27.5	0	7.05
2013-06-14	165	36.3	17.2	27.3	0	6.9
2013-06-13	164	36	18	27.9	0	6.97
2013-12-06	163	34.6	14.7	25.9	0	6.51
2013-11-06	162	31.1	12.5	22.3	0	5.96
2013-10-06	161	27.2	11	20	0	5.51
2013-09-06	160	23.3	9.4	17	0	3.59
2013-08-06	159	21.4	10	16.1	0	3.88
2013-07-06	158	23.3	13.8	18.1	0.2	5.11
2013-06-06	157	24	15.6	18.9	0	4.8
2013-05-06	156	29	15.4	22.1	0	6.81
2013-04-06	155	32.6	12.3	23.9	0	6.57
2013-03-06	154	31.6	11.2	22.7	0	6.07
2013-02-06	153	31.1	14.3	22.9	0	6.83
2013-01-06	152	28.5	12.4	20.4	0	6.72
2013-05-31	151	28.8	9.1	20.1	0	6.26
2013-05-30	150	26.1	11.7	19.5	0	5.93
2013-05-29	149	24.2	8.4	17.6	0	6.04
2013-05-28	148	21.5	9.8	16.4	0	3.95
2013-05-27	147	24.2	13.9	18.4	0	6.25
2013-05-26	146	25	13	18.4	0	5.1
2013-05-25	145	25.8	14.4	19	0	5.1
2013-05-24	144	27.1	12.5	18.7	0	5.43
2013-05-23	143	28.9	10.6	19.5	0	5.88
2013-05-22	142	26.1	8.5	17.7	0	5.29
2013-05-21	141	22.4	11.8	16	0.6	4.12
2013-05-20	140	19.9	6.4	14	0	4.01
2013-05-19	139	18.1	7.4	13.1	0.2	4.05
2013-05-18	138	19.3	8	12.9	0.4	4.28
2013-05-17	137	18.2	8.7	12.8	7	2.84
2013-05-16	136	21.2	7.8	14.3	0.6	4.75
2013-05-15	135	19.5	10	15.4	3.2	3.21
2013-05-14	134	27.9	15.9	20.7	0	5.83
2013-05-13	133	28.6	15.3	22.5	0	5.23
2013-12-05	132	30.1	10.5	21.5	0	5.72
2013-11-05	131	29.2	12	21.3	0	5.31
2013-10-05	130	28.6	12.4	21.5	0	4.69
2013-09-05	129	30.4	13.4	22.2	0	6.07
2013-08-05	128	29.7	15	21.8	0	4.8
2013-07-05	127	30.4	14.4	22.4	0	5.14
2013-06-05	126	28.4	11	20.3	0	4.83
2013-05-05	125	27.3	9.7	18.5	0	4.77
2013-04-05	124	26.4	9.9	18.2	0	4.83
2013-03-05	123	25.4	9.3	17.8	0	4.78
2013-02-05	122	24.4	6.3	15.8	0	4.51
2013-01-05	121	21.5	6.2	13.1	0.2	4.3
2013-04-30	120	15.3	7.6	10.3	0.6	2.11
2013-04-29	119	12.6	6.4	8.9	11.6	1.85
2013-04-28	118	15	8.9	10.5	1.6	2.51
2013-04-27	117	22.4	14.3	17.5	0	4.46
2013-04-26	116	26.1	15.2	19.7	0	4.85
2013-04-25	115	23.6	7.3	16.7	0	3.97
2013-04-24	114	24.2	8.7	16.3	0	5.07
2013-04-23	113	23.8	10.8	17.2	0	4.33
2013-04-22	112	25.8	11.2	18.2	0	3.92
2013-04-21	111	25.9	10.6	18.2	0	4.71
2013-04-20	110	24.7	10.8	18.3	0	4.41
2013-04-19	109	29.1	12.1	20.7	0	4.7
2013-04-18	108	30.8	13	21.5	0	5.25
2013-04-17	107	32.3	12.5	21.4	0.2	5.22
2013-04-16	106	30.1	11.9	20.4	0	4.65
2013-04-15	105	27.1	12.3	19.3	0	4.04
2013-04-14	104	28.4	10.5	19.5	0	4.78
2013-04-13	103	27.7	7.3	16.9	0	4.49
2013-12-04	102	22.2	11.4	16.7	0	3.83
2013-11-04	101	20.7	10.9	15.5	0	2.96
2013-10-04	100	19.6	11.2	15.2	0	2.46
2013-09-04	99	18.7	9.9	14.2	0	2.94
2013-08-04	98	20.2	5.5	13.3	0	3.45
2013-07-04	97	18.6	4.2	11.4	0	3.19
2013-06-04	96	16.4	4.5	10.7	0	3.25
2013-05-04	95	18.8	8.3	12.7	5.4	2.9
2013-04-04	94	16.9	9.1	12.3	1.6	2.41
2013-03-04	93	15.5	7.7	10.9	23.8	1.38
2013-02-04	92	19.1	7.3	12.8	1.2	3.36
2013-01-04	91	18.2	9.4	13.6	5.2	3.01
2013-03-31	90	16.8	12.5	14.4	36	0.8
2013-03-30	89	21.2	11.6	16.4	4.8	3.86
2013-03-29	88	16.3	12.6	14.3	4	1.3
2013-03-28	87	19.6	11.1	14.9	14.2	2.95
2013-03-27	86	18.2	12.5	14.4	15.4	2.21
2013-03-26	85	17.8	12.5	14.3	6.8	1.73
2013-03-25	84	15.2	6.7	11.2	1.2	1.41
2013-03-24	83	17.7	6.5	11.1	0	3.05
2013-03-23	82	14.3	8.8	11.1	8.2	1.6
2013-03-22	81	15.7	6.5	10.7	8.8	1.36
2013-03-21	80	21.6	7	13.1	0	3.29
2013-03-20	79	17.1	7.8	12	0	2.92
2013-03-19	78	12.1	5.4	8.9	37.6	0.8
2013-03-18	77	17.6	3.9	11.1	0	2.98
2013-03-17	76	19.4	8.9	13.3	3.8	2.12
2013-03-16	75	20	8.7	12.9	0	2.78
2013-03-15	74	16.9	1.4	9.3	0.2	2.76
2013-03-14	73	15.1	-0.1	7.6	0	2.51
2013-03-13	72	13	4.6	9.1	0	2.76
2013-12-03	71	10.8	9.1	9.7	27.2	0.58
2013-11-03	70	15.7	8.9	11.4	1.2	1.97
2013-10-03	69	16.6	8.5	11.6	11.4	2.27
2013-09-03	68	18.2	10.8	13.3	19.8	1.85
2013-08-03	67	19.3	12.5	15	10.8	2.17
2013-07-03	66	18.8	13.2	15.5	27.2	1.4
2013-06-03	65	17.6	11.6	13.9	7.2	1.57
2013-05-03	64	14.9	10.4	11.9	17.2	0.99
2013-04-03	63	15.7	7.5	11.9	3.4	1.49
2013-03-03	62	16.9	7.9	11.5	0	1.85
2013-02-03	61	15.7	3.7	9.4	0	1.86
2013-01-03	60	14.3	3.8	8.5	0	2.1
2013-02-28	59	7.9	1.3	5.5	15.4	0.96
2013-02-27	58	13	0.9	7	2.2	1.74
2013-02-26	57	13.1	1.5	6.8	0	2.45
2013-02-25	56	12.6	-0.3	6.6	0	2
2013-02-24	55	12.4	1.7	6.7	0	2.04
2013-02-23	54	14.8	6.5	9.8	3	2.08
2013-02-22	53	15.1	7.5	11.4	8.8	1.07
2013-02-21	52	13.5	7.3	10.4	30.6	0.68
2013-02-20	51	16	7.5	11	4.6	1.86
2013-02-19	50	12.8	9.8	11	13.4	0.76
2013-02-18	49	16.3	9.1	12	5.2	1.41
2013-02-17	48	14.4	8.7	11.2	0.6	1.06
2013-02-16	47	16.8	2.8	10	0.2	1.74
2013-02-15	46	20.7	2.6	10.2	0	1.95
2013-02-14	45	20.1	3.2	10.3	0.2	2.14
2013-02-13	44	15.8	0.8	7.4	0	1.21
2013-12-02	43	14.4	1.9	7.1	0	1.94
2013-11-02	42	13.1	4	8.9	1.8	2.26
2013-10-02	41	14.2	-1.4	6.8	0	1.9
2013-09-02	40	14.2	1.5	7.7	0	1.73
2013-08-02	39	16	-1.4	6.9	0.2	1.62
2013-07-02	38	13.7	1.2	8	0	1.74
2013-06-02	37	15.3	3.8	9.2	0.2	2.15
2013-05-02	36	17.7	1.7	9	0	1.57
2013-04-02	35	16.2	1.6	7.7	0	1.69
2013-03-02	34	14.9	0.6	8.1	0	1.82
2013-02-02	33	14.9	5.5	11.4	0.8	2.33
2013-01-02	32	17.8	3.3	9.8	0.2	1.54
2013-01-31	31	22.2	3	10	0.2	2.12
2013-01-30	30	21.6	1.9	8.5	0.2	1.71
2013-01-29	29	17	1	7.7	0.2	1.57
2013-01-28	28	13.2	3.9	8.5	0.2	1.06
2013-01-27	27	13.8	10	11.6	1.6	0.98
2013-01-26	26	16.5	9.1	11	0	0.95
2013-01-25	25	11	6.7	8.9	4.2	0.6
2013-01-24	24	14.2	8.3	10.9	1	0.92
2013-01-23	23	11.8	5	8.3	0.8	1.39
2013-01-22	22	11.3	0.8	5.8	3.8	0.97
2013-01-21	21	14	3.3	9.5	0	1.57
2013-01-20	20	11.7	4.8	8.5	13.6	1.05
2013-01-19	19	14.1	8.8	11.7	18	1.68
2013-01-18	18	15	12.2	13.4	2.8	0.61
2013-01-17	17	16.2	7.6	12.2	0	1.39
2013-01-16	16	11.3	5.8	8.6	4.4	0.63
2013-01-15	15	12.4	-0.6	5.9	0	1.05
2013-01-14	14	13.6	0.4	6.6	0.2	1.05
2013-01-13	13	13.6	5	9.4	4	1.37
2013-12-01	12	12.4	3.7	8.9	0.2	0.6
2013-11-01	11	17.2	7.6	11.3	0	1.15
2013-10-01	10	17.8	5.6	10.5	0	0.9
2013-09-01	9	13	4.2	7.5	0	0.96
2013-08-01	8	12	0.1	5.8	0.2	0.86
2013-07-01	7	14.5	1	5.6	0	0.81
2013-06-01	6	15.4	-0.2	5.6	0.2	0.84
2013-05-01	5	17.3	1.4	6.5	0.2	1.2
2013-04-01	4	15.5	2.7	7.6	0	1.54
2013-03-01	3	15.3	2.1	7.9	0	1.65
2013-02-01	2	13.9	1.5	6.4	0.2	0.86
2013-01-01	1	11	4.8	7.8	5.6	0.52
2012-12-31	366	13.6	1.4	6.2	0.2	0.89
2012-12-30	365	13.8	1.1	6.3	0.2	0.85
2012-12-29	364	14.1	0.3	7.1	0.2	0.86
2012-12-28	363	15.4	1.4	7.3	0.2	1.36
2012-12-27	362	15.7	2	6.6	0.2	0.95
2012-12-26	361	15.2	1.9	7.4	0.2	0.73
2012-12-25	360	14.1	6.9	10.2	1.6	0.94
2012-12-24	359	18.5	6.1	11.1	0.2	1.33
2012-12-23	358	19.8	7.5	11.6	0.2	1.31
2012-12-22	357	17.9	7.1	12.4	0	1.01
2012-12-21	356	15.8	10.7	12.7	0	0.78
2012-12-20	355	13	10.1	11.8	0.6	0.48
2012-12-19	354	15.4	8	11.1	0	0.69
2012-12-18	353	18.7	8.9	14.1	0	0.76
2012-12-17
2012-12-16	351	17.6	12	14.5	0	0.95
2012-12-15
2012-12-14	349	16.7	9	12.8	0.8	1.07
2012-12-13	348	13.8	5.8	8.8	0	0.76
2012-12-12	347	14.8	3.3	7.3	0.2	0.93
2012-11-12	346	15.5	0.2	6.4	0.2	0.74
2012-10-12	345	14.1	4	7	0	0.84
2012-09-12	344	14.4	4.1	7.9	0	1.44
2012-08-12	343	15.7	6.1	10.8	0	1.01
2012-07-12	342	11.5	7.8	9.5	13.2	0.47
2012-06-12	341	10.3	3.4	6.9	0	0.68
2012-05-12	340	14.8	3.6	7.8	0.2	0.95
2012-04-12	339	9.9	-0.9	5	0.6	0.53
2012-03-12	338	14.7	-1.4	4.8	0	0.89
2012-02-12	337	12	-1.2	4.5	0.2	1.1
2012-01-12	336	11.9	0.5	5.6	0.2	1.05
2012-11-30	335	8.9	1.8	5.6	5	0.54
2012-11-29	334	13.5	1	6.6	0	0.95
2012-11-28	333	13.5	2.1	7	0	1.32
2012-11-27	332	13.4	3.8	8	0.4	1.4
2012-11-26	331	15.9	8.6	12.1	2.8	0.7
2012-11-25	330	19.6	10.9	14	0	1.21
2012-11-24	329	16.7	10.6	13.2	0	1.08
2012-11-23	328	18.3	8.9	12.9	0.2	1.2
2012-11-22	327	21.5	10.8	14.4	0.2	1.31
2012-11-21	326	16	10.4	13.7	0	0.74
2012-11-20	325	18.7	9.6	13.8	0.2	1.14
2012-11-19	324	18.2	7.7	11.9	0.2	1.07
2012-11-18	323	19.5	10.2	14.1	2.4	1.35
2012-11-17	322	16.8	12.8	14.1	23.2	1.04
2012-11-16	321	21.4	9.1	14.9	0.2	1.62
2012-11-15	320	22.2	9.1	14.6	0	1.58
2012-11-14	319	21.2	8.4	13.7	0	1.64
2012-11-13	318	19.3	6.2	12.6	0	1.72
2012-12-11	317	18.7	7.9	13.6	0	1.87
2012-11-11	316	15.7	9.9	12.4	0.2	1.78
2012-10-11	315	16.8	9.9	12.9	2	1.29
2012-09-11	314	18.9	10.2	14.6	25.4	1.01
2012-08-11	313	17.4	13.4	15.1	48.6	0.75
2012-07-11	312	17.3	12.3	14.5	9.4	1.06
2012-06-11	311	13.9	11.1	12.6	7.8	0.89
2012-05-11	310	16.6	8.8	14	0.2	1.36
2012-04-11	309	21.8	14.3	18.8	23.4	0.95
2012-03-11	308	22.2	13.5	19	47.8	1.01
2012-02-11	307	19.2	12.2	15.1	7.4	1.34
2012-01-11	306	20.2	9.3	14.3	0.2	1.82
2012-10-31	305	16.3	9.3	12.1	0	1.18
2012-10-30	304	14.2	10.7	12.5	8.4	0.61
2012-10-29	303	18.3	7.1	12.2	0	1.73
2012-10-28	302	16.7	7.9	12.4	0	2.85
2012-10-27	301	20.4	14.6	16.7	0	1.73
2012-10-26	300	19.7	14.1	16.4	14.6	1.3
2012-10-25	299	18.1	13.8	16	39.8	0.88
2012-10-24	298	21.6	15.3	17.6	5.8	1.3
2012-10-23	297	26.6	13.9	19.6	0	2.77
2012-10-22	296	22.2	14.7	17.6	0.8	1.85
2012-10-21	295	20.9	9.3	14.6	1.8	2.59
2012-10-20	294	20.3	8.6	14.9	0	2.01
2012-10-19	293	18.5	12.8	15.2	0.8	1.48
2012-10-18	292	26.8	13.4	18.1	0	3.67
2012-10-17	291	26.6	10.7	17.7	0	3.42
2012-10-16	290	25.3	8.7	16.1	0	2.77
2012-10-15	289	23	10.9	17	0	3.03
2012-10-14	288	24.2	13.6	18.7	0	3.19
2012-10-13	287	24.9	13.9	18.7	0	2.98
2012-12-10	286	24.9	17.3	20.4	0	3
2012-11-10	285	27.2	18.9	21.9	0	3.6
2012-10-10	284	30.4	16.8	23.1	0	3.78
2012-09-10	283	33.7	16.5	23.3	0	3.77
2012-08-10	282	31.7	14.3	21.9	0	3.31
2012-07-10	281	31.4	14.2	21.1	0	3.52
2012-06-10	280	26.9	17.1	21.2	0	2.91
2012-05-10	279	27.6	14.3	20.5	0	3.44
2012-04-10	278	32.2	14.3	20.6	0.2	4.05
2012-03-10	277	28.3	14.3	20	0	3.29
2012-02-10	276	27.7	14.7	19.9	0.2	3.33
2012-01-10	275	26.5	13.6	19	0.2	3.17

## Sheet: Cadiz 1
Date	Julian day	Tmax (ºC)	Tmin (ºC)	Tmed (ºC)	Pp (mm)	ETo (mm/day)
2015-06-30	181	25.7	17.3	21.6	0	4.52
2015-06-29	180	26.4	17.9	22.2	0	4.98
2015-06-28	179	30.1	16.6	24.8	0	5.84
2015-06-27	178	35.7	20.9	29.1	0	9.04
2015-06-26	177	33.7	18.1	26.5	0	7.7
2015-06-25	176	31.5	14.4	23	0	6.16
2015-06-24	175	23.9	13.4	19.4	0	4.8
2015-06-23	174	23.4	14.4	19.8	0	4.68
2015-06-22	173	23.3	16.2	20.5	0	4.53
2015-06-21	172	25.6	14.8	21	0	4.56
2015-06-20	171	32.9	17.1	25.9	0	7.32
2015-06-19	170	32	19.3	25.4	0	7.67
2015-06-18	169	29.1	19.6	23.9	0	7.84
2015-06-17	168	30.9	17.1	23.9	0	6.63
2015-06-16	167	24.5	13.7	19.9	0	5.05
2015-06-15	166	21.7	15.6	18.5	13.1	3.92
2015-06-14	165	22.2	16.2	19	3.9	3.69
2015-06-13	164	21.9	17.2	19.2	0	5.18
2015-12-06	163	22.7	17.9	19.5	1.9	3.77
2015-11-06	162	21.3	18	19.6	0.7	2.21
2015-10-06	161	24.8	16	20.6	0	4.32
2015-09-06	160	24.7	15.9	20.1	0.1	3.97
2015-08-06	159	30.3	18.4	23.9	0	5.82
2015-07-06	158	28.9	21.3	24.6	0	7.05
2015-06-06	157	27.4	20.7	23.4	0	4.62
2015-05-06	156	30.5	19.6	24.3	0	7.3
2015-04-06	155	29.7	19.2	23.9	0	7.9
2015-03-06	154	30.1	20.8	24.9	0	7.85
2015-02-06	153	31.7	15.7	23.9	0	7.09
2015-01-06	152	25.5	13.7	20.5	0	5.06
2015-05-31	151	24.4	13.5	19.4	0	5.13
2015-05-30	150	24	15.3	20	0	4.6
2015-05-29	149	24.1	17.6	21	0	5.07
2015-05-28	148	28.4	18.8	23	0	7.01
2015-05-27	147	31.1	12.6	22.7	0	6.64
2015-05-26	146	25.2	13.3	19.4	0	4.8
2015-05-25	145	25.4	13	19.2	0	4.55
2015-05-24	144	24	15.4	18.9	0	4.17
2015-05-23	143	26.3	16.7	20.6	0	6.65
2015-05-22	142	26.5	16	20.5	0	6.33
2015-05-21	141	25.9	14.1	20.3	0	5.56
2015-05-20	140	24.1	14	18.9	0	4.62
2015-05-19	139	22.7	15.7	18.5	0	4.08
2015-05-18	138	28.3	15.8	22.2	0	6.31
2015-05-17	137	28	16.9	22.1	0	7.44
2015-05-16	136	28.7	11.2	20.3	0	6.15
2015-05-15	135	23	12.8	18.6	0	5.25
2015-05-14	134	31.3	18.5	23.9	0	6.85
2015-05-13	133	33.4	20.1	26.2	0	8.28
2015-12-05	132	30.7	14.4	23.1	0	6.11
2015-11-05	131	29.1	16.1	22.7	0	6.45
2015-10-05	130	29.1	17.9	23.4	0	7.71
2015-09-05	129	30.6	12	21.2	0	5.59
2015-08-05	128	22.3	12.6	18.6	0	4.25
2015-07-05	127	28.9	10	19.2	0	5.44
2015-06-05	126	24.8	10.3	17.1	0	4.96
2015-05-05	125	21.5	12.8	17.8	0.1	4.24
2015-04-05	124	22.5	13.8	18.1	0	3.03
2015-03-05	123	25.9	12.1	18.4	0	3.54
2015-02-05	122	27.8	13.2	19.7	0	4.84
2015-01-05	121	27.9	12.2	19.5	0	5.28
2015-04-30	120	26	12.1	18	0	5.15
2015-04-29	119	19.3	9.2	15.2	0	3.82
2015-04-28	118	21	11.1	16	0	3.84
2015-04-27	117	19.8	11.8	16.6	0	3.32
2015-04-26	116	18.9	15.8	16.9	28.3	2.31
2015-04-25	115	20.2	15.6	17.1	0.5	2.43
2015-04-24	114	20.1	9.2	15.2	0	2.59
2015-04-23	113	21.5	9.3	15.6	0	3.62
2015-04-22	112	21.5	10.8	16.5	0	3.68
2015-04-21	111	21.7	15.8	18	0	5.38
2015-04-20	110	22.7	7.9	15.7	0	4.14
2015-04-19	109	20.9	9.3	14.7	0	4.14
2015-04-18	108	20.3	9.2	15.3	0	3.78
2015-04-17	107	21.9	9	15.6	0	3.63
2015-04-16	106	19.8	10.7	15.7	0.5	3.27
2015-04-15	105	20.1	10.5	15.8	1.3	2.89
2015-04-14	104	20.3	13.6	17.3	0	3.31
2015-04-13	103	23	14.6	18.1	0	5.05
2015-12-04	102	20.1	12.2	15.9	0	3.44
2015-11-04	101	19.7	12.5	15.4	1.1	2.37
2015-10-04	100	21.4	13.2	16.4	0	4.29
2015-09-04	99	19.7	13.2	15.5	0	3.69
2015-08-04	98	17.4	13.4	14.8	0.8	3.31
2015-07-04	97	19.1	14.3	15.9	0	4.86
2015-06-04	96	20.5	15	16.8	0	3.58
2015-05-04	95	21.4	13.6	16.8	0	3.49
2015-04-04	94	23.1	9.9	17	0	3.54
2015-03-04	93	23.6	12.2	17	0	3.92
2015-02-04	92	22.1	14	17.5	0	4.26
2015-01-04	91	24.7	11.1	17.1	0	3.71
2015-03-31	90	22.9	10.1	16.4	0	3.31
2015-03-30	89	20.4	8.3	14.6	0	3.14
2015-03-29	88	20.9	9.4	15.2	0.1	3.22
2015-03-28	87	19.4	9.7	14.5	0	2.88
2015-03-27	86	18.3	8.3	13.5	0	2.93
2015-03-26	85	16.1	5.5	11.4	0	2.68
2015-03-25	84	17.2	6.4	12.3	0	3.47
2015-03-24	83	14	8.4	10.7	9.7	1.61
2015-03-23	82	17.8	10.5	14.2	0	2.67
2015-03-22	81	16.2	11.3	13.7	22.6	1.78
2015-03-21	80	15.4	10.8	12.5	22.6	1.06
2015-03-20	79	13.2	6.4	10.5	13.6	0.69
2015-03-19	78	12.5	8.8	11.2	29.9	0.75
2015-03-18	77	11.9	7.5	10.4	12.9	0.79
2015-03-17	76	16.8	7.4	12.3	8.7	1.71
2015-03-16	75	18.7	5.8	12.1	0	2.3
2015-03-15	74	18.4	6.9	12.9	0	2.39
2015-03-14	73	17.9	5.4	11.8	0	2.4
2015-03-13	72	17.7	7	12.6	0	2.26
2015-12-03	71	17.6	5.4	12.5	0	1.75
2015-11-03	70	20.4	3.8	12.4	0	2.68
2015-10-03	69	23.7	6.7	13.7	0	2.78
2015-09-03	68	21.7	9.5	15	0	3.31
2015-08-03	67	22.5	5.8	14.1	0	3.3
2015-07-03	66	19.5	11.3	14.4	0	3.67
2015-06-03	65	18.9	10.1	14	0	4.46
2015-05-03	64	18.2	11.2	14.6	0	3.31
2015-04-03	63	23.3	10.4	16.1	0	2.88
2015-03-03	62	17.6	10.7	14.1	0	1.55
2015-02-03	61	18.8	7.6	12.6	0	2.12
2015-01-03	60	17.5	6.7	11.7	0	1.95
2015-02-28	59	16.5	6.2	12.5	0	2.06
2015-02-27	58	16.3	6.1	12.3	0	2.1
2015-02-26	57	16.8	4.1	11.3	0	2.17
2015-02-25	56	15.2	4.9	11.2	0	2.51
2015-02-24	55	15.6	9.7	12.6	0	2.79
2015-02-23	54	16.2	8.5	13.5	0	1.8
2015-02-22	53	14.6	5.4	11.3	0	1.89
2015-02-21	52	15.6	7	12	2.2	1.25
2015-02-20	51	17.7	5.1	10.6	0	2.35
2015-02-19	50	18.4	7.3	14	0	2.76
2015-02-18	49	18	6.2	12.2	0	2.26
2015-02-17	48	14.5	7.2	11.5	0	1.89
2015-02-16	47	13.8	10	12.7	0	1.56
2015-02-15	46	16.4	12.7	14.3	0.6	1.75
2015-02-14	45	16.6	6.9	13.1	0.8	1.66
2015-02-13	44	16	4.9	10.5	0.1	1.49
2015-12-02	43	15	7.7	11.4	11.6	0.96
2015-11-02	42	16.8	10.6	13.2	0	1.92
2015-10-02	41	15.4	11.6	12.9	0	2.22
2015-09-02	40	16.1	9.3	12.4	0.2	2.8
2015-08-02	39	13.9	4.4	8.9	0	1.3
2015-07-02	38	12.5	2.5	7.8	7	1.39
2015-06-02	37	12.1	1.1	6.1	0	1.29
2015-05-02	36	11.2	3.5	7.6	0	1.74
2015-04-02	35	13	8.9	10.9	1.6	2.39
2015-03-02	34	14.9	11.1	13.4	0.6	1.67
2015-02-02	33	13.8	3	9.5	1.4	1.2
2015-01-02	32	12.5	3.2	9.3	0	1.58
2015-01-31	31	16.6	10.6	14.3	0.2	2.14
2015-01-30	30				0	0.52
2015-01-29
2015-01-28
2015-01-27	27	16.7	2.6	8.7	0.2	1.21
2015-01-26	26	17.9	1.6	8.6	0	1.28
2015-01-25	25	18.2	1.9	9.7	0	2.37
2015-01-24	24	13.9	3.8	8.1	0.2	1.57
2015-01-23	23	14.1	3.1	9.1	0	1.11
2015-01-22	22	14.5	6.2	11.9	0	1.91
2015-01-21	21	12.9	4.8	9.6	4.8	1.37
2015-01-20	20	13.7	2.3	6.7	15	0.77
2015-01-19	19	13.7	4.9	11	0.4	2.07
2015-01-18	18	13.6	9.1	11.7	33.6	1.16
2015-01-17	17	12.3	2.3	7.8	0.4	0.94
2015-01-16	16	15.3	7	11.7	13.6	1.82
2015-01-15	15	18.5	4.9	12.4	0.2	1.11
2015-01-14	14	16.6	8.4	12	0	0.86
2015-01-13	13	20.3	9	13.8	0	1.28
2015-12-01	12	18.9	6.4	13.9	0.2	1.71
2015-11-01	11	17.3	4.4	9.6	0	1.04
2015-10-01	10	19.2	6.8	12.8	0	1.2
2015-09-01	9	17.7	9.5	14.2	0	1.83
2015-08-01	8	18.2	6.2	11.9	0.2	1.41
2015-07-01	7	16.5	5.2	9	0.4	0.89
2015-06-01	6	12.2	6.3	9.3	0	0.63
2015-05-01	5	17.6	4.3	10.7	0.2	0.83
2015-04-01	4	18.7	3.7	10.9	0	0.99
2015-03-01	3	18.9	7.3	13.1	0	1.5
2015-02-01	2	17.8	8.8	12.6	0	1.36
2015-01-01	1	17.6	1	10.1	0	1.66
2014-12-31	365	17.1	3.2	10.9	0	1.56
2014-12-30	364	15.4	3.5	10	0	1.3
2014-12-29	363	14.2	6.5	10.4	0	1.73
2014-12-28	362	15.7	7.2	13.5	0	1.17
2014-12-27	361	15.8	2.4	9.5	0	0.91
2014-12-26	360	15.8	4.1	8.8	0.2	0.85
2014-12-25	359	16.2	5.4	9.8	0.2	0.93
2014-12-24	358	18.5	7.6	12.2	0.2	0.98
2014-12-23	357	19.1	10.7	14.7	0	1.4
2014-12-22	356	18.3	12.1	14.8	0	1.69
2014-12-21	355				0	0.52
2014-12-20	354	10.5	8.2	9.7	0.2	0.48
2014-12-19	353	14.3	5.7	10.2	0.2	0.69
2014-12-18	352	16.3	5.6	10.1	0.2	0.89
2014-12-17	351				0	0.52
2014-12-16
2014-12-15	349				0	0.52
2014-12-14
2014-12-13	347	17.7	12.3	15.4	21.4	1.4
2014-12-12	346	18.2	5.9	12.8	0.2	1.02
2014-11-12	345	17.6	5.2	9.9	0	0.92
2014-10-12	344	18.8	5.8	11.4	0	1.36
2014-09-12	343	15.9	3.1	10.2	0.2	1.45
2014-08-12	342	17	3.3	8.6	0	1.09
2014-07-12	341	15.6	3.7	8.9	0.2	1.44
2014-06-12	340	15.2	4.4	9	0	1.08
2014-05-12	339	15.7	5.5	9.9	0.2	0.87
2014-04-12	338	16.1	6.8	11.1	0.2	0.89
2014-03-12	337	17.8	7.8	12	0.2	0.84
2014-02-12	336	17.6	0	12.9	0	1.75
2014-01-12	335	19.4	8.5	14.7	0.2	1.11
2014-11-30	334	17.8	9.4	13.8	0	1.09
2014-11-29	333	17	10.6	13.7	1.8	1.01
2014-11-28	332	17.4	12.5	14.9	33.2	1.45
2014-11-27	331	16.7	11.5	14.7	72	1.22
2014-11-26	330				0	0.52
2014-11-25
2014-11-24
2014-11-23
2014-11-22
2014-11-21
2014-11-20
2014-11-19	323				0	0.52
2014-11-18
2014-11-17
2014-11-16
2014-11-15
2014-11-14
2014-11-13	317	20.9	16.6	18.7	2.8	1.22
2014-12-11	316	21.1	15.2	18.1	0.8	1.31
2014-11-11	315	20.6	15.7	18.3	26.2	1.77
2014-10-11	314	17.7	6.2	13.4	0.2	1.37
2014-09-11	313	17.5	8.2	14.5	0.4	1.95
2014-08-11	312	20.4	14.7	17.7	3.4	1.97
2014-07-11	311	19.3	15.8	17.9	6.8	1.04
2014-06-11	310	18.3	7.1	13.7	0	1.69
2014-05-11	309	18	8.5	13.2	0	2.02
2014-04-11	308	20	14.1	17	13.4	2.55
2014-03-11	307	21.6	11.4	17.2	0	1.87
2014-02-11	306	25.4	13.2	18.9	0	2.28
2014-01-11	305	25.4	15	20.5	0	2.91
2014-10-31	304	25.6	19.1	21.2	0	4.33
2014-10-30	303	26	19.2	21.5	0	4.23
2014-10-29	302	25.8	19	21.6	0	3.95
2014-10-28	301	26.7	18.7	21.6	0.2	4.13
2014-10-27	300	27.7	12	19.4	0	2.47
2014-10-26	299	26.9	13.1	19.4	0	2.37
2014-10-25	298	27.8	16	21.9	0	4.36
2014-10-24	297	29.1	16.1	22.1	0	3.35
2014-10-23	296	26.6	19.7	22.3	0	4.18
2014-10-22	295	34.1	15.6	24.5	0	3.89
2014-10-21	294	31.7	15.4	22.2	0	2.78
2014-10-20	293	30.5	16.9	25.3	0	4.61
2014-10-19	292	29.4	15	23.1	0	3.89
2014-10-18	291	29.4	15.2	20.4	0	2.67
2014-10-17	290	26.3	14.7	19.4	0.2	2.45
2014-10-16	289	24.8	15.7	20	0.2	2.41
2014-10-15	288	23.7	15.1	19.3	0.2	1.48
2014-10-14	287	21.6	15.7	18.9	1	2.67
2014-10-13	286	22.2	13.6	18.6	15.6	1.89
2014-12-10	285	22.7	16.8	19.7	4.4	2.86
2014-11-10	284	27.1	19.2	21.6	1	3.27
2014-10-10	283	22.8	17.4	20.2	22.2	1.49
2014-09-10	282	25.2	15.6	20.2	0.2	2.42
2014-08-10	281	25.4	11.3	18.5	0	2.56
2014-07-10	280	24.3	12.2	18	0.2	2.93
2014-06-10	279	22.4	11.1	17.3	0	2.46
2014-05-10	278	23.2	13.4	18.6	0	2.67
2014-04-10	277	28.2	17.8	22.4	0	3.59
2014-03-10	276	28.9	20.8	24.2	0	4.45
2014-02-10	275	29.6	22.5	24.7	0	5.45
2014-01-10	274	27	20.6	23.7	0.2	3.66
2014-09-30	273	29.2	16.5	23.2	0	3.93
2014-09-29	272	27.7	14.5	20	0.2	3.31
2014-09-28	271	25.8	14.3	20.1	0	2.98
2014-09-27	270	27.6	19.1	22.5	0	3.4
2014-09-26	269	29	14.9	22	0.2	3.97
2014-09-25	268	25.8	14	19.6	0.2	2.87
2014-09-24	267	25.8	15	20	0	3.03
2014-09-23	266	24.8	14.5	19	5	2.17
2014-09-22	265	26	15.2	20.3	0.2	3.01
2014-09-21	264	28.3	17.4	21.2	0.8	2.51
2014-09-20	263	27.4	17.9	22	0.2	2.95
2014-09-19	262	26.2	19.5	22.1	1	3
2014-09-18	261	26.7	18.4	21.6	0.4	3
2014-09-17	260	25.8	19.1	22.1	10.4	2.78
2014-09-16	259	27.3	13.2	21.3	0.4	3.13
2014-09-15	258	27.1	14.4	20.8	0	3.64
2014-09-14	257	27	14.1	20.6	0	3.63
2014-09-13	256	26.5	14.9	20.8	0.2	3.53
2014-12-09	255	26.6	15.6	21.3	0	3.61
2014-11-09	254	27.2	16.7	22.3	0	3.73
2014-10-09	253	26.8	14.2	20.6	0	3.76
2014-09-09	252	26.8	14.8	20.8	0.2	3.9
2014-08-09	251	26.8	17.2	21.8	0	3.64
2014-07-09	250	27	16.5	21.9	0.2	3.53
2014-06-09	249	26.5	17.7	22.4	0	3.75
2014-05-09	248	25.9	15.5	21	0.2	3.92
2014-04-09	247	26.4	15.4	21.6	0	4.15
2014-03-09	246	26	18.2	22.2	0	4.1
2014-02-09	245	27.2	20.8	23	0	3.43
2014-01-09	244	36	21	27.9	0	6.07
2014-08-31	243	34.3	15.3	25.3	0	5.43
2014-08-30	242	27.6	14.4	21	0	4.21
2014-08-29	241	31.5	16.2	23.8	0	5.36
2014-08-28	240	30.7	16.6	23.8	0	4.58
2014-08-27	239	31.9	15.8	23.8	0	4.86
2014-08-26	238	30.3	14.4	22.5	0	4.85
2014-08-25	237	32.7	16.6	24.8	0	5.38
2014-08-24	236	30.3	14.6	22.6	0	4.85
2014-08-23	235	27.6	13.9	21	0	4.72
2014-08-22	234	24.9	13.7	20.1	0	4.43
2014-08-21	233	28.2	12.6	20.2	0	4.57
2014-08-20	232	26.9	15.3	21.3	0	4.68
2014-08-19	231	24.2	18.2	21	0	4.11
2014-08-18	230	29.4	19	24.2	0	4.96
2014-08-17	229	30.7	23.1	26.3	0	7.02
2014-08-16	228	34	16	25	0	5.97
2014-08-15	227	30.6	14.7	22.7	0	5.02
2014-08-14	226	28	11.5	20.6	0	4.85
2014-08-13	225	27.9	14.7	21.3	0	4.92
2014-12-08	224	26	15.8	21	0.2	4.78
2014-11-08	223	27.8	16.1	21.7	0.2	4.76
2014-10-08	222	26.4	14.7	21	0.2	4.73
2014-09-08	221	28.4	16.7	22.3	0	4.99
2014-08-08	220	29.2	14.7	21.6	0	4.92
2014-07-08	219	28.3	15.6	22.3	0.2	4.98
2014-06-08	218	29.2	15.3	21.8	0.2	5.05
2014-05-08	217	25.8	13.6	20.3	0	4.82
2014-04-08	216	26.8	14.2	20.7	0	4.82
2014-03-08	215	27	14.2	21.2	0	5
2014-02-08	214	24.5	17.3	21	0	4.68
2014-01-08	213	24.5	19.5	21.6	0	4.23
2014-07-31	212	25.6	15.4	21.7	0	4.16
2014-07-30	211	27.7	13.9	21.4	0	4.88
2014-07-29	210	25.3	15.2	21.1	0	4.28
2014-07-28	209	24.8	18.1	21.5	0	4.25
2014-07-27	208	25.6	17.2	21.5	0	4.48
2014-07-26	207	26	15.7	21	0.2	4.63
2014-07-25	206	25.1	16.3	21.2	0.2	4.7
2014-07-24	205	25.1	16.5	21.5	0	4.66
2014-07-23	204	28.2	14.6	22.3	0	5.31
2014-07-22	203	34.1	15	24.4	0	6.25
2014-07-21	202	28.2	14	22	0	5.25
2014-07-20	201	24.7	15.8	21.3	0	5.12
2014-07-19	200	25.1	19.1	21.9	0	4.74
2014-07-18	199	26.4	18.4	22.6	0	4.21
2014-07-17	198	36.1	19.7	26.5	0	6.61
2014-07-16	197	35.8	22.7	28.4	0	7.89
2014-07-15	196	35.2	15.8	26.2	0	6.84
2014-07-14	195	27.6	15.5	22.7	0	5.14
2014-07-13	194	27.4	15.6	22	0	4.78
2014-12-07	193	27.4	18.4	22.9	0	4.98
2014-11-07	192	29	15.3	22.3	0	5.15
2014-10-07	191				0	0.52
2014-09-07
2014-08-07
2014-07-07
2014-06-07
2014-05-07
2014-04-07
2014-03-07
2014-02-07
2014-01-07
2014-06-30
2014-06-29
2014-06-28
2014-06-27
2014-06-26
2014-06-25	176	23.5	15.6	20.3	0	4.71
2014-06-24	175	23.3	14.5	19	5.6	4.1
2014-06-23	174	24.3	13.3	19.4	0	4.34
2014-06-22	173	24.7	12.7	18.8	0	4.4
2014-06-21	172	24.9	12.4	19	0.4	4.49
2014-06-20	171	24	13.9	19.9	0	5.19
2014-06-19	170	23.4	16.6	20.3	0	3.98
2014-06-18	169	23.9	14.3	19.9	0	3.4
2014-06-17	168	25.3	15.4	21.2	0	4.73
2014-06-16	167	26.1	15.8	21.5	0	5.06
2014-06-15	166	25.2	16.6	21.1	0	4.72
2014-06-14	165	37.5	19.7	27.9	0	7.29
2014-06-13	164	34.4	21.7	27.6	0	8.04
2014-12-06	163	32.5	21.1	26	0	8.08
2014-11-06	162	30.5	17.2	24.3	0	6.51
2014-10-06	161	25.6	11.6	19.6	0	4.76
2014-09-06	160	23.3	13.2	19.1	0	5.06
2014-08-06	159	23.1	13.2	18.7	0	5.03
2014-07-06	158	23.6	13.7	19.1	0	4.7
2014-06-06	157	22.9	12.8	18.5	0	4.21
2014-05-06	156	27.6	13.2	20.6	0	4.25
2014-04-06	155	21.9	12.1	17.5	0.2	4.6
2014-03-06	154	25.3	11.7	19	0	5.21
2014-02-06	153	25.5	11.7	19	0	5.04
2014-01-06	152	25.6	14.8	19.6	5.2	4.71
2014-05-31	151	25.4	10.3	18.9	0	4.89
2014-05-30	150	23.3	14.2	18.6	0	5.04
2014-05-29	149	22.5	12.3	18.1	0	4.9
2014-05-28	148	22.1	16.7	18.7	1.6	4.19
2014-05-27	147	20.8	7.5	16.1	0	4.62
2014-05-26	146	21	8.6	16	0	4.87
2014-05-25	145	20.8	10.5	15.9	0	4.77
2014-05-24	144	21.7	9.4	16	0	4.73
2014-05-23	143	21.4	10.5	17.3	0	4.83
2014-05-22	142	21.4	14.7	17.7	0	5.04
2014-05-21	141	21.7	14	17.8	3.2	4.77
2014-05-20	140	22.4	15.1	18.6	0	4.29
2014-05-19	139	22.1	13.4	18.1	0	4.02
2014-05-18	138	26.3	14	19.9	0	5.95
2014-05-17	137	24.2	16.1	19.4	0	6.08
2014-05-16	136	24.5	16.8	19.9	0	6.48
2014-05-15	135	25.8	16.9	20.9	0	7.06
2014-05-14	134	25.7	18.3	21.4	0	6.49
2014-05-13	133	29.1	12.3	21.3	0	5.42
2014-12-05	132	32.4	12.4	21.6	0	6.14
2014-11-05	131	27.3	13.5	20.8	0	5.02
2014-10-05	130	28	15.8	20.9	0	5.2
2014-09-05	129	24.5	12.1	18.9	0	4.48
2014-08-05	128	24.4	13.3	18.6	0	4.58
2014-07-05	127	25.5	11.5	19.7	0	4.88
2014-06-05	126	28	17.4	22	0	6.99
2014-05-05	125	27.3	17.2	21.4	0	6.93
2014-04-05	124	28.1	14.4	20.9	0	6.21
2014-03-05	123	27.3	15.3	20.7	0	6.06
2014-02-05	122	27	11.1	19.6	0	4.66
2014-01-05	121	27.5	11.5	19.3	0	4.62
2014-04-30	120	24	9.1	17.3	0	4.1
2014-04-29	119	25.1	12.3	20.5	0	4.68
2014-04-28
2014-04-27
2014-04-26
2014-04-25
2014-04-24
2014-04-23
2014-04-22
2014-04-21
2014-04-20	110	17.5	13.7	15.8	25	1.35
2014-04-19	109	19.5	15.4	16.8	0	2.23
2014-04-18	108	19.4	14.1	17.2	0	1.79
2014-04-17	107	26.4	8.8	17.9	0.2	4.65
2014-04-16	106	19.7	12.9	16	0	3.16
2014-04-15	105	22.3	13.8	17.6	0	3.74
2014-04-14	104	23.7	15.3	18.5	0	4.67
2014-04-13	103	24.7	10.1	17.7	0	4.46
2014-12-04	102	18.5	11	15.4	0	2.4
2014-11-04	101	25.9	12.5	18.9	0	4.26
2014-10-04	100	25.4	15.2	19.7	0	5.29
2014-09-04	99	23.6	15.9	19.3	0	4.54
2014-08-04	98	28.9	13.7	21.3	0	5.36
2014-07-04	97	27.2	10.4	19.8	0	4.68
2014-06-04	96	25.1	10.6	18	0.2	3.84
2014-05-04	95	19.6	8.6	14.5	0	2.51
2014-04-04	94	17.8	8.2	13.6	0	3
2014-03-04	93	16.6	9.8	13.6	6	2.95
2014-02-04	92	16.6	12.1	13.8	10.8	1.66
2014-01-04	91	22	14.1	17.2	0	3.84
2014-03-31	90	21.7	12	15.7	0	3.7
2014-03-30	89	18.2	8.8	14.3	0.2	2.53
2014-03-29	88	15.2	8.3	11.5	13.6	2.36
2014-03-28	87	13.7	9	10.7	22	1.18
2014-03-27	86	15.8	3.2	11.6	0	2.9
2014-03-26	85	16.2	10.8	13.6	0	3.76
2014-03-25	84	17.2	4.6	13.2	0	3.07
2014-03-24	83	17.4	3.5	12.1	0	2.85
2014-03-23	82	17	6.8	12	0	3.3
2014-03-22	81	18.7	6.1	13.2	2.2	1.87
2014-03-21	80	18.6	5.3	12.1	0	2.72
2014-03-20	79	19.6	6	12.3	0	2.36
2014-03-19	78	18.7	7.8	14.3	0.2	2.53
2014-03-18	77	21.9	3.7	12.4	0	2.94
2014-03-17	76	25.6	6.2	14.8	0	3.56
2014-03-16	75	22.5	5.8	13.8	0	2.83
2014-03-15	74	19.6	6.6	12.5	0	2.66
2014-03-14	73	18.8	8.8	13.2	0	2.46
2014-03-13	72	19.4	8.8	13.2	0	2.37
2014-12-03	71	18.4			0	2.8
2014-11-03
2014-10-03
2014-09-03
2014-08-03
2014-07-03
2014-06-03
2014-05-03
2014-04-03
2014-03-03
2014-02-03
2014-01-03
2014-02-28
2014-02-27
2014-02-26
2014-02-25
2014-02-24
2014-02-23
2014-02-22
2014-02-21
2014-02-20
2014-02-19	50	14.3			0	1.54
2014-02-18	49	15			2.4	1.65
2014-02-17	48	16	5.3	10.5	1.2	1.32
2014-02-16	47	14.6	6.3		0.2	1.64
2014-02-15
2014-02-14	45	16.8			0.2	0.83
2014-02-13
2014-12-02
2014-11-02
2014-10-02	41	13.7	6.7		0.2	2.5
2014-09-02
2014-08-02
2014-07-02	38	17			0	1.29
2014-06-02
2014-05-02
2014-04-02	35	17.2			0.2	1.43
2014-03-02
2014-02-02	33	13.7	2.1	8.4	0	1.56
2014-01-02
2014-01-31
2014-01-30	30	14	6.2	10.7	0	1.96
2014-01-29	29	13.7	10.3	12	4.6	1.65
2014-01-28	28	15.1	4.1	11	0.2	1.51
2014-01-27	27	16.2	12	13.8	0.2	1.59
2014-01-26	26	17.6	4.1	10.5	0.2	1.09
2014-01-25	25	16.5	4	9.4	0	1.06
2014-01-24	24	16.4	3.5	8.7	0	1.43
2014-01-23	23	15.1	6.8	10.7	0	1.93
2014-01-22	22	15.3			9.8	1.18
2014-01-21
2014-01-20	20	14.7	2.5	8.1	0	1.24
2014-01-19	19	14.2	8.9	12.6	3.8	2.01
2014-01-18	18	15		11.6	5.2	1.59
2014-01-17
2014-01-16
2014-01-15
2014-01-14	14	17.1			2.4	1.22
2014-01-13
2014-12-01	12	19.1	10.5	14.7	0	0.96
2014-11-01
2014-10-01
2014-09-01	9	19	12.4	15.2	0	1.6
2014-08-01	8	21.7	12.3	16.7	0	1.7
2014-07-01	7	17.8	4.8	10.5	0.2	0.84
2014-06-01	6	17	3.1	9.4	0.2	0.88
2014-05-01	5	17.4	7.2	13.2	0	1.05
2014-04-01
2014-03-01
2014-02-01
2014-01-01
2013-12-31	365	15.5	3.9	8.9	0	0.75
2013-12-30	364	16.9	2	8.1	0	0.97
2013-12-29	363	13.3	3.1	8.2	0	1.19
2013-12-28	362	15.9	8.4	13	5.6	1.53
2013-12-27	361	16.8	7.3	12.9	1	0.64
2013-12-26	360	16.4	9.4	13.4	0	1.01
2013-12-25
2013-12-24
2013-12-23	357	17.2	4.5	11.4	0	0.87
2013-12-22	356	18.6	5.9	12	0	1
2013-12-21	355	17.9	2.5	9.7	0	0.99
2013-12-20	354	12.9	3.9	9.8	0	1.69
2013-12-19
2013-12-18	352	16.7	9.7	13.5	1.2	0.87
2013-12-17	351	17.4	11	15	0	1.03
2013-12-16	350	19.1	13.1	15.3	0	1.51
2013-12-15	349	19.4	12.2	14.8	0	1.51
2013-12-14	348	20.7	7.7	13.6	0.2	1.3
2013-12-13	347	18.5	8.9	12.8	0	1.06
2013-12-12	346	19.7	11.3	15	0	1.16
2013-11-12	345	17.9	14.2	15.3	0	1.69
2013-10-12	344	19.4	13.5	15.5	0	1.9
2013-09-12	343	19.4	8.3	13.7	0	1.43
2013-08-12	342	17.5	6.1	11.2	0.2	1.02
2013-07-12	341	21	9.2	13.7	0	1.25
2013-06-12	340	20.7	10	14.3	0	1.49
2013-05-12	339	20.5	11.9	15	0	1.58
2013-04-12	338	20.2	11	14.5	0	1.38
2013-03-12	337	19.2	10.4	14.1	0	1.51
2013-02-12	336	18.8	2.5	10.8	0	1.39
2013-01-12	335	18	3.6	9.3	0	1.66
2013-11-30	334	16	3.9	9.8	0	1.39
2013-11-29	333	18	10.1	13.6	0	1.55
2013-11-28	332	16.1	11.3	13.2	0	1.38
2013-11-27	331	18	8.3	13	0	1.37
2013-11-26	330	19	4.8	11.8	0.2	1.49
2013-11-25	329	18.8	5.2	10.9	0	1.53
2013-11-24	328	17.4	2.3	9.5	0	1.78
2013-11-23
2013-11-22	326	15.7	10.3	12.5	6	0.79
2013-11-21	325	16.5	1.5	9.7	0.2	1.19
2013-11-20	324	18.1	2.6	9	0	1.21
2013-11-19	323	15.1	5.4	11.8	0	1.28
2013-11-18	322	15.4	11.9	14	0	1.98
2013-11-17	321	15.6	3.5	10.4	0	1.88
2013-11-16	320	15.7	5.1	10	0	1.75
2013-11-15	319	21.5	8.3	14.5	0	2.83
2013-11-14	318	23.9	9.7	16.9	0	1.85
2013-11-13	317	25.5	13.6	18.6	0	2.05
2013-12-11	316	26.3	10	18.5	0	1.87
2013-11-11	315	23.2	9.8	17.3	0	2.35
2013-10-11	314	23.9	9.4	16.3	0	3.03
2013-09-11	313	19.5	8	14.8	0.2	2.52
2013-08-11	312	21.1	9.3	15.6	0	1.61
2013-07-11	311	19.8	9.4	14.8	0.2	1.59
2013-06-11	310	20.5	10.8	15.6	0	1.61
2013-05-11	309	20.8	16.8	18.6	0.4	1.87
2013-04-11	308	19	12.8	17.7	0	1.9
2013-03-11
2013-02-11	306	22.8	9.5	15.5	0	2.13
2013-01-11	305	23.9	10.5	16.5	0	2.07
2013-10-31	304	23.3	9.4	15.9	0	1.82
2013-10-30	303	22	10.1	15.5	0	2.68
2013-10-29	302	20.5	13.8	17	0	3.27
2013-10-28	301	24.9	13.6	19.6	0	2.32
2013-10-27	300	27.1	11.7	19.1	0	2.63
2013-10-26
2013-10-25
2013-10-24
2013-10-23
2013-10-22	295	21.6	13.8	20	27.6	1.3
2013-10-21	294	25.1	11.7	17.4	0	2.11
2013-10-20	293	23.9	12.5	18.4	0	2.26
2013-10-19	292	25.1	15.6	20.9	0.2	2.33
2013-10-18	291	23.8	11.6	19.1	0	1.98
2013-10-17	290	29.5	12.1	19.6	0	2.94
2013-10-16	289	30	11.9	19.9	0.2	3.21
2013-10-15	288	25.3	11.9	18.5	0	2.37
2013-10-14	287	24.8	10.7	17.5	0	2.55
2013-10-13	286	21.6	13.1	17.7	0	2.16
2013-12-10	285	23.9	14.9	19.5	0.2	2.68
2013-11-10	284	25.5	13.5	19.4	0	2.7
2013-10-10	283	28.8	16.7	22.6	0	3.25
2013-09-10	282	27.4	20	22.9	0	3.79
2013-08-10	281	28.5	19.5	23.1	0	3.78
2013-07-10	280	29.7	19.1	23.4	0	3.43
2013-06-10	279	26.7	13.5	19.9	0	2.79
2013-05-10	278	27.1	13.4	20.1	0	3.48
2013-04-10	277	25.1	16.9	21.4	0.2	3.08
2013-03-10	276	26.5	19.7	22.3	1.2	2.42
2013-02-10	275	25.7	16.3	20.9	0.2	3
2013-01-10	274	24.8	18.1	21.9	1	2.24
2013-09-30	273	23.8	21.3	22.4	1	1.51
2013-09-29	272	24.7	20.5	22.1	9	2.78
2013-09-28	271	24.4	19.3	21.9	4.2	2.31
2013-09-27	270	26.6	18.6	21.8	17	2.84
2013-09-26	269	27	13.7	20.8	0	3.09
2013-09-25	268	26.4	15	20.5	0	3.01
2013-09-24	267	27.8	17	22.4	0	2.8
2013-09-23	266	30.8	20.7	24.5	0	4.98
2013-09-22	265	31.4	21.4	25.1	0	4.82
2013-09-21	264	31.3	21.3	25.1	0	4.74
2013-09-20	263	28.7	14.8	21.8	0	3.61
2013-09-19	262	25.5	16.7	21.4	0	3.15
2013-09-18	261	25.8	20.1	21.8	0	3.14
2013-09-17	260	24.9	20	21.7	0	2.97
2013-09-16	259	26.5	16	21.4	0	3.26
2013-09-15	258	26.9	16.7	21.7	0	3.6
2013-09-14	257	29.3	18	23.2	2.6	3.19
2013-09-13	256	31.9	21.3	25.5	0.4	4.62
2013-12-09	255	31.6	20.5	25.6	0	4.79
2013-11-09	254	32.9	20.2	25.6	0	5.18
2013-10-09	253	33	15.6	24.2	0	4.84
2013-09-09	252	27.3	15.3	21.4	0	3.92
2013-08-09	251	26.4	16.9	21.5	0	3.87
2013-07-09	250	25.9	18.3	22.2	0	3.57
2013-06-09	249	25.9	20.1	22.2	0	3.75
2013-05-09	248	27.1	21	23.4	0	4.39
2013-04-09	247	31.8	21.3	25.4	0	6.02
2013-03-09	246	31.4	22.1	25.5	0	5.7
2013-02-09	245	31.1	21.8	25.5	0	5.88
2013-01-09	244	31.4	20.7	25.8	0	5.6
2013-08-31	243	31.8	21.1	25.8	0	5.46
2013-08-30	242	32.8	20.9	25.8	0	5.06
2013-08-29	241	30.6	18.6	24.2	0	3.81
2013-08-28	240	27	16.6	22.3	0	4.05
2013-08-27	239	25.9	17.7	22.5	0	4.07
2013-08-26	238	25.9	19.8	22.7	0	3.17
2013-08-25	237	27	20	22.8	0	4.22
2013-08-24	236	27.2	16.2	21.8	0	4.16
2013-08-23	235	30.6	17.7	24.5	0	4.78
2013-08-22	234	35.3	20	25.6	0	5.2
2013-08-21	233	35.7	22.8	28.1	0	6.23
2013-08-20	232	36.3	20.6	28.7	0	6.21
2013-08-19	231	36.5	23.3	29.1	0	6.65
2013-08-18	230	35.1	23.1	27.9	0	6.53
2013-08-17	229	29.4	17.5	23.9	0	4.91
2013-08-16	228	35.7	19.1	26.4	0	6.17
2013-08-15	227	35.2	19.3	27.6	0	6.02
2013-08-14	226	33.3	17.4	26.3	0	5.39
2013-08-13	225	30.3	14.7	22.6	0	5.06
2013-12-08	224	37.7	18.2	27.1	0	6.41
2013-11-08	223	35.3	21.5	27.5	0	6.68
2013-10-08	222	34.9	24.1	28.2	0	7.04
2013-09-08	221	33.4	22.9	27.5	0	6.76
2013-08-08	220	28.5	15.1	23.2	0	5.21
2013-07-08	219	26.2	15.3	21.3	0	5.19
2013-06-08	218	28.7	17.5	24.7	0	5.7
2013-05-08	217	30.3	17.9	25.8	0	5.77
2013-04-08	216	29.8	19.2	25.4	0	5.25
2013-03-08	215	29.8	17	26	0	6.08
2013-02-08	214	30.4	21.7	26.5	0	5.79
2013-01-08	213	35.5	22.6	28.3	0	6.95
2013-07-31	212	35.1	21.5	27.7	0	7.41
2013-07-30	211	34.3	21	27.9	0	7.35
2013-07-29	210	34.8	14.3	24	0	6.6
2013-07-28	209	25.3	15.6	21.6	0	5.22
2013-07-27	208	24.3	18.7	21.3	0	5.1
2013-07-26	207	25.4	17	21.2	0.2	4.08
2013-07-25	206	27.5	14.7	21.6	0	4.73
2013-07-24	205	27.7	15	21.9	0	4.94
2013-07-23	204	26.9	17.9	24	0	5.2
2013-07-22	203	33.3	16.7	24.5	0	6.7
2013-07-21	202	25.3	16.9	21.5	0	4.76
2013-07-20	201	25.3	18.2	22	0	4.61
2013-07-19	200	27	15.9	21.9	0	4.95
2013-07-18	199	29.9	16.6	24.9	0	5.64
2013-07-17
2013-07-16	197	28.6	14.8	22.7	0	5.86
2013-07-15	196	25.9	16.2	21.3	0	4.55
2013-07-14	195	24.5	16.6	21.3	0	4.15
2013-07-13	194	24.8	19.3	21.3	0	4.44
2013-12-07	193	24.5	16.6	20.4	0	4.67
2013-11-07	192	31	16	22.5	0	5.61
2013-10-07	191	37.3	20.8	28.7	0	7.08
2013-09-07
2013-08-07	189	33.4	19.9	27.1	0	6.94
2013-07-07	188	31.8	21	25.7	0	6.98
2013-06-07	187	30.8	21.7	25.8	0	7.14
2013-05-07	186	31.4	21.6	25.7	0	7.14
2013-04-07	185	33.4	18.2	27.2	0	6.57
2013-03-07	184	27.4	15.6	22.4	0	5.15
2013-02-07	183	31.8	15.5	22.4	0	6.31
2013-01-07	182	31.7	20.7	25.4	0	6.44
2013-06-30	181	31.4	20.4	25.2	0	6.82
2013-06-29	180	29.8	19.4	23.9	0	7.25
2013-06-28	179	28.9	18	23.3	0	6.57
2013-06-27	178	27.5	19	22.6	0	6.56
2013-06-26	177	27.3	19.2	22.7	0	6.61
2013-06-25	176	28.7	20.2	23.5	0	6.59
2013-06-24	175	29.4	21.1	24.8	0	6.82
2013-06-23	174	33.5	19.6	26.1	0	7.48
2013-06-22	173	31.3	13.7	23.5	0	6.24
2013-06-21	172	26.5	11.7	19.6	0	5.02
2013-06-20	171	23.9	11.5	18.4	0	4.66
2013-06-19	170	21.6	12.4	17.5	0	4.7
2013-06-18	169	21.4	15.2	18.1	0	4.99
2013-06-17	168	22.8	15.1	19.3	0	4.46
2013-06-16	167	25.7	12.6	19.7	0	5.01
2013-06-15	166	28.2	15.1	21.8	0	5.67
2013-06-14	165	29.2	14.6	23.3	0	5.81
2013-06-13	164	26	13.7	20.2	0	5.08
2013-12-06	163	23.5	13.1	19.3	0	4.08
2013-11-06	162	25.1	10.1	18	0	5.15
2013-10-06	161	22.1	10.4	16.9	0	4.61
2013-09-06	160	19.7	13.5	17.1	0	4.5
2013-08-06	159	20	14.4	17.2	0	4.14
2013-07-06	158	19.9	13.7	16.9	0.6	3.77
2013-06-06	157	20.9	16.1	18	0	3.97
2013-05-06	156	21.9	16.4	18.7	0	3.44
2013-04-06	155	30.6	16.4	22.5	0	5.97
2013-03-06	154	29.7	16.8	22.5	0	6.47
2013-02-06	153	30.6	11.4	22.1	0	5.94
2013-01-06	152	27	10.5	18.7	0	5.21
2013-05-31	151	21.1	8.6	16	0	3.99
2013-05-30	150	19.8	10.3	16.4	0	4.56
2013-05-29	149	19.3	10.1	16.2	0	4.88
2013-05-28	148	19.5	14.6	16.8	0	4.55
2013-05-27	147	18.9	14.7	16.3	0	4.35
2013-05-26	146	21.3	13.4	17.1	0	3.45
2013-05-25	145	20.7	11	16.8	0	4
2013-05-24	144	20.1	14.3	16.8	0	3.04
2013-05-23	143	21.5	10.7	16.6	0	4.34
2013-05-22	142	20.9	10.8	16.6	0	4.41
2013-05-21	141	19.4	10.9	15.1	0	3.55
2013-05-20	140	16.2	11	13.8	0	2.3
2013-05-19	139	17.8	9.4	14.8	0	4.33
2013-05-18	138	18.6	13.3	15.6	0	5.22
2013-05-17	137	19.5	12.7	15.5	0	3.67
2013-05-16	136	19.1	12.6	15.6	0	4.85
2013-05-15	135	18.3	14.5	16.2	0	3.02
2013-05-14	134	24.6	15.7	19.6	0	4.4
2013-05-13	133	26.1	16.4	20.8	0	4.84
2013-12-05	132	27.5	11.5	20	0	4.96
2013-11-05	131	26.7	12.7	19.9	0	5.08
2013-10-05	130	24.3	12.9	19.4	0	4.26
2013-09-05	129	24.9	11.7	18.8	0	4.68
2013-08-05	128	24.7	10.3	18.4	0	4.16
2013-07-05	127	27.1	13.7	20.4	0	4.81
2013-06-05	126	24.1	10.8	18	0	4.37
2013-05-05	125	26.6	12.6	17.9	0	4.84

## Sheet: Cadiz 2
Date	Julian day	Tmax (ºC)	Tmin (ºC)	Tmed (ºC)	Pp (mm)	ETo (mm/day)
2015-06-30	181	28.4	17.2	22.6	0	5.53
2015-06-29	180	30.6	17.9	23.8	0	5.89
2015-06-28	179	38.5	16.9	26.6	0	6.95
2015-06-27	178	38.2	15.9	27.8	0	7.7
2015-06-26	177	36.3	14.5	25.8	0	6.95
2015-06-25	176	33.1	12.5	23.5	0	6.28
2015-06-24	175	28.5	13.6	21.2	0	5.72
2015-06-23	174	27.2	13.8	20.4	0	5.56
2015-06-22	173	26.1	17	21.7	0	5.35
2015-06-21	172	33	15.5	23	0	6.04
2015-06-20	171	34.5	14.1	25.3	0	6.76
2015-06-19	170	34.4	13.7	25	0	6.53
2015-06-18	169	30.6	13.4	23.3	0	7.13
2015-06-17	168	32.3	13.1	23.5	0	6.24
2015-06-16	167	29.5	12.1	20.6	0.2	5.43
2015-06-15	166	22.8	14.5	18.3	3	4.18
2015-06-14	165	22.7	12.1	17	8.2	3.59
2015-06-13	164	23	11.5	17.7	0	4.75
2015-12-06	163	23.8	13.7	18.4	1.4	3.83
2015-11-06	162	22.8	15.2	19.6	0.2	2.66
2015-10-06	161	27.2	16.6	21.5	0	4.75
2015-09-06	160	29.2	14.2	21.5	0	5.68
2015-08-06	159	30	16.6	23.9	0	4.5
2015-07-06	158	30.8	20.8	25.9	0	7.05
2015-06-06	157	28.6	17.6	23.8	0	5.24
2015-05-06	156	30.7	16	24.2	0	6.94
2015-04-06	155	30.1	15.6	24.7	0	7.92
2015-03-06	154	32	17.2	25.3	0	7.2
2015-02-06	153	32.6	14.2	23.7	0	6.72
2015-01-06	152	28.5	14.6	22.4	0	5.47
2015-05-31	151	30.5	13.6	21.9	0	5.89
2015-05-30	150	27	15.6	21.3	0	5.23
2015-05-29	149	26.9	15.7	22	0	5.61
2015-05-28	148	31.5	14.5	23	0	6.75
2015-05-27	147	30.8	14.7	22.8	0	6.41
2015-05-26	146	30.2	10.7	20.2	0	5.59
2015-05-25	145	26.8	13	19.6	0	4.98
2015-05-24	144	24.1	15.2	19.3	0	4.38
2015-05-23	143	26.9	11.9	20.1	0	6.16
2015-05-22	142	27.4	11.9	20.3	0	5.88
2015-05-21	141	26.9	12.7	20.3	0	5.56
2015-05-20	140	27.6	15	20.2	0	5.05
2015-05-19	139	23.8	13.9	18.7	0	4.58
2015-05-18	138	29.2	16	23	0	5.73
2015-05-17	137	29.6	13	22.9	0	6.74
2015-05-16	136	30.5	10.3	20.9	0	6.25
2015-05-15	135	28.2	13.3	20	0	5.87
2015-05-14	134	36.6	14.3	25.6	0	6.57
2015-05-13	133	34.2	13	24.5	0	6.91
2015-12-05	132	31.3	12	22.1	0	6.1
2015-11-05	131	29.8	12.7	22.5	0	6.65
2015-10-05	130	29.8	13	22.7	0	6.89
2015-09-05	129	31.7	11.3	21.7	0	5.63
2015-08-05	128	25.6	12.6	18.8	0	4.23
2015-07-05	127	28.9	9.1	19.1	0	5.72
2015-06-05	126	28.4	8.8	18.4	0	4.91
2015-05-05	125	24.2	12.9	17.7	0.2	4.32
2015-04-05	124	25.4	14	18.5	0.4	3.94
2015-03-05	123	30.2	11.7	19.8	0	3.93
2015-02-05	122	30.8	11.3	20.8	0	5.26
2015-01-05	121	30.4	11.2	20.6	0	5.06
2015-04-30	120	27.5	9.9	18.5	0	4.79
2015-04-29	119	23.5	8.3	16.3	0	4.33
2015-04-28	118	24.6	10.2	16.8	0.2	4.31
2015-04-27	117	20.4	11.3	15.6	0.4	2.95
2015-04-26	116	19.8	14.8	16.6	5.6	2.94
2015-04-25	115	20.4	12.5	16.7	0.4	2.41
2015-04-24	114	21.9	8.5	15.2	0	3.12
2015-04-23	113	26	8.7	16.4	0	4.25
2015-04-22	112	22.5	10.7	17	0	3.97
2015-04-21	111	21.8	11.8	17.6	0	5.59
2015-04-20	110	25.8	7.9	16.6	0	4.6
2015-04-19	109	22.2	7.4	15	0.2	3.88
2015-04-18	108	22.6	9.6	15.3	0	3.89
2015-04-17	107	24.7	9.1	16.3	0	3.68
2015-04-16	106	20.6	11.7	15.9	2.8	3.78
2015-04-15	105	21.4	11.5	15.9	1.4	3.06
2015-04-14	104	21.2	13.3	17.5	0	3.66
2015-04-13	103	23.2	12.6	17.9	0	5.23
2015-12-04	102	20.5	8.3	14.9	0.2	3.61
2015-11-04	101	20.5	10.7	14.8	8.4	2.51
2015-10-04	100	21.8	11.7	15.8	0	4.36
2015-09-04	99	19.2	12.8	15	0	3.88
2015-08-04	98	17.5	12.5	14.6	1.4	3.17
2015-07-04	97	19.4	11.5	15.8	0	4.47
2015-06-04	96	21.4	14.3	16.9	0	3.9
2015-05-04	95	23.6	13.8	17.2	0	3.75
2015-04-04	94	28.1	10.2	17.7	0	4.22
2015-03-04	93	24.2	11.9	17	0	3.89
2015-02-04	92	24	13.5	18	0	4.96
2015-01-04	91	29.1	10.5	18.9	0	4.57
2015-03-31	90	25.5	9.4	17.5	0	3.67
2015-03-30	89	25.2	8.1	16.2	0.2	3.69
2015-03-29	88	27.4	8.5	17.3	0	3.85
2015-03-28	87	27.4	8.3	17.1	0	3.92
2015-03-27	86	22.1	6.3	13.5	0	3.24
2015-03-26	85	18.4	4.5	11.1	0	2.92
2015-03-25	84	17.4	6.1	11.7	0	3.85
2015-03-24	83	14.3	5.5	10.2	6.2	2.59
2015-03-23	82	17.8	9.4	13.6	0	3.69
2015-03-22	81	16.9	11.3	13.1	9.2	3.03
2015-03-21	80	13.5	10.6	11.8	7	2.82
2015-03-20	79	12.6	6.7	10	7.8	1.97
2015-03-19	78	11.5	9.3	10.5	20.6	1.97
2015-03-18	77	13.1	6.6	10.3	7	1.01
2015-03-17	76	16.9	8.1	11.7	30.4	1.63
2015-03-16	75	19	4.7	11.9	0.2	2.51
2015-03-15	74	19.4	6.2	12.8	0	2.46
2015-03-14	73	21.2	4.5	12.6	0	2.8
2015-03-13	72	17.6	7.8	12.2	0	2.31
2015-12-03	71	18.8	4.4	12.2	0	2.12
2015-11-03	70	26	5.4	14.5	0	3.3
2015-10-03	69	25.5	4.9	14	0	3.02
2015-09-03	68	23.3	6.7	14.4	0	3.28
2015-08-03	67	25.8	2.4	13.2	0	3.71
2015-07-03	66	21	3.2	12.4	0	3.59
2015-06-03	65	20.4	1.8	12.6	0	4.51
2015-05-03	64	19.2	7.3	13.3	0	3.15
2015-04-03	63	23.6	11.9	16.8	0	2.68
2015-03-03	62	19.9	9.1	14.4	0	2.08
2015-02-03	61	22.3	6.7	13.5	0	2.3
2015-01-03	60	19.6	6.9	12.2	0.2	1.93
2015-02-28	59	18.8	4.5	11.9	0.2	2.18
2015-02-27	58	18.4	4.9	11.9	0	2.08
2015-02-26	57	19	6.1	11.8	0	2.26
2015-02-25	56	17.2	2.8	10.4	0	2.24
2015-02-24	55	17.3	6.5	11.5	0	2.62
2015-02-23	54	16	4.9	11	0	1.36
2015-02-22	53	16	3.5	10.2	0.2	1.97
2015-02-21	52	17.1	7.3	11.3	1.8	1.2
2015-02-20	51	17.8	2.9	10	0	2.01
2015-02-19	50	19.4	3.9	11.2	0	2
2015-02-18	49	18.4	7.4	12.2	0	2.01
2015-02-17	48	16	6.3	10.6	0	1.69
2015-02-16	47	13.2	7.3	11.2	0	0.99
2015-02-15	46	15.2	9.1	13.1	2.2	1.28
2015-02-14	45	17.7	6.7	12	0.4	1.64
2015-02-13	44	17.4	7.8	13	0	1.75
2015-12-02	43	15.6	8.5	11.5	4.2	1.25
2015-11-02	42	17	5.9	11.6	0.8	1.61
2015-10-02	41	14.6	9.1	12.5	0	2.1
2015-09-02	40	15.4	2.9	10.2	0	2.55
2015-08-02	39	14	1.5	7.1	0.2	1.13
2015-07-02	38	12.4	3.7	7.3	9.6	1.15
2015-06-02	37	13.2	-0.8	5.6	0	1.46
2015-05-02	36	11.9	1.9	6.5	0	1.61
2015-04-02	35	13	5.1	9.5	3.2	1.94
2015-03-02	34	14.6	9.5	12.3	0.2	1.24
2015-02-02	33	12.8	1.3	8.2	1.6	1.02
2015-01-02	32	14.1	2.8	8.2	0	1.48
2015-01-31	31	16.6	8.3	13.8	0.6	2.18
2015-01-30	30	16	12.7	14.5	0	0.88
2015-01-29	29	15	2.6	9.4	0.2	1.05
2015-01-28	28	16.9	2.4	8.8	0.2	1.35
2015-01-27	27	17.5	1.5	8.8	0	1.41
2015-01-26	26	19.1	1.7	9	0	1.67
2015-01-25	25	18	3.8	10.5	0	1.99
2015-01-24	24	13.4	1	7.7	0.2	1.33
2015-01-23	23	14.2	2	8.3	0	1.05
2015-01-22	22	14.8	5.2	10.6	0	1.68
2015-01-21	21	12.7	2.8	8.3	0.4	1.17
2015-01-20	20	9.1	1.9	5.4	11.4	0.59
2015-01-19	19	13.1	4.1	9.6	1	1.33
2015-01-18	18	10.9	7.5	10	48.8	0.62
2015-01-17	17	13	2.2	7.3	0.2	0.99
2015-01-16	16	14.1	5.1	10.5	7.4	1.34
2015-01-15	15	17.3	5	11.6	1.4	1.14
2015-01-14	14	18	7.7	11.7	0	1.07
2015-01-13	13	19.8	5	11.8	0	1.27
2015-12-01	12	18.8	4.8	11.5	0	1.54
2015-11-01	11	18.3	2.8	9.4	0	1.2
2015-10-01	10	19.1	2.8	9.4	0	0.94
2015-09-01	9	18.5	4.9	11.8	0	1.55
2015-08-01	8	18.2	1.9	9.5	0.2	1.14
2015-07-01	7	14.8	3	7.7	0.2	0.88
2015-06-01	6	13.9	6	8.4	0.2	0.75
2015-05-01	5	17.4	3.9	10	0.2	1.04
2015-04-01	4	18.3	1.1	8.7	0	1.12
2015-03-01	3	18.4	1.3	8.4	0.2	1.06
2015-02-01	2	17.5	1.1	8.2	0	0.92
2015-01-01	1	17.5	1.7	8.5	0	1.16
2014-12-31	365	16.1	0.9	7.7	0	1.07
2014-12-30	364	15.6	1.1	7.9	0	1.14
2014-12-29	363	12.4	4.3	9.1	0	1.46
2014-12-28	362	14.5	4.3	10.1	0	0.79
2014-12-27	361	15.3	1.9	8	0.2	0.88
2014-12-26	360	16.3	1.8	8	0.2	0.83
2014-12-25	359	16.2	3.9	8.9	0.2	0.87
2014-12-24	358	16.6	5.1	10.1	0.2	0.87
2014-12-23	357	18.9	6.1	11.5	0.2	1.06
2014-12-22	356	18.6	6.6	11.6	0.2	1.16
2014-12-21	355	18	6.1	10.8	0	0.89
2014-12-20	354	10.6	7.7	9.3	0.2	0.48
2014-12-19	353	12.3	6.8	9.4	0.4	0.52
2014-12-18	352	16.5	4.7	9.9	0.2	0.87
2014-12-17	351	14.2	6.8	9.6	0.2	0.69
2014-12-16	350	13.6	5.9	9.8	0.6	0.49
2014-12-15	349	15.8	6.7	10.4	0.2	0.9
2014-12-14	348	12.7	7.8	11	12	0.76
2014-12-13	347	18	11.6	14.4	22.6	1.47
2014-12-12	346	17.8	3.9	11.3	0.2	1.13
2014-11-12	345	15	3.1	8.2	0	0.77
2014-10-12	344	17.8	4.9	11.3	0	1.27
2014-09-12	343	16.2	3.1	10	0	1.16
2014-08-12	342	15.7	1.8	8.6	0	0.93
2014-07-12	341	14.6	2.9	8.6	0.2	1.02
2014-06-12	340	14.8	3.3	8.4	0.2	0.96
2014-05-12	339	16.4	4.5	9.4	0.2	0.96
2014-04-12	338	16.6	5.5	10.4	0.2	0.95
2014-03-12	337	17	7.7	11.4	3.6	0.89
2014-02-12	336	17.3	8.1	11.7	0.2	1.06
2014-01-12	335	18.9	8.5	13.1	0.2	0.99
2014-11-30	334	18.2	8.9	12.8	0.2	0.99
2014-11-29	333	17.2	10.6	12.9	13	0.91
2014-11-28	332	17.4	11.8	13.9	36.8	1.36
2014-11-27	331	14.8	10.3	13.4	86.6	0.83
2014-11-26	330	19.1	12.2	14.7	35.4	1.39
2014-11-25	329	20.1	11	14.7	0.2	1.07
2014-11-24	328	21.5	12.2	16.7	8	1.53
2014-11-23	327	23.8	13	16.8	12.8	1.4
2014-11-22	326	23.3	12.2	17.3	0	1.73
2014-11-21	325	23.8	12.6	18.3	0	2.38
2014-11-20	324	20.2	14.4	17.8	0	2.97
2014-11-19	323	21.8	12.6	16.6	0	2.56
2014-11-18	322	19.7	5.5	12.4	0.2	1.34
2014-11-17	321	18.4	6.7	12.1	0.2	1.39
2014-11-16	320	18.6	9.2	13.5	0	1.28
2014-11-15	319	19.6	10.3	14.3	0.2	1.39
2014-11-14	318	21.4	13.4	17.5	36.6	1.18
2014-11-13	317	21	15.7	18.4	2.4	1.19
2014-12-11	316	21.3	14.9	16.9	4.4	1.26
2014-11-11	315	21	14.8	17.1	34.2	1.65
2014-10-11	314	17.9	5.6	12.2	0	1.4
2014-09-11	313	17.6	8.4	13.4	0.2	1.61
2014-08-11	312	20.4	13.5	16.3	10.4	1.39
2014-07-11	311	20	14	16.8	9	0.95
2014-06-11	310	19.3	5.5	12.3	0	1.57
2014-05-11	309	17.8	6.5	12.1	0	1.75
2014-04-11	308	19.4	12.1	15.7	15	2.13
2014-03-11	307	22.4	10.9	17	2	2.19
2014-02-11	306	25.2	10.5	17.3	0	2.02
2014-01-11	305	26.4	12.6	19.1	0	2.39
2014-10-31	304	25.7	14.9	21.3	0	4.36
2014-10-30	303	28	14.7	21	0	3.39
2014-10-29	302	26.8	17.2	21.5	0	4.29
2014-10-28	301	26.2	17.4	21.6	0	4.5
2014-10-27	300	27.6	10.5	18.3	0	2.59
2014-10-26	299	27.7	10.9	18.3	0	2.49
2014-10-25	298	29	11.1	19.9	0	2.93
2014-10-24	297	31.1	10.7	19.9	0	3.05
2014-10-23	296	29.7	13.1	20.6	0	3.31
2014-10-22	295	33.5	14.1	23.3	0	2.95
2014-10-21	294	33.5	13.7	22.9	0	3.07
2014-10-20	293	30.9	16.8	25.5	0	4.5
2014-10-19	292	30	14.6	22.4	0	3.69
2014-10-18	291	29.4	14.9	20.8	0	2.59
2014-10-17	290	29.3	14.2	20.7	0	2.73
2014-10-16	289	27.1	16.1	20.3	0.2	2.65
2014-10-15	288	22.5	14.3	18.8	0.8	1.26
2014-10-14	287	22.3	14.3	17.3	2.2	2.12
2014-10-13	286	21	13.1	17.2	26.2	1.68
2014-12-10	285	22	14.7	18.3	8.8	2.33
2014-11-10	284	27.1	17.1	21.8	24.8	3
2014-10-10	283	24.6	18	20.7	11.4	1.8
2014-09-10	282	25.8	17.2	21.3	0	2.67
2014-08-10	281	26.2	11.7	19.7	0	2.64
2014-07-10	280	27.5	12.6	18.7	0	2.97
2014-06-10	279	22.6	10.9	17.1	0	2.2
2014-05-10	278	26.8	13.6	19.5	0	3.15
2014-04-10	277	31	15.9	22.8	0	3.4
2014-03-10	276	30.6	17.8	23.9	0	3.85
2014-02-10	275	30.6	20	25	0	4.78
2014-01-10	274	29.2	18.6	24.1	0	3.5
2014-09-30	273	30.3	15	22.4	0	3.3
2014-09-29	272	29.4	14	21.1	0	2.87
2014-09-28	271	27.5	16	21.2	0	3.27
2014-09-27	270	27.6	17.3	22.2	0	3.5
2014-09-26	269	29	15	21.8	0	3.37
2014-09-25	268	27.6	14.5	20.5	0.2	3.44
2014-09-24	267	25.8	16.4	20.3	1	3.11
2014-09-23	266	25.8	15.1	20.2	0.2	3.01
2014-09-22	265	25.4	16.4	20.1	0.2	3.09
2014-09-21	264	28	17	21.3	0.4	2.32
2014-09-20	263	28.5	18.6	22.6	0	3.48
2014-09-19	262	26.4	18.6	21.8	1.8	3.62
2014-09-18	261	24.9	18.6	20.9	2.8	2.51
2014-09-17	260	25.1	19	21.7	21.4	2.53
2014-09-16	259	26	14.7	20.9	14.2	2.83
2014-09-15	258	28.9	15.8	22.1	0	4.03
2014-09-14	257	28.9	13.9	22	0	4.21
2014-09-13	256	30.8	15.6	22.4	0	4.18
2014-12-09	255	28.9	16.9	22.4	0	4.08
2014-11-09	254	28.9	17.6	22.8	0	4.14
2014-10-09	253	29.3	14.8	21.7	0	4.23
2014-09-09	252	30	15.6	22.3	0	4.36
2014-08-09	251	29.1	17.5	23	0	4.08
2014-07-09	250	27.9	18	22.7	0	3.72
2014-06-09	249	28.8	17.4	22.7	0	3.91
2014-05-09	248	29.1	17.2	22.4	0	4.63
2014-04-09	247	30.4	16	22.7	0	4.64
2014-03-09	246	29.1	17	23.1	0	4.58
2014-02-09	245	31	20.2	24.3	0	4.47
2014-01-09	244	36.9	19.3	27.2	0	5.46
2014-08-31	243	34.5	16.8	25.4	0	5.18
2014-08-30	242	31.9	15.5	23.3	0	4.92
2014-08-29	241	37.7	15.6	25.7	0	5.69
2014-08-28	240	36.3	17	26.2	0	5.37
2014-08-27	239	36.5	17.2	26.7	0	5.68
2014-08-26	238	35.3	15.3	25.4	0	5.62
2014-08-25	237	36.9	17.5	25.9	0	5.76
2014-08-24	236	34.4	15.1	25.3	0	5.36
2014-08-23	235	32.8	14.1	23.3	0	5.39
2014-08-22	234	29.5	15.1	21.8	0	5.05
2014-08-21	233	31.3	13.8	22.3	0	5.28
2014-08-20	232	31.3	16.7	23.2	0	5.39
2014-08-19	231	27.6	16.9	22.2	0	4.85
2014-08-18	230	33.1	19.7	25.3	0	5.59
2014-08-17	229	32.7	20.4	27.2	0	6.62
2014-08-16	228	34.2	17.2	26.5	0	6.25
2014-08-15	227	35.2	16.2	25.1	0	5.67
2014-08-14	226	32.9	12.5	23.1	0	5.66
2014-08-13	225	33.5	15.4	24.2	0	5.9
2014-12-08	224	29.6	17.5	23	0	5.39
2014-11-08	223	31.3	17.3	23.9	0	5.46
2014-10-08	222	30.7	16.1	22.9	0	5.55
2014-09-08	221	33.5	16.3	24.3	0	5.86
2014-08-08	220	33.8	16	24.5	0	5.84
2014-07-08	219	32.9	16.3	24.4	0	5.59
2014-06-08	218	32.7	15.6	23.6	0	5.73
2014-05-08	217	32.2	14.2	23	0	5.74
2014-04-08	216	29.9	15	22.7	0	5.44
2014-03-08	215	33.1	14.8	23.4	0	5.8
2014-02-08	214	25.8	14.5	20.5	0	4.84
2014-01-08	213	25.4	18.6	21.7	0	4.19
2014-07-31	212	26.8	17	22.2	0	4.65
2014-07-30	211	32.3	16.2	23.1	0	5.61
2014-07-29	210	26.8	16.8	21.7	0	4.62
2014-07-28	209	26.3	17.6	21.8	0	4.88
2014-07-27	208	28.7	17.9	22.5	0	5.18
2014-07-26	207	29.1	17.6	23	0	5.27
2014-07-25	206	30.5	16.7	23	0	5.74
2014-07-24	205	29.2	17.6	23.2	0	5.49
2014-07-23	204	32.7	15.5	24.4	0	5.99
2014-07-22	203	36.3	15	25.7	0	6.58
2014-07-21	202	34.8	13.9	24.5	0	6.26
2014-07-20	201	29.4	16	22.2	0	5.8
2014-07-19	200	26.4	15.9	21.3	0	4.44
2014-07-18	199	29.1	16.8	23.6	0	4.93
2014-07-17	198	36.9	18.4	27.2	0	6.48
2014-07-16	197	36.5	16.7	27	0	6.99
2014-07-15	196	36.5	17	27.1	0	7.32
2014-07-14	195	33.1	14.9	24.3	0	5.91
2014-07-13	194	31	16.5	23.9	0	6.03
2014-12-07	193	31.5	16.4	23.9	0	6.09
2014-11-07	192	31.9	16.9	24.3	0	5.95
2014-10-07	191	34.5	19.4	26.1	0	7.28
2014-09-07	190	34.1	15.6	25.6	0	6.64
2014-08-07	189	34.6	12.8	24.6	0	6.36
2014-07-07	188	26.6	15.8	21.2	0	5.6
2014-06-07	187	25.8	18.6	21.3	0	4.28
2014-05-07	186	29	14.3	21.8	0	5.49
2014-04-07	185	30.5	14.8	22.3	0	5.73
2014-03-07	184	25.6	13.9	20.2	0	5.31
2014-02-07	183	24.8	14.8	20	0	5.24
2014-01-07	182	26.6	12.6	20.2	0	5.5
2014-06-30	181	29.1	12.9	21.1	0	5.92
2014-06-29	180	29.3	16	22.2	0	6.1
2014-06-28	179	32.9	14	23.1	0	6.41
2014-06-27	178	32.1	13.7	23.1	0	6.02
2014-06-26	177	27.5	15.6	20.9	0	5.52
2014-06-25	176	25.5	15.3	20.4	0	4.83
2014-06-24	175	24	15.2	19.1	6	4.07
2014-06-23	174	25.6	12.6	19.8	0	4.61
2014-06-22	173	25.2	12.8	19.6	0	4.79
2014-06-21	172	25.2	13.2	19.6	0	4.2
2014-06-20	171	25.9	14.8	20.4	0	5.47
2014-06-19	170	25.7	17.3	20.9	0	4.48
2014-06-18	169	25.8	15.4	20.4	0	3.52
2014-06-17	168	27.9	17.4	22.4	0	5.57
2014-06-16	167	29.7	17.6	23.6	0	5.7
2014-06-15	166	29.9	17	24	0	5.7
2014-06-14	165	39.1	16.6	26.8	0	7.14
2014-06-13	164	36	17.4	27.2	0	7.38
2014-12-06	163	34.1	17.6	26.2	0	7.18
2014-11-06	162	32.8	17.6	25.2	0	6.61
2014-10-06	161	30.7	12.2	21.7	0	5.4
2014-09-06	160	27.7	10.6	19.6	0	5.56
2014-08-06	159	27.1	12.6	19.4	0	5.52
2014-07-06	158	26.2	13.2	19.7	0	5.18
2014-06-06	157	23.6	15.5	19.3	0	4.8
2014-05-06	156	29.7	13.8	22.2	0	4.87
2014-04-06	155	24.7	12.6	19	0	5.13
2014-03-06	154	29.6	13.2	21.3	0	5.93
2014-02-06	153	27.6	11.4	20.2	0	5.45
2014-01-06	152	26.8	14.1	20.7	0	5.18
2014-05-31	151	27.5	11.2	20	0	5.49
2014-05-30	150	27.9	13.2	19.8	0	5.67
2014-05-29	149	26.5	11.1	18.8	0	5.3
2014-05-28	148	24.2	12.2	18.2	0.2	3.97
2014-05-27	147	22.9	7.9	16.4	0	4.84
2014-05-26	146	25.2	7.5	16.5	0	5.27
2014-05-25	145	23.7	9.7	16.3	0	5.01
2014-05-24	144	24.9	8.9	16.6	0	4.94
2014-05-23	143	23.4	8.9	16.2	0	4.37
2014-05-22	142	22.4	11.2	16.1	0	4.4
2014-05-21	141	20.7	12	16.7	10.6	4.2
2014-05-20	140	22.8	12.8	17.9	0	4.01
2014-05-19	139	23.5	15.9	18.9	0	5.09
2014-05-18	138	26.2	13.7	20	0	5.94
2014-05-17	137	24.4	11.3	18.5	0	5.62
2014-05-16	136	25.5	10.6	19.5	0	6.3
2014-05-15	135	25.4	18.3	21.2	0	8.14
2014-05-14	134	26	18.6	21.8	0	7.27
2014-05-13	133	29.3	12.4	21.3	0	5.72
2014-12-05	132	32	13.4	22.7	0	6.2
2014-11-05	131	33.6	14.4	23.9	0	5.92
2014-10-05	130	31.8	14.5	22.5	0	5.33
2014-09-05	129	27.4	15.1	20.9	0	5.07
2014-08-05	128	29.1	13.8	20.4	0	5.37
2014-07-05	127	29.8	11.1	20.8	0	5.4
2014-06-05	126	31.3	8.3	20.2	0	5.64
2014-05-05	125	28.3	10.5	20	0	5.86
2014-04-05	124	29.6	9.9	20	0	5.62
2014-03-05	123	28.7	12.8	21.1	0	5.55
2014-02-05	122	33.4	11.2	23.1	0	5.65
2014-01-05	121	31.3	12.9	22.2	0	5.29
2014-04-30	120	31.3	11.2	20.8	0	5.5
2014-04-29	119	30.1	11.2	20	0	5.22
2014-04-28	118	28.6	12.1	20	0	5.05
2014-04-27	117	25.8	12.1	18.1	0	5.01
2014-04-26	116	24.6	8.7	16.7	0	4.56
2014-04-25	115	22	7.3	14.5	0	4.3
2014-04-24	114	20.9	11.2	15.6	1.2	3.8
2014-04-23	113	21.8	10.6	15.7	0	3.53
2014-04-22	112	21.3	9.3	15.3	0	3.85
2014-04-21	111	19.3	12	15.6	2.6	2.89
2014-04-20	110	17.8	12.3	15.6	30.8	1.62
2014-04-19	109	19.5	15.3	16.8	0	2.04
2014-04-18	108	20.6	11.2	17.1	0	1.84
2014-04-17	107	27.9	10.9	18.8	0	4.54
2014-04-16	106	23.8	12.7	17.3	0	3.72
2014-04-15	105	23.5	12.2	17.7	0	3.82
2014-04-14	104	24.9	12.2	18.2	0	4.48
2014-04-13	103	26.1	9.5	17.6	0	4.69
2014-12-04	102	20	10.6	15.7	0	2.37
2014-11-04	101	28.9	13.4	21.1	0	4.63
2014-10-04	100	25.8	0	0	0	7.08
2014-09-04
2014-08-04	98	29.7	8.7	19.6	0	5.06
2014-07-04	97	28.7	9.5	18.9	0	5.13
2014-06-04	96	28.1	10.2	18.5	0	4.12
2014-05-04	95	21.8	9.4	15.4	0	2.27
2014-04-04	94	18.4	6.9	12.6	0	2.93
2014-03-04	93	16.8	9.2	12.6	16.4	2.57
2014-02-04	92	17.3	9.9	13.2	31	1.86
2014-01-04	91	21.8	13.6	16.8	0	3.96
2014-03-31	90	21.8	10.8	16	0	3.49
2014-03-30	89	18.4	6.4	12.9	0	2.49
2014-03-29	88	16.1	8.4	11.4	0.8	2.27
2014-03-28	87	13	8.4	10.3	22.8	1.09
2014-03-27	86	16.2	3.1	10.7	0	2.9
2014-03-26	85	18.6	7.7	12.9	0	3.75
2014-03-25	84	20.4	4.7	13.1	0	3.37
2014-03-24	83	20.6	3	11.9	0	3.17
2014-03-23	82	19.2	5.3	11.5	0	3.4
2014-03-22	81	20.2	5.7	12.6	0.4	2.13
2014-03-21	80	20.8	5.3	12.6	0	2.88
2014-03-20	79	20	6	12.8	0	2.55
2014-03-19	78	22.3	9.4	15.4	0	3.13
2014-03-18	77	24.4	4.5	13.8	0	3.5
2014-03-17	76	26.1	3.9	14.3	0	3.7
2014-03-16	75	25.9	4.3	14.1	0	3.61
2014-03-15	74	23.2	3.9	12.7	0	3.11
2014-03-14	73	20	5.5	12.4	0	2.44
2014-03-13	72	19.8	6.6	12.8	0	2.47
2014-12-03	71	20.2	8.7	14.7	0	3.45
2014-11-03	70	22.2	2.7	13.1	0	3.85
2014-10-03	69	20.7	6.6	13.9	0	3.48
2014-09-03	68	19.4	8.4	15.4	0	4.59
2014-08-03	67	21.9	9.5	16.1	0	5.01
2014-07-03	66	21.3	6.7	14	0	3.42
2014-06-03	65	24.3	9.4	14.8	0	2.71
2014-05-03	64	18.8	8.5	13.1	0	1.67
2014-04-03	63	16.5	6.1	11.3	0	2.08
2014-03-03	62	16.7	8.2	13.3	0.2	1.99
2014-02-03	61	18.2	13.5	15.2	0	1.7
2014-01-03	60	16.9	11.8	14.3	0.2	1.09
2014-02-28	59	18.2	7.9	12.8	0.2	2.01
2014-02-27	58	17.8	4.8	11.2	0	1.74
2014-02-26	57	16.9	6.6	10.8	0.2	2.07
2014-02-25	56	15.6	5.4	10.5	0.2	1.32
2014-02-24	55	16.6	7.3	11.3	5.4	1.9
2014-02-23	54	18.6	1.5	11.2	0	2.63
2014-02-22	53	16.3	2.7	9.4	0	1.96
2014-02-21	52	16	6.9	12.1	1.6	1.87
2014-02-20	51	15.4	4.5	10.3	0.2	1.02
2014-02-19	50	16.9	3.4	9.6	0	1.83
2014-02-18	49	16.8	7.1	10.9	3	1.77
2014-02-17	48	15.6	3.9	10	1.6	1.32
2014-02-16	47	15.3	5.7	9.6	0	1.57
2014-02-15	46	14.9	8.7	12.7	3.4	1.06
2014-02-14	45	18.2	12.3	15	0	1.12
2014-02-13	44	17.2	14.8	15.6	1.8	0.81
2014-12-02	43	16.5	12.4	14.7	4.6	0.64
2014-11-02	42	14.9	2.7	9.8	9.4	1.37
2014-10-02	41	14.3	5.6	10.8	0	2.14
2014-09-02	40	16.2	10	13.3	8.8	1.07
2014-08-02	39	15.8	7.5	12.7	19.4	0.92
2014-07-02	38	16.7	5.2	10.7	0.2	1.52
2014-06-02	37	18.2	11	14.5	2.6	1.16
2014-05-02	36	16.2	13.4	14.7	7.6	1.11
2014-04-02	35	16.6	2.3	10.3	0.2	1.46
2014-03-02	34	15.5	2.2	8.4	2.8	1.26
2014-02-02	33	13.8	2	7.2	0	1.38
2014-01-02	32	16.6	5.7	12.7	0.2	1.26
2014-01-31	31	14.3	9.7	12.4	1.8	0.78
2014-01-30	30	14.7	2.9	9.4	0	1.47
2014-01-29	29	13.9	7.4	10.7	7	1.21
2014-01-28	28	15.5	5.3	11.1	0.2	1.39
2014-01-27	27	16.9	8.8	13.1	0	1.44
2014-01-26	26	19.4	4.5	11	0.2	1.22
2014-01-25	25	17.8	4.3	10	0.2	1.28
2014-01-24	24	16.3	2.3	8.6	0	1.34
2014-01-23	23	15.2	6.7	10.2	0	1.67
2014-01-22	22	16.3	9	12.5	12.4	1.1
2014-01-21	21	15.6	5.6	11.1	2.2	1.1
2014-01-20	20	14.2	2.1	7.6	0	1.06
2014-01-19	19	14.3	7.5	11.4	11	1.58
2014-01-18	18	15	8	11	14.2	1.14
2014-01-17	17	13.4	5.8	9.6	16.4	0.67
2014-01-16	16	14.4	6.5	12.1	0.6	0.82
2014-01-15	15	14.4	9.3	12.3	0.4	0.59
2014-01-14	14	17.3	4.6	11.7	0.2	1
2014-01-13	13	14.4	5.1	11.1	1.6	0.88
2014-12-01	12	19	9.2	13.5	0	1
2014-11-01	11	19.9	9.4	14	1	1.1
2014-10-01	10	16.8	7.9	12	0	0.91
2014-09-01	9	19.4	6.1	13.3	0	1.55
2014-08-01	8	20.6	6.5	14.8	0	2.35
2014-07-01	7	19.1	3.3	9.8	0.4	1.15
2014-06-01	6	17.4	3.5	9.5	0	0.93
2014-05-01	5	17.3	5.4	10.9	0.2	0.98
2014-04-01	4	18.2	9.2	15.2	4.8	1.03
2014-03-01	3	18.2	14.3	15.9	3.6	0.73
2014-02-01	2	16.7	14	15.5	0	0.61
2014-01-01	1	15.4	9.4	13	2	0.63
2013-12-31	365	15.4	2.6	8.3	0	0.87
2013-12-30	364	17.6	-0.1	7.2	0.2	0.97
2013-12-29	363	13.6	2.2	7.7	0	0.94
2013-12-28	362	15.5	7.3	12.5	3.6	1.34
2013-12-27	361	18.2	10.2	13.7	0.6	0.84
2013-12-26	360	17.4	9.4	12.9	0.4	1.02
2013-12-25	359	17.2	10.8	14.3	29.4	1.03
2013-12-24	358	16.9	3.7	12.6	0.2	1.14
2013-12-23	357	18.1	1.3	8.8	0	0.98
2013-12-22	356	18.8	2.6	9.1	0.2	1.18
2013-12-21	355	17.3	0.3	7.5	0	1.02
2013-12-20	354	13.9	4.5	8.8	0	1.18
2013-12-19	353	16.8	8.6	12.4	5	0.86
2013-12-18	352	16.3	11	13.6	2.8	0.8
2013-12-17	351	17.9	12.4	15	2.6	1.08
2013-12-16	350	19.5	7.3	14.2	0	1.97
2013-12-15	349	19.9	4.9	12	0	1.42
2013-12-14	348	20.8	7.2	13.2	0	1.53
2013-12-13	347	20.2	9.7	13.6	0	1.21
2013-12-12	346	19.4	8.7	13.5	0	1.09
2013-11-12	345	18.9	11	15.3	0	2.49
2013-10-12	344	19.6	5.7	14	0	2.26
2013-09-12	343	19.7	2.7	10.2	0	1.65
2013-08-12	342	19.2	0.7	9.5	0	1.22
2013-07-12	341	20.4	1.6	10.4	0	1.22
2013-06-12	340	21.1	0.8	10.8	0	1.46
2013-05-12	339	21.6	3.1	11.6	0	1.44
2013-04-12	338	20.5	2.7	11.2	0	1.41
2013-03-12	337	19.4	1.9	10.6	0	1.57
2013-02-12	336	19.1	-0.9	8.9	0	1.48
2013-01-12	335	16.8	2.1	9.3	0	1.33
2013-11-30	334	16.8	0.7	8.1	0	1.28
2013-11-29	333	19.5	4	11	0	1.31
2013-11-28	332	16.1	4.9	10.7	0.2	1.09
2013-11-27	331	19.1	2.1	10.2	0	1.36
2013-11-26	330	19.5	0.1	8.9	0	1.4
2013-11-25	329	18.6	3.2	10	0	1.39
2013-11-24	328	18.6	-0.1	9.3	0	1.41
2013-11-23	327	14.4	6	10.7	2	0.82
2013-11-22	326	15.2	9.4	12	0.8	0.81
2013-11-21	325	14.6	0.8	8.1	0	1.08
2013-11-20	324	17.9	2.5	9	0	1.37
2013-11-19	323	17.1	5.3	10.6	0	1.27
2013-11-18	322	17.4	8.5	12.9	0	1.47
2013-11-17	321	16.6	0.5	9	0	1.41
2013-11-16	320	16.2	4.7	11	0	1.54
2013-11-15	319	21.3	6.6	13.9	0	1.86
2013-11-14	318	24.3	9	16	0	1.6
2013-11-13	317	25.7	8.7	17	0	2.06
2013-12-11	316	26.7	13.6	19.5	0	2.21
2013-11-11	315	27.5	10.2	19.3	0	2.47
2013-10-11	314	24.1	12.3	17.5	0	2.27
2013-09-11	313	20.7	10.1	15.4	0	2.38
2013-08-11	312	23.1	8.7	15.4	0.2	1.63
2013-07-11	311	20.8	9.9	14.7	0	1.52
2013-06-11	310	24.4	11	16.8	0.2	1.87
2013-05-11	309	22.4	15.2	18.5	0	1.57
2013-04-11	308	19.1	10	15.7	0	1.46
2013-03-11	307	24.1	7.1	15.3	0	1.87
2013-02-11	306	25.4	6.6	14.4	0	2.1
2013-01-11	305	23.4	6.6	14.3	0	1.95
2013-10-31	304	22.7	4.8	13.4	0	1.97
2013-10-30	303	22.3	8.9	15.8	0	2.28
2013-10-29	302	21.7	11.8	16.6	0	2.74
2013-10-28	301	26.8	13	19.2	0.2	2.3
2013-10-27	300	28.1	13	19.2	0	2.33
2013-10-26	299	21.2	14.1	17.8	0.2	1.29
2013-10-25	298	22.4	17.7	19.4	23.6	1.11
2013-10-24	297	25.4	18.9	21.4	0.2	1.92
2013-10-23	296	23.8	18.5	20.2	6.4	1.67
2013-10-22	295	22.2	14.3	19	11.8	1.17
2013-10-21	294	26.6	11	18.3	0	2.25
2013-10-20	293	26.1	12.8	18.9	0	2.56
2013-10-19	292	26.2	16.9	20.8	0	2.46
2013-10-18	291	25.2	11.4	18.2	0	2.26
2013-10-17	290	30.9	13	20.7	0	3.09
2013-10-16	289	31.9	12.4	21.9	0	3.29
2013-10-15	288	29.6	12.2	20.1	0	2.91
2013-10-14	287	27.9	10.9	18.5	0	2.6
2013-10-13	286	24.3	12	17.9	0	2.53
2013-12-10	285	23	14.9	18.7	0	2.26
2013-11-10	284	27.8	14.9	20.7	0	3.06
2013-10-10	283	29.4	15.2	22.1	0	3.1
2013-09-10	282	29.2	17.4	22.7	0	3.79
2013-08-10	281	30.5	15	22.4	0	3.93
2013-07-10	280	30.1	15.2	22.1	0	3.42
2013-06-10	279	29.6	13.3	20.9	0	3.17
2013-05-10	278	29.3	13.4	20.7	0.2	3.31
2013-04-10	277	27.9	17.1	21.8	0	3.16
2013-03-10	276	28.1	19.8	22.8	0.2	2.63
2013-02-10	275	29.3	15.3	21.3	0	3.1
2013-01-10	274	26.8	17.6	22.1	1.6	2.19
2013-09-30	273	23	21.4	22	4.6	1.12
2013-09-29	272	24.8	19	21.5	3.4	2.82
2013-09-28	271	24.2	19.2	21	6.4	2.33
2013-09-27	270	26.6	18.4	21.8	12	2.5
2013-09-26	269	28.9	14.1	21.3	0	3.48
2013-09-25	268	27.4	16.2	21	0	3.05
2013-09-24	267	29.2	19.1	23	0	3.5
2013-09-23	266	30.7	21	25.1	0	5.63
2013-09-22	265	31.1	17.1	24.9	0	5.59
2013-09-21	264	32.9	16	25	0	5.44
2013-09-20	263	33.1	15.2	23.5	0	4.35
2013-09-19	262	28.1	17.6	21.7	0	3.7
2013-09-18	261	25.9	17.6	21.7	0	3.24
2013-09-17	260	25.7	18.6	21.8	0	3.63
2013-09-16	259	29.1	16.5	22.6	0	3.92
2013-09-15	258	30.9	17.9	23.5	0	3.99
2013-09-14	257	30.7	19.9	25.1	0	3.65
2013-09-13	256	31.9	19.8	25.4	0	4.91
2013-12-09	255	32	17.2	25.2	0	4.94
2013-11-09	254	33.1	15.9	24.6	0	5.28
2013-10-09	253	33	15.7	24.3	0	4.47
2013-09-09	252	30.7	15.7	22.9	0	4.44
2013-08-09	251	30.1	16.8	22.8	0	4.17
2013-07-09	250	26.7	19.2	22.4	0	3.45
2013-06-09	249	27.6	19	22.6	0	3.46
2013-05-09	248	28.8	19.9	24	0	4.25
2013-04-09	247	31.7	16.6	25.4	0	6.61
2013-03-09	246	33.1	20.1	26.7	0	7.37
2013-02-09	245	32.9	19.4	26.2	0	6.3
2013-01-09	244	32.7	17	26	0	6.11
2013-08-31	243	32.5	17.6	25.7	0	5.72
2013-08-30	242	32.9	17.6	24.5	0	4.79
2013-08-29	241	31.5	18.2	23.3	2	3.29
2013-08-28	240	32.7	17.8	23.7	0	4.63
2013-08-27	239	28.5	18.6	23	0	4.27
2013-08-26	238	26.4	19.8	23	0	3.47
2013-08-25	237	32.3	19.4	24.2	0	4.94
2013-08-24	236	33.3	19.4	25.2	0	5.38
2013-08-23	235	36.9	18.6	27	0	5.27
2013-08-22	234	38.9	21.9	27.7	0	5.85
2013-08-21	233	37.1	20.2	28.4	0	6.26
2013-08-20	232	36.7	17.6	28	0	6.41
2013-08-19	231	38.9	19	29.2	0	6.86
2013-08-18	230	37.9	19.4	28.5	0	6.56
2013-08-17	229	33.7	18.4	26.8	0	5.48
2013-08-16	228	37.7	18.5	27.2	0	5.99
2013-08-15	227	37.1	18	26.8	0	6
2013-08-14	226	33.5	21.1	27.3	0	6.3
2013-08-13	225	35.1	15.6	25.1	0	6.01
2013-12-08	224	36.6	15.6	26	0	6.08
2013-11-08	223	36.4	15.2	26.6	0	7.04
2013-10-08	222	36.7	16.8	27.2	0	7.4
2013-09-08	221	35.5	17.2	26.8	0	6.84
2013-08-08	220	34.3	15.8	25.6	0	5.97
2013-07-08	219	31.2	15.6	23.2	0	5.84
2013-06-08	218	33.9	16.6	25.3	0	5.97
2013-05-08	217	34.9	18.5	26.3	0	5.81
2013-04-08	216	34.5	14.7	24.8	0	5.74
2013-03-08	215	35.1	18.8	26.3	0	5.93
2013-02-08	214	36.3	19.1	27.5	0	6.02
2013-01-08	213	36.1	22.6	28.5	0	7.74
2013-07-31	212	35.1	17	27.4	0	8.63
2013-07-30	211	36.2	15.1	26.3	0	7.08
2013-07-29	210	36.1	13.8	25.4	0	6.39
2013-07-28	209	28.2	15.7	22	0	5.42
2013-07-27	208	26.8	17.2	21.7	0	4.79
2013-07-26	207	27	18	22	0	4.63
2013-07-25	206	31.1	16.7	24.1	0	5.85
2013-07-24	205	32.2	16	24.6	0	5.9
2013-07-23	204	30.7	18.4	24.1	0	5.69
2013-07-22	203	33.5	15.8	24.1	0	6
2013-07-21	202	28.3	18.2	22.8	0	5.07
2013-07-20	201	27.9	18.6	22.6	0	4.96
2013-07-19	200	31.9	15.1	23.2	0	5.82
2013-07-18	199	33.3	16.2	25.2	0	6.29
2013-07-17	198	35.6	16.6	25.6	0	6.5
2013-07-16	197	34.5	16.4	25.1	0	6.24
2013-07-15	196	31.1	16.9	23.1	0	5.49
2013-07-14	195	27.1	18.3	22.5	0	4.26
2013-07-13	194	26.2	16.9	21.7	0	4.86
2013-12-07	193	27.9	17	21.7	0	5.56
2013-11-07	192	34.2	18.4	25	0	6.48
2013-10-07	191	39.9	20	29	0	7.28
2013-09-07	190	37.1	18.7	28.9	0	7.59
2013-08-07	189	36.7	17.6	28.5	0	8.23
2013-07-07	188	35.5	21.4	28.2	0	8.24
2013-06-07	187	34.1	20.2	28	0	8.09
2013-05-07	186	34.6	19.6	27.9	0	8.29
2013-04-07	185	34.8	20.2	27.3	0	7.58
2013-03-07	184	33.8	16	25.2	0	6.21
2013-02-07	183	30.9	17.5	23.7	0	6.01
2013-01-07	182	32.5	17	25.2	0	6.65
2013-06-30	181	33.3	18	26.4	0	7.22
2013-06-29	180	32.4	16.3	25	0	7.25
2013-06-28	179	31.2	16.4	24.5	0	7.45
2013-06-27	178	29.9	15	23.5	0	6.69
2013-06-26	177	30.5	14.7	23.4	0	6.98
2013-06-25	176	30.7	17.4	25	0	7.18
2013-06-24	175	33.4	18.4	26.1	0	7.69
2013-06-23	174	35.9	15.1	26.3	0	7.43
2013-06-22	173	32.7	15.1	24.3	0	6.71
2013-06-21	172	30.4	12.6	21.8	0	5.68
2013-06-20	171	29.7	13.2	21.1	0	5.84
2013-06-19	170	25.5	11.9	18.5	0	5.28
2013-06-18	169	21.7	11	17.6	0	4.52
2013-06-17	168	25	13.8	19.7	0	4.38
2013-06-16	167	30.9	15.3	23.2	0	6.19
2013-06-15	166	33.6	15	24.5	0	6.41
2013-06-14	165	35.9	15.7	25.6	0	6.5
2013-06-13	164	34.9	15.9	24.9	0	6.53
2013-12-06	163	29.9	13.6	21.6	0	5.53
2013-11-06	162	30.3	10.5	20.5	0	5.8
2013-10-06	161	25.5	10.7	18	0	5.07
2013-09-06	160	23.5	11.4	17.2	0	4.84
2013-08-06	159	22.2	10.5	16.6	0	3.98
2013-07-06	158	22.3	10.8	16.8	0	4.19
2013-06-06	157	22.2	12.7	18.1	0	3.65
2013-05-06	156	23.5	14.2	18.9	0	3.77
2013-04-06	155	31.4	11.4	21.8	0	5.94
2013-03-06	154	30.9	11.5	21.9	0	6.72
2013-02-06	153	31	11.7	21.8	0	6.08
2013-01-06	152	30.1	9	20.4	0	5.93
2013-05-31	151	24.7	9.3	17.6	0	5.13
2013-05-30	150	25.4	11.9	17.7	0	5.54
2013-05-29	149	23.1	9.1	16	0	5.13
2013-05-28	148	20.8	9.8	15.7	0	3.7
2013-05-27	147	20.7	12.4	16.5	0	4.55
2013-05-26	146	23	12.8	17.9	0	4.08
2013-05-25	145	22.6	11.9	17.8	0	4.78
2013-05-24	144	21.8	12.9	17.1	0	4.1
2013-05-23	143	24.2	11.9	18	0	4.99
2013-05-22	142	24.7	11.7	17.7	0	4.86
2013-05-21	141	22.2	9.9	15.7	0	3.62
2013-05-20	140	20	8.8	14.1	0	2.98
2013-05-19	139	19	6.7	13.9	0	4.23
2013-05-18	138	19.1	7.3	13.9	0	4.07
2013-05-17	137	19.5	9.3	14.7	8.4	3.04
2013-05-16	136	20.7	7.3	14.7	0	4.66
2013-05-15	135	18.6	11.1	15.6	1.8	2.58
2013-05-14	134	27.8	16.5	20.4	0.2	5.01
2013-05-13	133	26.3	14.5	20.9	0.4	5.17
2013-12-05	132	26.8	13.9	20.6	0	5.15
2013-11-05	131	30.3	12.7	21.6	0	5.5
2013-10-05	130	30.3	13.3	21.1	0	5.05
2013-09-05	129	29.2	13.1	20.8	0	5.38
2013-08-05	128	29.1	12	20.5	0	4.81
2013-07-05	127	31.3	14.3	21.4	0	5.1
2013-06-05	126	29.3	10.9	19.8	0	5.03
2013-05-05	125	28.7	9.7	19.1	0	4.9
2013-04-05	124	26.8	10.9	18.4	0.4	4.38
2013-03-05	123	24.4	13	18.3	0	4.63
2013-02-05	122	24.4	6.7	15.5	0	4.39
2013-01-05	121	21.4	5.1	13.3	0	3.7
2013-04-30	120	18.5	6.3	12	0.8	3.59
2013-04-29	119	13.9	2.7	8.9	3.6	1.87
2013-04-28	118	15.8	4.9	11	1	2.89
2013-04-27	117	19.5	12.1	16.4	0	2.53
2013-04-26	116	23.6	11.7	17.5	0	3.7
2013-04-25	115	26.4	7.8	17.6	0	4.6
2013-04-24	114	23.3	10.6	17.1	0	5.15
2013-04-23	113	21.6	13.1	17.3	0	4.77
2013-04-22	112	24.9	11.1	17.6	0	4.17
2013-04-21	111	25.4	11.1	18	0	4.31
2013-04-20	110	24	15	18.9	0	4.8
2013-04-19	109	29.6	12.1	19.8	0.2	4.64
2013-04-18	108	30.3	12.3	19.7	0	4.69
2013-04-17	107	27.6	12.6	19.6	0	4.55
2013-04-16	106	30.3	11.5	19.8	0	4.62
2013-04-15	105	25.6	10.5	17.6	0	4.04
2013-04-14	104	24.4	13.8	19.9	0	4.94
2013-04-13	103	27.1	8.4	17.4	0	4.39
2013-12-04	102	22	10.8	16.6	0	3.73
2013-11-04	101	20.6	11.5	16	0.2	3.25
2013-10-04	100	21.4	10.7	15.4	0	2.83
2013-09-04	99	18.3	9.6	14.2	0	2.24
2013-08-04	98	21	6.3	13.2	0.2	3.38
2013-07-04	97	18.9	5.8	11.8	0	3.05
2013-06-04	96	15.2	6.3	10.7	0	3.22
2013-05-04	95	18.2	8.6	13.7	8.8	2.94
2013-04-04	94	15.9	10.1	12.2	17.2	1.29
2013-03-04	93	17.3	9.7	13.3	21.4	1.75
2013-02-04	92	19.6	9.3	14.4	0	3.24
2013-01-04	91	19	12.8	15.7	0.6	3.23
2013-03-31	90	18.3	14.9	16.4	8.8	0.98
2013-03-30	89	21.1	14.9	16.9	12.2	2.52
2013-03-29	88	18.9	13.6	16.1	14.6	2.16
2013-03-28	87	19.2	12.3	15.4	1.4	2.76
2013-03-27	86	18.7	14.4	16.1	2.2	2.32
2013-03-26	85	17.8	12.4	15.1	0.6	1.77
2013-03-25	84	17.3	7.3	12.5	2.8	1.61
2013-03-24	83	17.9	7.2	12.6	4	2.46
2013-03-23	82	14.8	7.6	11.1	19.4	1.04
2013-03-22	81	16.7	10	12.8	3.6	1.29
2013-03-21	80	20.1	6.5	13.3	0.2	3.29
2013-03-20	79	17.3	8.5	12.4	0	2.72
2013-03-19	78	18.4	9.9	14.2	48.4	1.44
2013-03-18	77	19.1	5.6	12.9	0	2.94
2013-03-17	76	20.9	10.9	15.7	0.2	2.73
2013-03-16	75	14.1	10.7	12.7	0.6	1.95
2013-03-15	74	19	3.3	11.1	0	2.87
2013-03-14	73	15.3	2.1	8.6	0	2.51
2013-03-13	72	14.3	6.3	10.8	0.2	2.69
2013-12-03	71	17	11.3	13.2	25	1.01
2013-11-03	70	16.9	9.7	13.3	7.2	2.07
2013-10-03	69	17.5	10.3	14.3	4	2.41
2013-09-03	68	18.8	12.3	15.7	0.2	2.14
2013-08-03	67	22	14.7	16.6	1.4	2.64
2013-07-03	66	17.8	16	16.8	21	0.63
2013-06-03	65	18.5	14.5	16.2	12.6	1.73
2013-05-03	64	17.2	12.8	14.6	16.6	1.05
2013-04-03	63	14.9	12.8	13.8	9.8	1.33
2013-03-03	62	18	12.1	14.2	0.6	2.15
2013-02-03	61	17.1	2.7	10.2	0	2.3
2013-01-03	60	15.8	1.5	7.9	0	2.04
2013-02-28	59	11.6	3.9	7.3	14.4	1.32
2013-02-27	58	15.6	1.2	8.6	0.4	2.16
2013-02-26	57	16.2	-0.2	8	0	2.09
2013-02-25	56	15	1.3	7.9	0	1.93
2013-02-24	55	13.8	2.1	7.6	0	1.83
2013-02-23	54	15.4	6.1	11.8	2.6	1.81
2013-02-22	53	17.2	11.1	14.7	13	0.9
2013-02-21	52	16.6	8.2	13	4	0.64
2013-02-20	51	16.3	4.7	9.7	0.2	1.58
2013-02-19	50	13.8	7.3	12	13.8	0.68
2013-02-18	49	17.9	10.6	13.9	14.6	1.09
2013-02-17	48	17.1	10.3	13.3	0.2	1.19
2013-02-16	47	16	6.3	11.4	0.2	0.83
2013-02-15	46	21.2	3.1	11.3	0	2
2013-02-14	45	22.5	3.5	11.7	0	1.93
2013-02-13	44	17.7	2.3	9.4	0	1.5
2013-12-02	43	15.4	4.3	9.3	1.2	1.71
2013-11-02	42	14.2	5.1	10.7	0.6	1.67
2013-10-02	41	16.6	-0.7	8.7	0.2	1.82
2013-09-02	40	16.4	1.3	8.5	0	1.75
2013-08-02	39	15.6	1.4	8.5	0	1.7
2013-07-02	38	16	1.7	8.5	0	1.63
2013-06-02	37	15.8	2.7	9	0.2	1.72
2013-05-02	36	19.4	2.1	9.4	0	1.69
2013-04-02	35	18.6	2.2	9.5	0	1.6
2013-03-02	34	16.4	2.6	9.1	0	1.61
2013-02-02	33	16.1	4.1	12.1	0	1.92
2013-01-02	32	16.8	3.7	9.6	0.4	1.01
2013-01-31	31	20	3.8	10.4	0	1.43
2013-01-30	30	21.6	2.7	10.5	0.2	1.55
2013-01-29	29	21	1.7	9.2	0.2	1.43
2013-01-28	28	16.6	5.1	10.6	0	1.26
2013-01-27	27	15.9	7.4	12.5	0.8	0.84
2013-01-26	26	17.8	9.9	13.6	0	0.92
2013-01-25	25	16	9.7	12.9	10	0.52
2013-01-24	24	14.3	9.8	12.7	18.8	0.51
2013-01-23	23	14.2	6.9	10.9	0.2	1.41
2013-01-22	22	14.6	4	8.9	7.4	0.79
2013-01-21	21	14.6	5.7	10.9	2.4	1.27
2013-01-20	20	14.4	8.9	11.8	10.6	1.19
2013-01-19	19	15.7	10.5	13.5	14.6	1.7
2013-01-18	18	17	13.6	15	3.8	0.54
2013-01-17	17	17.4	13.8	15.2	0	0.85
2013-01-16	16	15.2	7.5	12	0	0.83
2013-01-15	15	14.3	0.1	7.2	0.2	0.91
2013-01-14	14	15	1.9	8.1	0	1.11
2013-01-13	13	14.2	6.6	10.4	5.2	1.05
2013-12-01	12	17.7	7.5	11.7	0	0.91
2013-11-01	11	18.5	3.9	10.4	0.2	1
2013-10-01	10	18.8	4.4	10.7	0	1.16
2013-09-01	9	17.2	2.9	8.6	0	0.97
2013-08-01	8	18.6	5.3	10.7	0	1.29
2013-07-01	7	17.4	4.3	9	0.2	0.96
2013-06-01	6	17.7	3.5	9.6	0	0.97
2013-05-01	5	18.5	4.5	11.1	0	1.07
2013-04-01	4	18.8	5.6	12.2	0	1.53
2013-03-01	3	17.6	4.3	11	0.2	1.55
2013-02-01	2	16.4	7.2	11.1	0	1.04
2013-01-01	1	15.3	8.3	11.3	6	0.74
2012-12-31	366	15.5	2.1	8.5	0	0.82
2012-12-30	365	15.6	5.3	10.5	0	1.09
2012-12-29	364	17.8	1	9.9	1	1.01
2012-12-28	363	19.6	0.5	8.1	0	1.03
2012-12-27	362	17.8	2.7	9.1	0	0.98
2012-12-26	361	15.6	4	9.9	0.2	0.92
2012-12-25	360	16.7	7.4	13.6	0.2	1.12
2012-12-24	359	23.9	6.3	13.8	0.2	1.61
2012-12-23	358	20.4	6.3	12.6	0.2	0.97
2012-12-22	357	21.8	9.1	14.7	0.2	1.11
2012-12-21	356	18.7	11.1	14.9	0.2	0.97
2012-12-20	355	19.2	7.8	14.2	0	0.85
2012-12-19	354	17.8	10	13.2	0.6	0.85
2012-12-18	353	20	10.1	14.8	0	0.87
2012-12-17	352	18.7	12.7	15.1	0.2	0.75
2012-12-16	351	19.6	13.6	16	0	0.85
2012-12-15	350	18.7	16.6	17.3	5.8	0.78
2012-12-14	349	18.4	8.4	14.6	0.2	1
2012-12-13	348	17.6	5.9	10.8	0.4	0.83
2012-12-12	347	16.8	5.7	10.5	0.2	0.8
2012-11-12	346	16.5	4	8.9	0.2	0.79
2012-10-12	345	17.8	6.4	10.8	0.2	0.89
2012-09-12	344	17.9	4.8	11.1	0	0.9
2012-08-12	343	17.5	9.9	13.2	0.2	0.77
2012-07-12	342	18.4	11.4	14.3	10.4	0.82
2012-06-12	341	14.2	5.3	9.9	5.4	0.78
2012-05-12	340	16.4	6	11.8	0	0.98
2012-04-12	339	17	0.5	8.8	0	0.92
2012-03-12	338	14.4	-0.9	5.8	0.2	1.12
2012-02-12	337	14.4	1.4	7.2	0	1
2012-01-12	336	12	4.4	8.2	0.2	1.09
2012-11-30	335	12.2	2.6	7.4	2.8	0.82
2012-11-29	334	14.1	2.3	7.6	0.2	1.06
2012-11-28	333	13.8	4.7	9	0	1.16
2012-11-27	332	14.4	5.3	10.3	0	1.36
2012-11-26	331	21.3	10.8	14.3	0.4	1.26
2012-11-25	330	21.4	13.8	16.7	0	1.56
2012-11-24	329	18.9	15.6	17	0	1.87
2012-11-23	328	21	7.9	14.6	0.2	1.83
2012-11-22	327	20.3	10.4	15.3	0	1.18
2012-11-21	326	18.8	12.3	15.2	3	0.94
2012-11-20	325	19.2	9.4	13.8	0.2	1.17
2012-11-19	324	19.4	8.7	13.5	0.2	1.16
2012-11-18	323	20	12.3	15.3	0.4	1.34
2012-11-17	322	20.2	14.4	16.2	24.6	1.28
2012-11-16	321	21.2	15.6	18	3	2.46
2012-11-15	320	22	13.1	18	0	2.69
2012-11-14	319	21.2	6.7	13.4	0	1.56
2012-11-13	318	19.8	9.9	14.5	0	1.77
2012-12-11	317	18.6	7.4	12.9	0	1.69
2012-11-11	316	16	9.4	13.1	0.2	1.92
2012-10-11	315	19.3	12.1	15.2	4.6	1.5
2012-09-11	314	20.8	12.6	16	4.4	1.4
2012-08-11	313	20	16.3	17.5	29.6	1.54
2012-07-11	312	18.5	15	16.9	15	1.65
2012-06-11	311	17	11.6	14.2	12	0.9
2012-05-11	310	16.4	13	14.4	0.4	1.25
2012-04-11	309	23.2	15	20.5	8.2	1.21
2012-03-11	308	22.7	20.1	21.5	33.6	1.01
2012-02-11	307	21.4	10.5	16.5	11	1.53
2012-01-11	306	21.2	12.4	16.3	2.8	1.68
2012-10-31	305	18.4	11.8	14.8	0	1.25
2012-10-30	304	17.3	12.6	15	22.4	1.03
2012-10-29	303	20.3	10.8	15.3	0	1.95
2012-10-28	302	20.6	12.3	15.7	0	2.02
2012-10-27	301	21.6	13.9	17.5	0	1.96
2012-10-26	300	22.1	15.2	18.5	11	1.84
2012-10-25	299	21.8	16	17.7	26.6	1.12
2012-10-24	298	22.1	17.4	19.1	12.6	2.26
2012-10-23	297	26.8	14.8	21	0.2	3.94
2012-10-22	296	25.4	16.8	20.1	0.2	1.9
2012-10-21	295	20.1	7.7	15.3	0.8	1.32
2012-10-20	294	21.3	9.8	14.7	0.2	2.03
2012-10-19	293	19.5	11.9	15.4	5.4	1.7
2012-10-18	292	24.2	12.8	16.7	3.6	2.15
2012-10-17	291	27.5	9.3	18.1	0	3.33
2012-10-16	290	26.4	8.8	17.2	0	2.92
2012-10-15	289	23	11.6	17.1	0	3.14
2012-10-14	288	25	12.6	19	0	2.96
2012-10-13	287	25.4	12.9	18.5	0	3
2012-12-10	286	25.2	15	19.7	0	2.75
2012-11-10	285	27.3	17.5	21.5	0	2.92
2012-10-10	284	29.5	15	21.2	0	2.97
2012-09-10	283	33.1	14.8	22.4	0	3.62
2012-08-10	282	32.1	14.8	22.3	0	3.59
2012-07-10	281	32.4	14.4	22.2	0	3.38
2012-06-10	280	28.7	16.2	21.4	0	3.15
2012-05-10	279	27.2	18.3	21.8	0	2.88
2012-04-10	278	31.4	11.7	21.4	0	3.79
2012-03-10	277	29.2	13.6	20.7	0.2	3.53
2012-02-10	276	29.3	14	20.8	0.2	3.45
2012-01-10	275	28.5	15.1	20.8	0	3.44
