# Supplementary material for: Genetic dissection of agronomic and quality traits based on association mapping and genomic selection approaches in durum wheat grown in Southern Spain
Source: PLoS One. 2019 Feb 27;14(2):e0211718. doi: 10.1371/journal.pone.0211718 (PMC6392243; doi:10.1371/journal.pone.0211718)
Supplement: S3 Table — (XLSX) [file pone.0211718.s005.xlsx]

## Sheet: Hoja1
S3 Table. Site location and agronomical details.
Province	Huelva	Seville	Cordoba	Cadiz 1	Cadiz 2
Coordinates	37º 27' 28" N, 6º 21' 52" O	37º 32' 18" N, 5º 6' 17" O	37º 47' 21" N, 4º 36' 28" O	36º 16' 8" N, 6º 4' 30" O	36º 42' 12" N, 6º 10' 8" O
Altitude (m)	97	157	208	16	38
Slope (%)	0	0	5	0	0
Soil characteristics
Clasification	Vertisol	Calcic luvisol	Vertisol	Regosol	Cambisol
Texture	Clay loam	Loam	Clay	Sandy-loam	Clay
Agronomic practices
Previous cultivar	Cottom	Sunflower	Sunflower	Chickpea	Sunflower
Sowing time	20 nov - 10 dec	15 - 30 nov	10 - 20 nov	12 - 30 dec	10 - 20 dec
Sowing density	360 seeds/m2	360 seeds/m2	396 seeds/m2	360 seeds/m2	396 seeds/m2
Fertilization
Basal dressing	250 kg/ha DAP	200 kg/ha DAP	165 kg/ha DAP	150 kg/ha (15-15-15)	200 kg/ha DAP
Top-dressing 1	170kg/ha Sulfamid	150kg/ha Urea	160kg/ha Urea	180kg/ha Urea	250kg/ha Urea
Top-dressing 2	100kg/ha N AM 34.5%	150 kg/ha NS AMON 26%	100 kg/ha N AM 34,5%	150 kg/ha SULF AMON 21%	100 kg/ha N. AMON 33,5%
Herbicide	POSTA - TRAXOS	IMAGE - DAYTONA	CHARDEX /// TRAXOS	POSTA - TRAXOS	BIPLAY - TRAXOS
