# Supplementary material for: Genetic dissection of agronomic and quality traits based on association mapping and genomic selection approaches in durum wheat grown in Southern Spain
Source: PLoS One. 2019 Feb 27;14(2):e0211718. doi: 10.1371/journal.pone.0211718 (PMC6392243; doi:10.1371/journal.pone.0211718)
Supplement: S4 Table — (XLSX) [file pone.0211718.s006.xlsx]

## Sheet: Hoja1
S4 Table.- Kindship matrix for DArT markers.
	Line1	Line73	Line81	Line89	Line9	Line17	Line25	Line33	Line41	Line49	Line57	Line65	Line2	Line74	Line82	Line90	Line10	Line18	Line26	Line34	Line42	Line50	Line58	Line66	Line3	Line75	Line83	Line91	Line11	Line19	Line27	Line35	Line43	Line51	Line59	Line67	Line4	Line76	Line84	Line92	Line12	Line20	Line28	Line36	Line44	Line52	Line60	Line68	Line5
Line1	2.16796	0.046939	-0.0940389	0.0470299	-0.117158	0.00185493	-0.0734216	0.189322	0.0325223	0.0569128	-0.058982	-0.0796349	-0.173863	0.134678	-0.0857065	-0.0871047	-0.033022	0.053343	-0.0499939	0.136893	0.0923276	-0.109165	-0.000120214	0.0335601	0.209161	0.082555	-0.0173998	-0.0880784	-0.0728238	0.0291433	-0.033116	-0.130306	-0.0173842	0.0968487	0.0836483	0.116603	0.197979	-0.00321613	-0.189725	-0.0766522	0.151902	-0.00509931	-0.00619883	-0.0271582	-0.0494024	-0.00813516	0.0155401	-0.212693	0.00610184
Line73	0.046939	3.22385	0.08324	0.0368959	0.137567	0.162335	0.00106473	-0.0631825	-0.0126362	-4.3602e-06	0.222148	-0.106657	0.00224892	-0.125193	0.135475	0.0729537	0.075551	-0.0867242	-0.0344819	-0.222356	-0.110552	-0.0780948	-0.180853	0.0358365	0.00682221	-0.100738	-0.0755304	-0.0437775	0.0109926	-0.157395	0.0288526	-0.00502562	0.0274592	-0.0645791	0.0704632	0.118344	0.00692826	-0.23362	0.0933097	-0.0159541	0.0958983	-0.156502	-0.0128315	0.159852	-0.801391	-0.198289	0.151014	-0.0275958	-0.00200541
Line81	-0.0940389	0.08324	8.59743	0.106586	-0.0115254	-0.24206	0.401511	-0.0529807	-0.00263719	0.181294	-0.0953024	0.091902	-0.120922	-0.380627	-6.95112	0.0279153	-0.096886	-0.178565	-0.352288	0.326634	-0.261244	0.124168	0.0561775	-0.0740854	-0.0510323	0.271877	0.332628	0.184521	-0.192751	-0.132841	0.19012	-0.143044	0.0258754	-0.0658179	-0.0117737	-0.112875	0.221242	-0.0996498	0.19749	-0.204028	0.129593	0.126563	0.190817	-0.269851	-0.253815	0.10317	0.129687	-0.0347022	-0.239994
Line89	0.0470299	0.0368959	0.106586	8.04282	-0.0604451	0.013637	0.118067	-0.0260019	-0.212791	0.121021	-0.119823	0.182374	-0.186833	0.167774	-0.124334	0.0438922	-0.153408	-0.00409373	-0.180076	0.0820626	0.065575	0.0765804	0.106383	-0.473366	0.1982	0.0153486	-0.0852858	0.0106943	0.126505	-0.0889534	0.0616981	-0.172313	-0.026455	-0.0420832	-0.197483	-0.601567	-0.125891	0.196791	-0.0223813	0.161353	-0.010834	0.0950466	-0.176651	-0.128489	-0.124447	-0.0379179	0.0400342	-0.038004	-0.0986378
Line9	-0.117158	0.137567	-0.0115254	-0.0604451	2.90652	0.0305849	0.177314	0.132961	-0.00319353	-0.10341	-0.0136317	-0.056813	0.256546	0.0261274	0.097825	0.173443	-0.38574	0.0570006	-0.236086	0.0399481	-0.0790208	-0.185036	-0.0484153	-0.0920203	-0.162219	-0.0209564	0.0113883	-0.156291	-0.0391485	0.0301209	0.0628542	0.0409477	-0.0242939	0.104594	-0.057843	0.191886	-0.500779	-0.168307	-0.143221	0.0709274	-0.0587953	0.0324906	0.0680805	-0.14257	0.0148056	-0.0710885	-0.177217	0.172257	-0.0741988
Line17	0.00185493	0.162335	-0.24206	0.013637	0.0305849	3.90356	0.112172	-0.283027	-0.019781	0.0675131	-0.171419	0.102824	-0.019787	0.046739	0.128749	-0.0646541	0.187825	-0.0163537	-0.114586	-0.0296823	-0.0924792	0.224822	0.22222	-0.135171	0.089657	-0.0541918	-0.0151598	-0.187472	-0.0756317	-0.283473	-0.43194	0.092046	-0.116659	-0.00414679	-0.0516223	-0.223392	0.0475158	-0.241947	-0.108951	-0.0973181	0.0580228	0.106962	-0.115438	0.120433	-0.146473	-0.428221	-0.481711	0.000525655	0.0255012
Line25	-0.0734216	0.00106473	0.401511	0.118067	0.177314	0.112172	3.57085	0.0687283	-0.0384388	-0.195389	-0.119845	-0.285393	-0.0758269	-0.00514234	-0.376025	0.108998	-0.043071	0.0393032	-0.544462	0.271281	-0.0649032	0.111971	-0.151208	-0.256007	0.03056	0.191007	-0.0245975	-0.125652	-0.217877	-0.211412	0.0192051	0.119112	-0.109446	-0.115877	0.173005	0.2678	-0.105491	-0.0789316	0.0950427	0.0232672	-0.0681887	-0.0722007	0.102603	-0.250786	-0.119112	-0.025228	-0.192674	-0.0753494	-0.127827
Line33	0.189322	-0.0631825	-0.0529807	-0.0260019	0.132961	-0.283027	0.0687283	3.55655	0.00791777	-0.0569985	0.0598468	-0.38555	0.0679819	0.178169	0.103696	-0.0128437	-0.01137	0.292368	0.299582	-0.0519624	0.00064353	0.0654574	-0.171933	-0.0510011	0.106317	-0.118321	0.00395976	-0.135367	0.130017	0.178304	-0.386332	0.104887	0.0441204	-0.0588649	0.0321656	0.0312494	0.127424	0.000829703	-0.0199588	-0.00598236	-0.127526	0.0817792	0.260411	-0.156951	0.172102	0.09258	0.0457442	0.202766	0.0127219
Line41	0.0325223	-0.0126362	-0.00263719	-0.212791	-0.00319353	-0.019781	-0.0384388	0.00791777	3.67075	0.0756542	0.00527988	0.0464673	0.0259677	0.014943	-0.00685206	-0.118548	0.0146882	0.104213	-0.0356368	0.17663	-0.172362	-0.0106349	0.0635992	-0.198532	0.0100419	-0.0570044	0.0172074	0.0686843	0.0370235	-0.0101217	0.0970346	-0.216098	-0.0166129	-0.0731976	-0.0838719	-0.196827	0.0245908	-0.184698	0.0779551	-0.0182298	-0.0721938	0.0911087	0.168608	-0.0390906	-0.0850789	0.0359399	0.00927983	-0.126986	-0.703513
Line49	0.0569128	-4.3602e-06	0.181294	0.121021	-0.10341	0.0675131	-0.195389	-0.0569985	0.0756542	4.41851	-0.10886	0.0646521	0.106918	0.169613	-0.187832	-0.106484	-0.161063	-0.215453	0.072922	0.152766	-0.158848	0.0633171	-0.3499	-0.0484093	0.027244	-0.0660113	0.0533123	0.0217412	-0.300819	-0.110719	-0.0596691	-0.137315	0.0392721	-0.140779	0.0194231	-0.136789	0.185966	-0.11106	0.0199708	-0.063475	0.0804724	0.162785	0.239361	0.178812	-0.287365	-0.107519	0.188843	-0.11985	0.157349
Line57	-0.058982	0.222148	-0.0953024	-0.119823	-0.0136317	-0.171419	-0.119845	0.0598468	0.00527988	-0.10886	3.92783	0.0280548	-0.12364	0.049487	0.156331	-0.103878	-0.0324338	0.0777669	0.0176494	0.153229	0.17918	0.0909515	0.224025	0.0806277	-0.083136	-0.0734856	-0.0933277	0.0795917	0.144983	-0.0173383	0.190596	-0.195863	-0.0601178	-0.206085	0.0669822	-0.0104441	0.174712	-0.162323	0.107619	-0.331456	-0.159919	-0.249002	0.0167804	-0.10576	-0.208234	-0.168715	0.0855312	0.0585536	-0.0314991
Line65	-0.0796349	-0.106657	0.091902	0.182374	-0.056813	0.102824	-0.285393	-0.38555	0.0464673	0.0646521	0.0280548	3.18167	0.0637015	0.294881	-0.00094904	0.0976155	0.039414	0.161789	-0.139902	-0.069166	0.147272	-0.213585	-0.195858	-0.819626	0.0638907	0.165853	0.136411	-0.0407906	-0.0376208	0.0340816	-0.0834582	-0.140695	0.108857	0.254838	0.0423151	-0.0512263	0.0629591	0.141509	0.0636565	-0.152448	0.0698916	0.104649	0.0187238	0.030733	0.0928783	-0.115288	-0.0206923	0.131117	-0.0247427
Line2	-0.173863	0.00224892	-0.120922	-0.186833	0.256546	-0.019787	-0.0758269	0.0679819	0.0259677	0.106918	-0.12364	0.0637015	2.93741	0.00973575	0.213862	0.105581	-0.075703	-0.0968571	-0.0431659	0.075619	-0.0179484	-0.102003	0.146079	0.144044	-0.219675	0.071565	0.110509	0.114307	0.0633769	0.101687	-0.0710868	0.0409682	0.159811	-0.011786	-0.513506	0.0774217	-0.245422	0.193529	-0.067064	0.152346	0.00293333	-0.0967327	0.113316	0.0373618	-0.154414	-0.0757102	-0.0208534	-0.0955777	-0.0694645
Line74	0.134678	-0.125193	-0.380627	0.167774	0.0261274	0.046739	-0.00514234	0.178169	0.014943	0.169613	0.049487	0.294881	0.00973575	3.46566	0.0133273	0.123956	-0.0488634	0.151542	0.0057835	0.0984284	0.0436384	-0.0944791	-0.343118	-0.178636	0.0696738	0.0574102	0.0814826	0.099503	-0.270593	0.0526028	-0.00432381	0.0787745	-0.000250301	0.101069	0.0820166	-0.195219	-0.242181	0.125237	0.118687	-0.154449	-0.0108769	-0.0474692	0.06336	0.0146708	-0.023385	-0.137599	0.0452351	-0.0264761	-0.19099
Line82	-0.0857065	0.135475	-6.95112	-0.124334	0.097825	0.128749	-0.376025	0.103696	-0.00685206	-0.187832	0.156331	-0.00094904	0.213862	0.0133273	8.63525	-0.242677	0.0973446	0.134384	0.228687	-0.249436	0.363713	-0.0245794	-0.226211	-0.0320974	-0.0344162	-0.24108	-0.329975	-0.142082	0.0901281	0.102694	-0.218612	0.105083	0.0658456	0.0211797	-0.106894	-0.121115	-0.307816	-0.0542164	-0.229158	0.19185	-0.0417736	-0.0581634	-0.0761501	0.198584	0.209668	0.0287868	-0.169916	0.178319	-0.0365904
Line90	-0.0871047	0.0729537	0.0279153	0.0438922	0.173443	-0.0646541	0.108998	-0.0128437	-0.118548	-0.106484	-0.103878	0.0976155	0.105581	0.123956	-0.242677	3.19738	0.0585336	-0.0409089	-0.00611801	0.169076	0.0461125	-0.201882	-0.0801833	-0.0107484	0.140955	0.157305	0.0514388	-0.335451	-0.104927	-0.0288217	-0.0389798	0.0265762	0.0463582	-0.0765097	0.00102377	0.0134848	-0.0804787	0.0535675	-0.0359406	0.0342427	-0.193031	0.15722	-0.0780059	-0.0668614	0.08969	0.0524759	0.0468823	-0.077931	0.0283625
Line10	-0.033022	0.075551	-0.096886	-0.153408	-0.38574	0.187825	-0.043071	-0.01137	0.0146882	-0.161063	-0.0324338	0.039414	-0.075703	-0.0488634	0.0973446	0.0585336	2.54956	-0.102342	-0.0998144	-0.0443434	0.035018	0.239989	0.039381	-0.00558892	-0.231394	0.0493241	-0.0642705	-0.0263643	0.0230002	-0.0882135	-0.0741672	-0.0557118	-0.21216	-0.121571	0.156825	0.136691	-0.487598	-0.0134145	0.0526012	-0.00681112	0.0150608	-0.158541	-0.0650725	0.120326	0.0522756	-0.0803705	-0.0226839	0.104558	0.0323488
Line18	0.053343	-0.0867242	-0.178565	-0.00409373	0.0570006	-0.0163537	0.0393032	0.292368	0.104213	-0.215453	0.0777669	0.161789	-0.0968571	0.151542	0.134384	-0.0409089	-0.102342	4.04881	0.0887362	-0.15297	0.113417	0.0821817	-0.427977	-0.042001	0.343864	-0.102589	0.0113371	-0.0745187	-0.00724444	-0.0966685	-0.12895	0.088063	0.0615995	0.0119293	-0.500882	-0.0245179	0.0747443	-0.0166943	0.0368571	0.0183353	0.202112	-0.411591	0.0554622	0.199489	0.0756732	-0.0325915	-0.00356746	-0.0571782	-0.147072
Line26	-0.0499939	-0.0344819	-0.352288	-0.180076	-0.236086	-0.114586	-0.544462	0.299582	-0.0356368	0.072922	0.0176494	-0.139902	-0.0431659	0.0057835	0.228687	-0.00611801	-0.0998144	0.0887362	3.8922	0.0108159	0.131856	0.0874171	0.159241	-0.338289	0.0550733	-0.190063	-0.094844	0.0998697	-0.429239	-0.318319	-0.00275569	0.0358001	-0.124602	0.0877662	0.0138151	-0.0881047	0.219151	0.139846	-0.0319449	-0.0480281	-0.0941206	0.152149	-0.469015	-0.151973	-0.130564	0.155483	-0.514977	-0.0246626	0.171377
Line34	0.136893	-0.222356	0.326634	0.0820626	0.0399481	-0.0296823	0.271281	-0.0519624	0.17663	0.152766	0.153229	-0.069166	0.075619	0.0984284	-0.249436	0.169076	-0.0443434	-0.15297	0.0108159	3.61315	-0.0974582	-0.192132	-0.198302	0.151135	0.0316091	-0.0618902	-0.146175	0.0709511	0.159822	-0.0528486	0.201017	-1.25669	0.097462	-0.0981544	-0.00651786	0.0292108	-0.0859359	0.118905	-0.0887971	0.0403082	0.0923979	-0.238278	-0.249412	-0.824157	0.0947304	0.101967	-0.00682204	0.0474623	-0.236374
Line42	0.0923276	-0.110552	-0.261244	0.065575	-0.0790208	-0.0924792	-0.0649032	0.00064353	-0.172362	-0.158848	0.17918	0.147272	-0.0179484	0.0436384	0.363713	0.0461125	0.035018	0.113417	0.131856	-0.0974582	3.09754	-0.133268	0.0170664	0.167491	-0.0546652	0.118861	0.248784	-0.0144563	-0.0152703	-0.350121	-0.0174095	-0.147865	-0.179497	0.104537	-0.0648509	0.102957	0.000265145	0.0205991	-0.0496854	-0.0705495	0.105675	0.0217164	0.164708	0.158652	-0.237789	0.0485321	0.0177143	-0.0502024	-0.00343814
Line50	-0.109165	-0.0780948	0.124168	0.0765804	-0.185036	0.224822	0.111971	0.0654574	-0.0106349	0.0633171	0.0909515	-0.213585	-0.102003	-0.0944791	-0.0245794	-0.201882	0.239989	0.0821817	0.0874171	-0.192132	-0.133268	3.60231	0.128376	-0.0724405	-0.226721	0.102046	0.0224213	0.0347743	0.0914545	-0.324302	0.145605	-0.0947763	-0.109514	-2.08074	-0.219822	-0.136109	0.0143302	-0.0378025	-0.259207	0.0991444	0.100558	-0.101827	-0.212466	0.109247	0.0290097	-0.106817	-0.055492	-0.0636473	0.0208431
Line58	-0.000120214	-0.180853	0.0561775	0.106383	-0.0484153	0.22222	-0.151208	-0.171933	0.0635992	-0.3499	0.224025	-0.195858	0.146079	-0.343118	-0.226211	-0.0801833	0.039381	-0.427977	0.159241	-0.198302	0.0170664	0.128376	3.67866	0.177895	0.110336	-0.0569014	-0.169429	0.0203159	0.12186	0.0378332	-0.091057	0.150603	0.0911443	0.102562	-0.113447	0.191992	0.158761	-0.000454052	0.0129558	0.0745652	-0.231791	-0.0529602	0.0395909	0.0330749	-0.100337	-0.000124467	0.00103968	-0.00379568	-0.098895
Line66	0.0335601	0.0358365	-0.0740854	-0.473366	-0.0920203	-0.135171	-0.256007	-0.0510011	-0.198532	-0.0484093	0.0806277	-0.819626	0.144044	-0.178636	-0.0320974	-0.0107484	-0.00558892	-0.042001	-0.338289	0.151135	0.167491	-0.0724405	0.177895	3.62591	0.0685476	0.029753	0.0730679	0.0334394	0.233511	0.146745	-0.0611993	-0.00675709	0.0352956	-0.0843262	-0.0685879	-0.227262	0.0170105	-0.146747	-0.0521447	0.156801	-0.0200525	0.257626	0.101185	-0.0644533	-0.192633	0.0536382	0.102809	0.00899726	0.13303
Line3	0.209161	0.00682221	-0.0510323	0.1982	-0.162219	0.089657	0.03056	0.106317	0.0100419	0.027244	-0.083136	0.0638907	-0.219675	0.0696738	-0.0344162	0.140955	-0.231394	0.343864	0.0550733	0.0316091	-0.0546652	-0.226721	0.110336	0.0685476	3.22445	-0.00986997	0.053464	-0.170324	0.0519023	0.104285	-0.0904832	-0.164365	0.0398184	0.192967	-0.00263648	0.133924	-0.146874	-0.0580543	-0.011813	0.0328572	-0.197579	0.0566753	-0.0796559	0.02271	-0.0413632	0.097345	-0.0900273	-0.14073	-0.146616
Line75	0.082555	-0.100738	0.271877	0.0153486	-0.0209564	-0.0541918	0.191007	-0.118321	-0.0570044	-0.0660113	-0.0734856	0.165853	0.071565	0.0574102	-0.24108	0.157305	0.0493241	-0.102589	-0.190063	-0.0618902	0.118861	0.102046	-0.0569014	0.029753	-0.00986997	2.98446	-0.0474344	-0.21413	-0.00580612	0.050656	-0.105186	-0.158106	0.0342763	0.130355	0.15082	0.0177258	-0.194613	0.223483	-0.0617949	-0.248667	0.0430131	-0.120535	-0.0630073	0.131296	0.151007	-0.0109205	0.0292917	-0.242416	-0.0374189
Line83	-0.0173998	-0.0755304	0.332628	-0.0852858	0.0113883	-0.0151598	-0.0245975	0.00395976	0.0172074	0.0533123	-0.0933277	0.136411	0.110509	0.0814826	-0.329975	0.0514388	-0.0642705	0.0113371	-0.094844	-0.146175	0.248784	0.0224213	-0.169429	0.0730679	0.053464	-0.0474344	11.3109	0.152631	-0.114742	-0.127715	-0.229883	-0.0797546	0.00548059	0.00596416	-0.0651283	0.112929	0.157971	0.0108967	-0.0943262	-0.102398	0.00480054	0.122643	0.242603	0.00823865	-0.101612	0.151955	-0.0213931	-0.110659	-0.0686123
Line91	-0.0880784	-0.0437775	0.184521	0.0106943	-0.156291	-0.187472	-0.125652	-0.135367	0.0686843	0.0217412	0.0795917	-0.0407906	0.114307	0.099503	-0.142082	-0.335451	-0.0263643	-0.0745187	0.0998697	0.0709511	-0.0144563	0.0347743	0.0203159	0.0334394	-0.170324	-0.21413	0.152631	2.82935	-0.0132934	-0.0765466	0.0642012	-0.0646266	-0.0798026	-0.0381764	-0.229736	-0.0343397	0.0320253	0.0307656	0.020765	-0.180171	0.163553	0.0521565	0.0504039	0.0498814	-0.0978911	-0.132364	-0.224454	0.00410088	0.0167123
Line11	-0.0728238	0.0109926	-0.192751	0.126505	-0.0391485	-0.0756317	-0.217877	0.130017	0.0370235	-0.300819	0.144983	-0.0376208	0.0633769	-0.270593	0.0901281	-0.104927	0.0230002	-0.00724444	-0.429239	0.159822	-0.0152703	0.0914545	0.12186	0.233511	0.0519023	-0.00580612	-0.114742	-0.0132934	3.3155	-0.408648	-0.172672	0.109596	-0.0325037	0.0905588	-0.0102399	-0.00812719	0.0854008	0.0258034	-0.220701	0.14962	-0.0348312	-0.149388	0.0648783	0.0403833	0.054378	0.0122836	-0.0155404	-0.154926	0.101497
Line19	0.0291433	-0.157395	-0.132841	-0.0889534	0.0301209	-0.283473	-0.211412	0.178304	-0.0101217	-0.110719	-0.0173383	0.0340816	0.101687	0.0526028	0.102694	-0.0288217	-0.0882135	-0.0966685	-0.318319	-0.0528486	-0.350121	-0.324302	0.0378332	0.146745	0.104285	0.050656	-0.127715	-0.0765466	-0.408648	3.68451	-0.331529	-0.354561	-0.1415	0.00822839	0.19393	-0.0335844	-0.213747	0.115498	0.0248408	0.0203661	-0.0847182	-0.523877	0.0297757	-0.532975	0.00127616	0.0651804	0.0383794	0.0416366	-0.100289
Line27	-0.033116	0.0288526	0.19012	0.0616981	0.0628542	-0.43194	0.0192051	-0.386332	0.0970346	-0.0596691	0.190596	-0.0834582	-0.0710868	-0.00432381	-0.218612	-0.0389798	-0.0741672	-0.12895	-0.00275569	0.201017	-0.0174095	0.145605	-0.091057	-0.0611993	-0.0904832	-0.105186	-0.229883	0.0642012	-0.172672	-0.331529	3.71548	-0.169314	0.0555489	-0.00179861	-0.0413704	-0.0768316	0.084867	-0.0828713	0.0129421	0.0248425	0.139235	-0.144848	-1.10924	0.0845152	-0.0496582	0.0742823	-0.277644	0.0383434	0.0867764
Line35	-0.130306	-0.00502562	-0.143044	-0.172313	0.0409477	0.092046	0.119112	0.104887	-0.216098	-0.137315	-0.195863	-0.140695	0.0409682	0.0787745	0.105083	0.0265762	-0.0557118	0.088063	0.0358001	-1.25669	-0.147865	-0.0947763	0.150603	-0.00675709	-0.164365	-0.158106	-0.0797546	-0.0646266	0.109596	-0.354561	-0.169314	4.55383	-0.0998998	-0.068042	0.118147	-0.117721	0.177068	0.0559486	0.0714288	0.00801906	-0.135085	0.201649	0.0667562	-1.31126	0.177525	-0.0915161	0.0741637	-0.0518775	0.108353
Line43	-0.0173842	0.0274592	0.0258754	-0.026455	-0.0242939	-0.116659	-0.109446	0.0441204	-0.0166129	0.0392721	-0.0601178	0.108857	0.159811	-0.000250301	0.0658456	0.0463582	-0.21216	0.0615995	-0.124602	0.097462	-0.179497	-0.109514	0.0911443	0.0352956	0.0398184	0.0342763	0.00548059	-0.0798026	-0.0325037	-0.1415	0.0555489	-0.0998998	3.13274	0.00757046	0.00275719	-0.0705252	0.0239289	0.144736	-0.0977621	-0.0873069	-0.0499766	-0.181372	0.105721	-0.129537	0.0871117	-0.0575751	0.135878	-0.169552	-0.134853
Line51	0.0968487	-0.0645791	-0.0658179	-0.0420832	0.104594	-0.00414679	-0.115877	-0.0588649	-0.0731976	-0.140779	-0.206085	0.254838	-0.011786	0.101069	0.0211797	-0.0765097	-0.121571	0.0119293	0.0877662	-0.0981544	0.104537	-2.08074	0.102562	-0.0843262	0.192967	0.130355	0.00596416	-0.0381764	0.0905588	0.00822839	-0.00179861	-0.068042	0.00757046	3.75812	0.0275835	-0.110316	0.0418189	0.20011	-0.253721	-0.0345052	-0.0496494	-0.144806	0.181361	-0.120997	-0.164886	-0.123733	0.0473638	0.250313	-0.0935233
Line59	0.0836483	0.0704632	-0.0117737	-0.197483	-0.057843	-0.0516223	0.173005	0.0321656	-0.0838719	0.0194231	0.0669822	0.0423151	-0.513506	0.0820166	-0.106894	0.00102377	0.156825	-0.500882	0.0138151	-0.00651786	-0.0648509	-0.219822	-0.113447	-0.0685879	-0.00263648	0.15082	-0.0651283	-0.229736	-0.0102399	0.19393	-0.0413704	0.118147	0.00275719	0.0275835	3.19472	-0.0287545	0.0817752	-0.114989	0.0691409	-0.148689	0.0277309	-0.42442	-0.126183	-0.0538589	-0.0486995	0.109511	0.0474069	0.0789647	0.00742113
Line67	0.116603	0.118344	-0.112875	-0.601567	0.191886	-0.223392	0.2678	0.0312494	-0.196827	-0.136789	-0.0104441	-0.0512263	0.0774217	-0.195219	-0.121115	0.0134848	0.136691	-0.0245179	-0.0881047	0.0292108	0.102957	-0.136109	0.191992	-0.227262	0.133924	0.0177258	0.112929	-0.0343397	-0.00812719	-0.0335844	-0.0768316	-0.117721	-0.0705252	-0.110316	-0.0287545	4.27268	0.0128006	0.101773	0.0375982	-0.0559779	0.215554	-0.079944	0.0151333	0.0132567	-0.189799	0.0361484	0.0957381	-0.588052	0.0385944
Line4	0.197979	0.00692826	0.221242	-0.125891	-0.500779	0.0475158	-0.105491	0.127424	0.0245908	0.185966	0.174712	0.0629591	-0.245422	-0.242181	-0.307816	-0.0804787	-0.487598	0.0747443	0.219151	-0.0859359	0.000265145	0.0143302	0.158761	0.0170105	-0.146874	-0.194613	0.157971	0.0320253	0.0854008	-0.213747	0.084867	0.177068	0.0239289	0.0418189	0.0817752	0.0128006	3.7085	-0.286506	-0.292102	-0.0606062	0.109589	-0.166619	0.166412	-0.0453698	0.149417	0.213943	-0.00979427	-0.226009	-0.0115217
Line76	-0.00321613	-0.23362	-0.0996498	0.196791	-0.168307	-0.241947	-0.0789316	0.000829703	-0.184698	-0.11106	-0.162323	0.141509	0.193529	0.125237	-0.0542164	0.0535675	-0.0134145	-0.0166943	0.139846	0.118905	0.0205991	-0.0378025	-0.000454052	-0.146747	-0.0580543	0.223483	0.0108967	0.0307656	0.0258034	0.115498	-0.0828713	0.0559486	0.144736	0.20011	-0.114989	0.101773	-0.286506	3.5284	0.046866	-0.119352	-0.0174219	0.130532	0.0280484	-0.084035	0.0531697	-0.0192715	0.214965	0.251269	-0.237653
Line84	-0.189725	0.0933097	0.19749	-0.0223813	-0.143221	-0.108951	0.0950427	-0.0199588	0.0779551	0.0199708	0.107619	0.0636565	-0.067064	0.118687	-0.229158	-0.0359406	0.0526012	0.0368571	-0.0319449	-0.0887971	-0.0496854	-0.259207	0.0129558	-0.0521447	-0.011813	-0.0617949	-0.0943262	0.020765	-0.220701	0.0248408	0.0129421	0.0714288	-0.0977621	-0.253721	0.0691409	0.0375982	-0.292102	0.046866	2.68897	-0.0316073	0.0489791	-0.00767923	0.108979	-0.0821335	-0.0299663	-0.103037	-0.027091	0.0508305	0.19158
Line92	-0.0766522	-0.0159541	-0.204028	0.161353	0.0709274	-0.0973181	0.0232672	-0.00598236	-0.0182298	-0.063475	-0.331456	-0.152448	0.152346	-0.154449	0.19185	0.0342427	-0.00681112	0.0183353	-0.0480281	0.0403082	-0.0705495	0.0991444	0.0745652	0.156801	0.0328572	-0.248667	-0.102398	-0.180171	0.14962	0.0203661	0.0248425	0.00801906	-0.0873069	-0.0345052	-0.148689	-0.0559779	-0.0606062	-0.119352	-0.0316073	2.81096	-0.0608024	-0.0578289	0.141733	0.0393629	-0.0250798	-0.121323	-0.0644971	0.120716	-0.110473
Line12	0.151902	0.0958983	0.129593	-0.010834	-0.0587953	0.0580228	-0.0681887	-0.127526	-0.0721938	0.0804724	-0.159919	0.0698916	0.00293333	-0.0108769	-0.0417736	-0.193031	0.0150608	0.202112	-0.0941206	0.0923979	0.105675	0.100558	-0.231791	-0.0200525	-0.197579	0.0430131	0.00480054	0.163553	-0.0348312	-0.0847182	0.139235	-0.135085	-0.0499766	-0.0496494	0.0277309	0.215554	0.109589	-0.0174219	0.0489791	-0.0608024	3.18509	-0.0695728	-0.0434053	0.0205145	-0.0516922	-0.0820175	0.0525207	0.0118982	0.0553462
Line20	-0.00509931	-0.156502	0.126563	0.0950466	0.0324906	0.106962	-0.0722007	0.0817792	0.0911087	0.162785	-0.249002	0.104649	-0.0967327	-0.0474692	-0.0581634	0.15722	-0.158541	-0.411591	0.152149	-0.238278	0.0217164	-0.101827	-0.0529602	0.257626	0.0566753	-0.120535	0.122643	0.0521565	-0.149388	-0.523877	-0.144848	0.201649	-0.181372	-0.144806	-0.42442	-0.079944	-0.166619	0.130532	-0.00767923	-0.0578289	-0.0695728	3.80973	0.0520688	-0.505731	0.103296	0.00954632	-0.0370003	-0.100262	0.107595
Line28	-0.00619883	-0.0128315	0.190817	-0.176651	0.0680805	-0.115438	0.102603	0.260411	0.168608	0.239361	0.0167804	0.0187238	0.113316	0.06336	-0.0761501	-0.0780059	-0.0650725	0.0554622	-0.469015	-0.249412	0.164708	-0.212466	0.0395909	0.101185	-0.0796559	-0.0630073	0.242603	0.0504039	0.0648783	0.0297757	-1.10924	0.0667562	0.105721	0.181361	-0.126183	0.0151333	0.166412	0.0280484	0.108979	0.141733	-0.0434053	0.0520688	3.82971	0.00393284	-0.0384615	0.156668	-0.287431	0.00494976	0.00468697
Line36	-0.0271582	0.159852	-0.269851	-0.128489	-0.14257	0.120433	-0.250786	-0.156951	-0.0390906	0.178812	-0.10576	0.030733	0.0373618	0.0146708	0.198584	-0.0668614	0.120326	0.199489	-0.151973	-0.824157	0.158652	0.109247	0.0330749	-0.0644533	0.02271	0.131296	0.00823865	0.0498814	0.0403833	-0.532975	0.0845152	-1.31126	-0.129537	-0.120997	-0.0538589	0.0132567	-0.0453698	-0.084035	-0.0821335	0.0393629	0.0205145	-0.505731	0.00393284	4.02212	-0.150166	0.0548488	0.071844	0.0363674	-0.165258
Line44	-0.0494024	-0.801391	-0.253815	-0.124447	0.0148056	-0.146473	-0.119112	0.172102	-0.0850789	-0.287365	-0.208234	0.0928783	-0.154414	-0.023385	0.209668	0.08969	0.0522756	0.0756732	-0.130564	0.0947304	-0.237789	0.0290097	-0.100337	-0.192633	-0.0413632	0.151007	-0.101612	-0.0978911	0.054378	0.00127616	-0.0496582	0.177525	0.0871117	-0.164886	-0.0486995	-0.189799	0.149417	0.0531697	-0.0299663	-0.0250798	-0.0516922	0.103296	-0.0384615	-0.150166	3.69874	0.104086	-0.00824536	-0.207175	-0.0577908
Line52	-0.00813516	-0.198289	0.10317	-0.0379179	-0.0710885	-0.428221	-0.025228	0.09258	0.0359399	-0.107519	-0.168715	-0.115288	-0.0757102	-0.137599	0.0287868	0.0524759	-0.0803705	-0.0325915	0.155483	0.101967	0.0485321	-0.106817	-0.000124467	0.0536382	0.097345	-0.0109205	0.151955	-0.132364	0.0122836	0.0651804	0.0742823	-0.0915161	-0.0575751	-0.123733	0.109511	0.0361484	0.213943	-0.0192715	-0.103037	-0.121323	-0.0820175	0.00954632	0.156668	0.0548488	0.104086	2.54844	-0.117993	-0.00873999	-0.00506312
Line60	0.0155401	0.151014	0.129687	0.0400342	-0.177217	-0.481711	-0.192674	0.0457442	0.00927983	0.188843	0.0855312	-0.0206923	-0.0208534	0.0452351	-0.169916	0.0468823	-0.0226839	-0.00356746	-0.514977	-0.00682204	0.0177143	-0.055492	0.00103968	0.102809	-0.0900273	0.0292917	-0.0213931	-0.224454	-0.0155404	0.0383794	-0.277644	0.0741637	0.135878	0.0473638	0.0474069	0.0957381	-0.00979427	0.214965	-0.027091	-0.0644971	0.0525207	-0.0370003	-0.287431	0.071844	-0.00824536	-0.117993	2.94034	-0.0724167	0.00287381
Line68	-0.212693	-0.0275958	-0.0347022	-0.038004	0.172257	0.000525655	-0.0753494	0.202766	-0.126986	-0.11985	0.0585536	0.131117	-0.0955777	-0.0264761	0.178319	-0.077931	0.104558	-0.0571782	-0.0246626	0.0474623	-0.0502024	-0.0636473	-0.00379568	0.00899726	-0.14073	-0.242416	-0.110659	0.00410088	-0.154926	0.0416366	0.0383434	-0.0518775	-0.169552	0.250313	0.0789647	-0.588052	-0.226009	0.251269	0.0508305	0.120716	0.0118982	-0.100262	0.00494976	0.0363674	-0.207175	-0.00873999	-0.0724167	3.51165	-0.0401749
Line5	0.00610184	-0.00200541	-0.239994	-0.0986378	-0.0741988	0.0255012	-0.127827	0.0127219	-0.703513	0.157349	-0.0314991	-0.0247427	-0.0694645	-0.19099	-0.0365904	0.0283625	0.0323488	-0.147072	0.171377	-0.236374	-0.00343814	0.0208431	-0.098895	0.13303	-0.146616	-0.0374189	-0.0686123	0.0167123	0.101497	-0.100289	0.0867764	0.108353	-0.134853	-0.0935233	0.00742113	0.0385944	-0.0115217	-0.237653	0.19158	-0.110473	0.0553462	0.107595	0.00468697	-0.165258	-0.0577908	-0.00506312	0.00287381	-0.0401749	3.66055
Line77	-0.0409554	0.207253	-0.162748	-0.0827493	-0.201367	-0.122714	-0.027188	-0.179168	-0.122195	-0.17591	0.00396905	-0.284234	0.0172397	-0.0425952	0.0392778	0.0427535	0.0820305	-0.202754	0.166975	-0.0692792	-0.00589172	-0.125684	-0.0619112	0.0513716	-0.0540113	-0.113534	0.0800859	-0.0806049	-0.0219773	-0.0252852	0.125922	0.0108103	-0.163824	0.0541955	0.020582	-0.0335035	-0.203322	0.0863081	-0.081535	-0.00807541	-0.0493368	0.0510365	-0.188089	0.00649557	-0.350279	-0.000282842	0.143395	0.219681	0.162781
Line85	-0.0834773	-0.155756	0.131555	-0.339801	0.0964899	0.242118	-0.0497817	0.0533872	0.0190999	0.0958422	-0.248068	0.0321828	-0.23297	-0.0195461	0.0269915	0.0187805	-0.0247756	0.0343457	0.0185748	-0.0509387	-0.192396	-0.0397516	-0.0570516	0.280854	0.150145	-0.0468907	-0.110854	-0.180961	-0.0569729	-0.0393064	0.0536742	-0.112664	-0.212949	-0.0571499	0.00157909	-0.168139	-0.00719717	-0.355066	0.000781474	0.0911056	-0.104211	-0.0395809	0.0543018	0.0981671	-0.00734935	-0.0290987	-0.284957	-0.173753	0.24243
Line93	-0.750282	0.120233	0.082909	-0.0137014	-0.0339682	-0.0450018	0.10653	-0.235652	-0.0262599	0.108698	0.0719606	-0.00711874	-0.0110744	-0.227993	0.0888048	-0.0231921	-0.0052011	-0.222508	-0.0351917	0.0350838	0.038522	-0.0943106	0.000395691	0.00553975	0.0233459	-0.134236	-0.159911	-0.0656827	0.0743132	0.0281303	-0.109772	0.270661	-0.079568	-0.0187485	-0.0208099	-0.0808319	-0.0575706	-0.0154014	0.142819	-0.0663034	0.0252758	0.109289	0.0399028	0.0821227	0.108171	-0.00897965	-0.0347187	-0.138723	-0.0469917
Line13	-0.0356798	-0.0146764	0.17142	-0.0300471	-0.0174565	-0.216006	0.359814	0.13561	0.219108	0.140243	0.0344517	-0.021496	-0.171922	0.0474393	-0.204678	0.0921637	0.103383	0.182045	-0.236875	-0.0916148	-0.222038	-0.208519	-0.114097	-0.163145	-0.0410322	-0.0388256	0.0470359	-0.0300383	-0.761451	-0.0618857	-0.185521	0.171036	-0.192895	-0.0535034	-0.0687769	-0.171226	-0.181963	0.0294553	0.0896755	0.125724	0.0394316	0.157589	-0.117084	0.0465439	0.237396	-0.0357597	-0.0988864	0.157237	0.0190149
Line21	0.0163926	0.0404687	0.102891	-0.322951	0.0787783	0.0455681	0.0559495	0.0784565	-0.203196	0.257018	0.16886	0.0173936	-0.0611361	0.255488	-0.22574	-0.0666914	-0.00854495	-0.0786105	0.0333857	0.0673441	0.0882113	-0.0121884	0.0668162	0.0335415	-0.00768744	-0.11311	-0.167707	-0.0788788	0.0152291	0.178795	-0.0156847	-0.206836	0.145098	-0.153782	0.0900624	-0.229481	-0.0350562	-0.104544	0.130538	0.0212856	0.153947	-0.0606409	-0.0672976	0.112627	-0.164697	-0.0875185	-0.102427	-0.00289343	0.234295
Line29	0.004945	-0.165205	-0.233709	0.0478644	0.0539884	-0.0247223	-0.0241385	0.00627224	-0.0566234	-0.0582867	-0.0753906	0.11762	-0.0126544	-0.0910357	0.150951	-0.0573911	-0.141896	0.288015	-0.0491963	-0.0899593	0.0510644	0.0572722	-0.0232352	0.0264172	-0.0438713	0.154144	0.0524804	-0.0223797	-0.00179699	-0.0209031	-0.115278	-0.0193566	0.057752	0.144388	-0.187465	-0.169388	-0.0309565	0.0397266	0.00257431	-0.241132	-0.0978987	0.229506	-0.0197278	0.0860442	0.0589018	0.0120065	0.200194	-0.249505	-0.138048
Line45	-0.0183613	-0.193886	0.0905169	-0.19151	-0.0628493	-0.128592	0.168433	-0.196591	0.057691	-0.02954	0.0694736	-0.0924852	-0.0591372	-0.0752782	-0.114132	-0.128471	0.0507315	-0.0691368	-0.0505425	0.00540547	-0.130041	0.133304	0.123339	-0.0271244	-0.0970425	0.0820445	-0.148932	0.0653697	-0.0348981	0.0177608	0.11002	-0.105962	-0.0762835	-0.00557652	-0.0573201	0.00608999	0.0263244	0.00923173	-0.0314701	-0.0424283	0.0329583	0.148584	-0.106656	-0.000117593	-0.386536	0.0562036	0.0112499	-0.110113	0.00129494
Line53	0.0544129	-0.0319984	0.00391994	0.025278	0.0405561	-0.0205131	-0.28048	-0.0976438	0.060367	0.101059	0.0200059	-0.0712147	0.101651	-0.0603702	-0.0242642	-0.058714	-0.0283155	0.0848197	-0.0226077	-0.0371298	0.112457	0.043237	0.0433392	0.200385	0.0762653	-0.0133601	0.108863	0.0160825	0.068684	0.028334	0.0816935	-0.062238	-0.00834454	-0.162778	0.00676487	0.0356248	-0.119027	-0.0385667	-0.353725	0.0047335	-0.015945	-0.0269496	0.056135	0.00519322	0.0852261	-0.0306525	-0.0603048	-0.0502638	-0.111376
Line61	0.0243574	-0.0300302	-0.245029	-0.249139	-0.212735	-0.0444524	-0.516587	-0.00326823	-0.0969352	0.129361	-0.0217487	-0.107773	-0.0492566	-0.0749968	0.189604	-0.163739	0.0986055	-0.0340818	0.32417	-0.189402	0.000748986	-0.156567	-0.0394773	0.0457614	-0.145614	-0.00493569	-0.0794098	0.126083	-0.258137	-0.0986941	0.0470688	-0.0238785	-0.0455864	0.00903667	-0.182863	-0.00333094	0.0417487	0.0920548	-0.0601912	-0.112752	0.0548958	-0.102228	-0.259814	0.0410647	-0.266829	0.0340961	0.080352	-0.0124592	0.0492646
Line69	0.0262205	-0.104847	0.164996	-0.209781	-0.0245817	-0.07397	0.0584162	-0.250085	-0.0504406	0.0121944	0.186369	-0.00176419	-0.140099	0.0849414	-0.06273	0.0315943	0.0135226	0.112334	-0.0433174	0.0456136	0.0215999	0.0617234	-0.228925	0.341244	-0.109833	-0.0205327	0.0210604	-0.226142	0.155226	-0.126638	0.218837	0.0330048	0.10925	-0.0215021	-0.00920344	-0.902293	-0.182416	-0.409638	-0.0358416	0.059615	-0.121518	0.164954	-0.0112956	-0.0843174	-0.234174	0.0508652	-0.0720497	-0.640977	0.366907
Line6	-0.0540579	-0.0587266	-0.1811	0.16142	-0.0319362	-0.106331	0.140073	0.0258556	-0.531468	0.0526373	0.0616573	-0.0178367	-0.016393	0.129049	0.153078	0.00989364	0.148795	-0.0799157	0.0576527	-0.0268284	0.0311619	0.0276647	0.11633	-0.153733	0.0643272	-0.095313	-0.0802699	-0.24831	-0.186846	0.161512	-0.134983	-0.171328	0.105729	-0.111192	-0.110378	0.116026	0.0473943	0.00538497	-0.0581034	0.0388216	-0.197545	-0.166603	0.246355	0.140049	-0.027899	0.111961	-0.0728635	-0.157162	-0.566544
Line78	0.0318551	-0.0247672	-0.0206276	-0.308244	0.145402	0.00264101	-0.0161615	-0.108075	-0.0784193	-0.00467028	-0.327087	-0.277811	0.0704979	-0.0700072	-0.0078908	-0.0267747	-0.119402	0.162241	0.000238468	-0.140455	-0.114879	0.0779762	0.0373749	-0.0929762	-0.0816292	-0.000735159	0.114397	-0.0411206	0.0206933	-0.058878	-0.0190808	0.0678094	-0.088095	0.018313	-0.202606	0.0783698	-0.0501603	0.0800724	-0.0909139	-0.149931	0.0446882	0.00974964	-0.1129	-0.0120443	0.104682	0.000861405	0.0685774	0.0533963	-0.107468
Line86	0.0817777	0.119514	0.0917156	0.0698167	0.0190661	-0.0479541	0.0276094	-0.00566986	0.0278631	0.181731	0.0838693	0.025217	0.0860803	0.0279907	0.0661305	0.0767995	-0.150892	0.0208646	0.0068274	0.220375	-0.158381	-0.00451654	0.038861	0.00368371	0.0344366	0.133537	0.0216657	-0.00449186	0.210074	-0.325426	0.122281	0.042816	0.0722328	0.0417906	0.188383	-0.0889537	0.225136	-0.00677396	-0.054529	-0.0103989	-0.12051	-0.162227	-0.0531143	-0.254471	-0.0397387	0.0544595	0.127482	-0.196972	0.102714
Line94	-0.0331981	0.180644	0.312153	-0.0934612	0.0446638	0.11134	-0.0172112	0.114289	0.0418034	-0.153091	-0.0409335	-0.0841974	-0.0522957	0.085052	-0.21378	-0.112199	0.085231	0.0971925	0.410179	0.0767864	-0.0648879	0.0857097	-0.082521	-0.0596327	-0.431997	0.175915	-0.159664	0.0433111	-0.190603	-0.0459448	0.0422011	0.00572929	0.0374943	0.00299577	-0.0490065	-0.0604669	-0.302487	-0.119989	0.0596821	0.0108476	-0.376806	0.0647852	-0.0933516	0.196917	-0.0414306	-0.0917484	-0.0385868	0.034335	0.061377
Line14	-0.0366159	-0.0222154	-0.0232853	0.0881151	0.0320153	0.215057	0.0118493	-0.124872	0.0642074	0.0984239	-0.027844	0.108656	-0.121078	0.0596281	0.0013665	-0.087159	0.083149	-0.30709	0.0929367	-0.0966074	-0.0144323	0.10208	0.0608276	-0.076174	-0.0241478	-0.0285619	0.0139113	-0.048765	-0.0852547	-0.0177826	-0.0672912	-0.0557877	0.21795	-0.0710636	-0.193755	0.120683	-0.0177176	0.00489106	-0.167084	0.0186275	-0.0743454	-0.38423	-0.0667845	0.0627949	-0.0257291	-0.0188495	0.0207379	0.0902314	0.104882
Line22	-0.000398338	-0.0739584	0.152052	-0.072389	0.00584271	0.269067	-0.130475	0.157828	-0.0515919	-0.0962321	0.0986535	-0.0108586	0.0240658	-0.0117357	-0.144753	-0.206203	-0.0657009	0.0689307	-0.00803906	0.194948	0.0321577	0.22371	0.106331	-0.116573	-0.176911	0.0330389	0.115836	-0.0109431	-0.050212	-0.105245	0.00876034	0.0994817	-0.080881	-0.404132	-0.0641845	-0.0337878	-0.0579553	0.0390476	0.0254424	0.126233	-0.0920456	0.0214974	0.0201738	0.00336871	0.0185563	0.00270862	0.00640544	-0.0297523	0.0225085
Line30	-0.0463393	-0.0727615	0.359326	0.160642	-0.0968335	-0.0084704	-0.0693919	0.059676	0.0509434	0.0360069	-0.160956	0.265055	0.0959609	0.0755348	-0.406807	0.0453487	-0.0194061	0.17847	0.0271493	-0.117777	0.0414639	-0.0704128	0.046582	0.0570716	0.241223	0.146671	-0.16605	-0.0745651	0.176102	0.192693	0.108331	0.378081	-0.283252	0.0680141	-0.0863498	-0.152717	-0.0571097	0.194855	-0.0530769	-0.0454289	-0.0870769	0.0407016	-0.000135322	0.120016	-0.0318492	0.0440775	0.0806149	-0.0335299	-0.031913
Line38	0.00592667	-0.0476848	0.0173913	0.0903769	0.0921393	-0.0613927	-0.168781	0.158442	-0.0613258	0.0438602	0.0806957	-0.0252697	0.0899089	0.0214455	-0.0917042	-0.075834	-0.0714472	-0.245467	-0.021237	0.125828	0.0254842	-0.081996	0.0301229	-0.0296667	-0.117488	-0.0712502	0.234343	0.0363483	0.231466	0.209788	0.143296	0.0270028	-0.00585042	0.130638	-0.2497	-0.0385654	-0.11085	-0.036107	-0.00924176	0.0734647	0.052305	0.0445658	0.0683955	-0.193539	0.000448599	0.046747	-0.031855	-0.0336111	0.232608
Line46	-0.0167601	0.0538834	0.00378434	0.111894	-0.0248764	0.00836877	0.0535476	-0.0144968	-0.0120102	-0.115399	-0.0869545	0.126948	0.0605137	-0.0630188	-0.0746762	-0.061161	-0.18715	-0.0190314	-0.0166547	0.0410801	-0.0570198	0.113383	-0.0224911	-0.0467892	0.0214331	0.0458995	0.00901337	0.0528972	-0.102061	-0.00490818	0.0427253	-0.0159885	0.00834222	0.0517387	0.0478264	0.00494632	-0.00980682	-0.0500001	0.0449316	0.0433837	-0.0346907	0.00373354	0.0519513	-0.0886452	0.061546	0.0903788	0.0314715	0.0684621	-0.0760781
Line54	-0.0558077	-0.0788476	0.102841	-0.0214105	-0.0957853	0.0616962	0.0286112	0.083201	0.143628	-0.131689	0.0928234	0.10663	0.0464696	-0.0216713	-0.158828	-0.149835	-0.0215194	-0.0456967	0.00239582	0.115917	0.109209	-0.0484788	0.0330047	0.117209	-0.211969	0.0354193	-0.102939	-0.0332774	0.0721054	-0.0557913	-0.0659737	0.041452	0.0543864	0.0781768	0.0300583	-0.0713927	-0.00100572	-0.0567899	-0.307437	-0.0485048	-0.0747657	-0.117092	0.00287386	-0.134969	-0.0286408	0.0582043	-0.0390756	-0.0522511	-0.0807124
Line62	0.0865581	0.0219864	-0.0340066	0.120525	0.169365	-0.02439	-0.0091922	0.00461086	0.0488901	0.202783	0.0511964	-0.0935923	0.232878	0.0908013	-0.0883335	-0.0270055	-0.0795892	-0.0759336	0.0667167	-0.0381426	-0.0864072	-0.0649157	0.0345372	0.138221	-0.0140623	0.0142835	-0.077208	-0.0448689	-0.00594228	0.112957	0.132276	0.197351	-0.0891897	0.147497	0.11626	0.274085	0.0768946	-0.0618152	-0.036548	-0.0213004	-0.0374712	-0.160569	-0.237651	0.0154112	-0.147644	-0.145617	-0.0613404	0.107862	0.181914
Line70	-0.0793783	-0.0377645	-0.203127	0.0377097	0.056311	-0.107982	-0.105082	-0.196593	-0.102883	-0.0504549	-0.0491939	-0.0442676	-0.110945	-0.137342	0.145928	0.0877185	-0.192309	0.028288	0.102892	-0.131692	0.0367384	-0.100858	-0.0943514	-0.161148	-0.00602112	-0.0256976	-0.227409	0.0698805	-0.0984431	0.0522364	0.0776208	0.0129988	0.0065758	-0.0230844	-0.00930163	0.087675	0.125376	0.0141173	-0.0742131	0.0966817	-0.0916655	0.0226375	-0.0136778	-0.11196	0.0524913	0.0613291	0.0900113	-0.244774	-0.0642927
Line7	-0.164961	0.0489971	-0.0741405	-0.0220159	0.0739226	0.0438597	0.0266967	-0.0470005	-0.59228	0.00943294	-0.118061	-0.0476147	0.137154	-0.0673658	0.0571378	0.053256	-0.13128	-0.143608	0.0301439	-0.114965	-0.0521135	-0.0669396	0.0453926	-0.123038	0.0522319	0.0159371	0.0492227	-0.0859186	-0.022697	-0.0536425	-0.0796869	0.102416	0.110261	0.0704634	0.139001	0.0279566	0.0131687	-0.0866469	0.0180809	-0.042194	-0.155316	-0.0463993	-0.250093	0.0883289	0.0921169	0.0222135	0.126293	0.173164	-0.441267
Line79	-0.0463559	-0.065138	-0.0852974	-0.0531274	0.104254	0.108704	-0.00701012	0.0487823	0.0820001	0.122837	-0.283775	0.0455105	0.0867958	0.12627	-0.0806312	-0.0700604	-0.0224134	0.0992232	0.163518	-0.176844	-0.0276318	0.0919284	0.0900879	-0.0299595	0.202415	-0.114277	0.00600341	0.0145791	-0.0681526	0.0691286	-0.0505043	-0.188689	-0.382037	0.138242	0.0199419	0.20435	-0.184324	-0.0438728	-0.0524284	-0.0755548	0.143491	-0.168968	0.10974	0.0237878	-0.0900569	-0.0236771	0.0153296	-0.0822803	0.163228
Line87	0.0594038	0.124028	0.389487	-5.21812	0.0557299	0.0620273	-0.0533763	0.199552	0.119599	-0.0212147	0.109594	-0.154529	0.123113	-0.0764209	-0.323991	-0.146884	-0.0921431	0.124682	0.021941	0.1019	-0.107874	0.12427	-0.1747	0.0162149	0.0442027	0.00212881	0.0073449	0.0336668	-0.053453	0.00687184	0.0350325	0.0874976	0.0237019	-0.0069164	0.0254975	0.0952438	0.132639	-0.0507068	0.0450732	-0.247084	-0.0798711	-0.105331	0.158079	-0.139538	0.373218	0.0501696	0.107734	-0.535596	-0.0902887
Line15	0.0395313	0.0666204	-0.108965	-0.102077	0.116771	0.0569582	0.0594501	-0.18496	0.141555	-0.068047	-0.0689471	-0.0160506	-0.0654018	-0.0501529	0.349413	-0.0013207	0.0357021	-0.620853	-0.0544872	0.00325438	0.163393	0.0591429	-0.134063	0.124321	-0.328895	-0.0914138	-0.0137241	0.16715	0.069607	-0.00756893	0.0420323	-0.280016	-0.0092251	0.0123115	-0.0896185	-0.0108454	0.0630213	0.060794	0.152626	0.0199651	0.239093	-0.454782	0.0183568	0.0905878	-0.0637611	0.00969786	-0.225418	-0.06412	-0.179992
Line23	-0.0853211	0.149698	-0.0622111	-0.0158338	0.0933685	0.0165016	0.151609	-0.0442948	0.0594234	-0.0295669	-0.18167	-0.0734633	0.0460871	0.0159038	-0.186273	0.182564	0.195972	0.0397817	-0.0413739	-0.0917607	-0.146223	-0.0301438	-0.0504752	0.182703	0.132365	-0.0667083	0.0148103	-0.113635	0.0287432	0.0811421	-0.442089	0.249123	-0.206239	-0.0867786	-0.0551665	-0.0090829	-0.0562146	-0.128301	-0.0798912	-0.0211375	-0.0576969	0.133322	-0.290751	-0.10081	-0.0228753	0.0989785	0.193952	-0.113845	0.0373868
Line31	0.169653	0.13031	-0.18678	-0.196346	-0.232581	0.0229165	-0.158878	0.135772	-0.0290297	-0.0583417	0.0866711	-0.0847277	-0.243203	0.067082	0.088087	-0.279893	-0.00386107	-0.247587	-0.00487287	0.254852	-0.147807	0.0883508	0.055294	-0.178418	-0.059034	-0.164757	0.11662	-0.0513319	-0.14726	0.0527397	-0.18719	-0.282331	0.272685	-0.0760935	0.0980161	0.207199	0.201991	-0.0413673	0.0455491	-0.0683995	0.0323888	-0.0621353	0.0261669	-0.0868467	-0.0579364	-0.002325	-0.0594017	0.142488	-0.057119
Line39	0.0820961	-0.0828027	0.149078	0.0464583	0.151679	-0.368031	0.217657	0.0409825	0.0591067	0.0405665	-0.113151	0.0155334	0.00460695	-0.0673208	-0.215054	0.212257	-0.00175375	0.0190915	-0.159828	0.149213	-0.0164146	0.204549	0.158203	-0.31935	0.0101538	0.098802	-0.182184	0.255205	-0.440874	-0.484558	0.0121053	0.0139711	0.196495	-0.263663	0.0263631	0.00820421	0.0626862	-0.254557	0.195309	-0.116599	-0.0537265	0.032504	0.201898	0.171176	0.183652	-0.00956417	-0.337135	0.0793778	-0.111095
Line47	-0.00312765	0.168052	-0.0413724	-0.126655	0.085289	-0.183227	-0.0986746	-0.256742	-0.208328	0.0190012	-0.0957786	0.0944754	0.139081	-0.210726	0.301444	0.166528	0.108891	-0.215711	-0.610919	-0.0675241	-0.11635	0.128666	-0.0860403	0.181537	0.0874145	0.0272185	-0.0424713	-0.105608	-0.259975	-0.261909	0.088281	0.00863987	-0.0615226	0.080461	-0.111276	0.179364	-0.20645	0.0844584	0.0395097	-0.0778134	-0.0508525	0.0610763	-0.519761	0.12741	-0.187157	0.0981882	-0.115545	0.104586	0.0575508
Line55	-0.0310149	0.322674	0.152579	-0.056095	-0.0691243	0.338786	-0.100871	-0.0337354	0.115297	-0.232495	0.0754312	-0.446634	-0.00876155	0.206842	-0.0199298	-0.513823	-0.107188	-0.160968	0.0320336	0.310832	0.143709	-0.0833133	-0.0984609	0.178349	0.132854	8.3887e-05	0.044902	-0.0561461	-0.160668	-0.10571	0.113914	-0.13854	0.0544461	0.119657	0.0780506	0.0838477	-0.0279292	-0.414344	0.0148584	-0.276817	-0.0956281	-0.11878	0.136357	0.0461367	-0.268319	0.0183097	0.036526	-0.0738159	0.00423413
Line63	-0.0635007	0.0704433	-0.0814509	-0.0294786	0.0123968	-0.10359	-0.0367544	-0.0580698	-0.131071	-0.00199465	0.13092	-0.128191	-0.127679	0.00978179	-0.0575427	-0.00301081	-0.0686053	0.0186883	0.114786	-0.094041	-0.0984409	0.082447	0.109266	0.0277485	0.214202	-0.133813	-0.0253031	0.14207	0.165514	0.222721	-0.13882	-0.208026	-0.0934032	-0.00730758	-0.113243	-0.0538643	-0.0110212	0.103365	0.0640046	-0.053408	0.233996	0.0706739	0.127124	0.218853	-0.17035	-0.0266834	-0.0768743	0.00443196	-0.115669
Line71	0.0658035	0.0914534	0.342228	-0.159907	-0.0574628	0.193072	-0.215754	0.166186	0.000141455	-0.0301486	-0.0543014	-0.181466	-0.206366	-0.0113423	-0.358653	-0.209118	-0.0825034	0.0596715	0.163501	-0.0640096	0.00617673	0.0313615	0.0283358	-0.00152836	-0.179428	0.103281	0.0197282	-0.101255	-0.292277	-0.152999	0.197907	0.127968	-0.0760196	0.0214133	0.0239641	0.0628727	-0.0220505	0.0457653	0.0367313	0.176598	0.218307	-0.185648	-0.03945	0.00961382	0.156985	0.044838	-0.0679854	0.0922791	0.17902
Line8	-0.0144711	-0.0678939	0.134204	0.0366698	-0.856119	-0.0965889	-0.0214501	-0.208141	-0.0473943	0.0630702	-0.0130512	-0.130416	-0.441769	0.0549784	-0.139375	0.108637	0.388596	0.125589	-0.0196568	0.154428	-0.0326977	0.180562	0.0100679	-0.0459176	0.222887	-0.0865655	0.117248	0.0403627	0.0745558	0.00567843	0.0525982	-0.12917	0.00270062	0.0295501	0.199871	0.0181989	-0.105082	-0.0262277	0.0102148	-0.164921	0.119611	-0.249023	-0.0268987	0.0321695	0.0889902	-0.0445703	-0.017439	-0.0935309	0.0122448
Line80	0.157204	0.137488	0.00192592	0.0528558	-0.074568	0.0376733	-0.0116755	-0.16362	-0.0678238	0.213754	-0.228277	-0.112446	-0.0107289	-0.203318	0.038795	0.111445	0.148234	0.021702	-0.0488343	0.130061	-0.123534	0.0433558	-0.118139	0.0600163	-0.144058	0.140553	0.0507152	-0.179561	0.0377177	-0.143576	-0.217591	-0.164899	-0.0726428	-0.0389652	-0.206792	0.186565	-0.010984	-0.113306	-0.0145802	-0.0881132	0.0379067	-0.0874892	0.19991	-0.0495742	0.0762013	-0.0118155	-0.0508983	-0.0666241	-0.0745737
Line88	0.0305453	-0.0423327	-0.320905	-0.174588	-0.113572	-0.0468843	-0.0317927	0.0578563	-0.301763	-0.110268	0.208364	0.180724	-0.00268148	0.0467207	0.25997	-0.137639	-0.0934804	0.0203866	-0.124832	-0.15725	0.0788513	-0.00225729	0.162094	-0.167159	0.0450547	0.0709955	-0.165072	0.0299634	0.0530738	-0.0665313	0.0666106	0.29477	-0.0431414	-0.0323463	0.102635	0.0408595	0.140135	0.0895089	-0.121087	-0.0184301	0.0576623	-0.127752	0.16969	-0.0241906	-0.0405112	-0.00328803	0.109835	-0.073913	0.125674
Line16	0.0411344	0.00191596	0.0364789	0.151122	0.0529762	0.187092	-0.0162475	-0.0762702	-0.150995	-0.0724714	0.306008	0.105358	0.203304	-0.268814	0.13976	0.00456733	0.121548	-0.227914	0.272442	0.125194	0.140768	0.0995507	0.407281	0.173221	0.0863787	0.146924	-0.0382429	-0.127447	-0.0694648	0.0222788	-0.0550544	-0.0883019	0.00974041	-0.195421	0.250364	-0.0305765	0.00335322	-0.102379	0.00323596	0.0300192	-0.0177401	-0.0570903	-0.025534	0.00959573	-0.0991485	-0.0945763	-0.0919631	0.0255551	0.0962231
Line24	-0.0588415	-0.171688	0.331136	-0.22364	0.0828412	-0.26223	-0.0817298	-0.11355	-0.0946914	0.116952	-0.15153	-0.0171984	-0.294576	0.083161	-0.512784	0.0479292	-0.138823	0.071884	0.0452492	0.102971	0.043041	-0.0323152	-0.0835577	-0.234244	-0.102933	-0.0584332	0.0610681	0.16459	-0.124276	0.0357597	-0.0560621	-0.108345	-0.0430597	0.0369115	0.0156614	0.00712397	-0.0605859	0.25304	0.0414275	-0.0407933	0.00729552	0.159135	-0.143502	-0.0199202	0.179082	0.249672	-0.000788836	0.0886398	-0.0421399
Line32	-0.106754	-0.242933	-0.0772389	-0.153013	-0.102344	0.0684665	-0.0504615	-0.0231604	0.04744	0.0196117	0.115509	-0.00565156	-0.0118607	0.104255	0.156507	0.0456645	0.063727	0.132497	-0.0717567	0.0677278	-0.240878	0.175236	-0.122554	-0.0429793	0.131966	-0.175272	0.022175	0.0217829	0.124495	0.209709	0.0971865	-0.0454306	-0.00752453	-0.108485	0.0164083	-0.0661185	0.147499	0.0984536	0.1901	-0.0131979	-0.179723	-0.143146	0.103611	-0.106755	0.0345519	0.148417	-0.126695	0.143885	-0.117841
Line40	-0.0242805	-0.0179861	0.332887	0.141901	0.102869	-0.0652174	-0.549462	0.0616573	0.0621422	0.141643	-0.0938838	0.248032	0.100361	0.189372	-0.327457	0.103176	0.0354145	-0.0724622	-0.00669092	-0.298609	-0.00409157	-0.249984	0.100319	-0.0277961	-0.278358	-0.153288	-0.255268	0.0332773	-0.0826021	0.0992703	-0.0720218	-0.0670433	-0.0798245	0.0852759	-0.169436	-0.30152	0.071759	-0.103141	-0.201942	-0.0125329	-0.32287	-0.0177549	-0.112124	-0.0434437	0.349176	-0.166183	0.152648	0.0500295	0.181994
Line48	-0.120959	0.118686	-0.0444165	0.0068507	0.105735	-0.136326	0.161449	0.16338	0.0172264	0.0122076	-0.0846015	-0.226087	-0.0460239	0.218782	-0.0715288	0.138477	-0.104663	-0.139678	0.0757041	0.0939976	0.0231605	-0.157741	-0.254454	-0.132858	-0.0489462	-0.0933389	0.0203064	0.0725009	-0.335118	0.0550236	0.147302	0.102148	-0.0941784	-0.0742234	0.0868345	-0.009238	-0.0404473	-0.115792	-0.0924542	-0.143976	-0.0588996	-0.174272	0.110544	-0.210192	-0.0823634	0.0945411	-0.162124	-0.0104755	0.0706506
Line56	-0.0575371	-0.280388	-0.0293549	-0.14944	-0.209568	-0.467644	0.149782	-0.327214	-0.051323	-0.361739	-0.112303	0.279362	0.0464337	-0.0322553	0.193602	-0.108613	0.10788	-0.242211	-0.208647	0.0632095	-0.182116	0.233146	-0.529328	0.0393613	-0.118948	0.0226281	-0.0534513	0.357984	0.0876026	0.0222494	0.0532625	-0.116865	0.139219	-0.0334152	-0.163498	-0.292097	-0.0822349	0.055676	0.0939994	0.0417686	0.0531029	0.024732	0.117998	0.121297	0.0836464	-0.0808713	-0.0880197	-0.141994	-0.0636629
Line64	-0.0152017	-0.304041	0.106389	0.0397561	-0.0136929	0.132943	-0.145813	-0.0515664	0.110285	-0.0149111	-0.0927826	-0.134321	0.0510133	-0.141021	-0.270423	-0.143035	0.0558294	-0.159245	0.0355683	0.0298232	0.11674	0.0223813	-0.104489	0.0189986	-0.344556	-0.113204	-0.0120016	-0.0088146	-0.000274705	-0.0860085	0.0261956	-0.0470737	0.0433051	-0.0545682	-0.257101	-0.106789	0.0714294	-0.0329224	-0.0460614	-8.9917e-05	-0.151822	0.156017	0.109282	-0.0393041	0.0557344	-0.0247421	-0.0800011	0.106765	-0.0283595
Line72	-0.0330669	-0.133355	0.471981	0.0563949	-0.0217601	-0.354318	-0.0659466	0.167374	0.0775392	-0.269368	-0.0736004	0.0728127	0.0568757	-0.0509855	-0.219521	0.0168746	-0.113051	-0.322994	-0.123619	0.0407972	0.263461	-0.112499	-0.277068	-0.232163	-0.126508	0.0321331	-0.0521327	0.223855	-0.0623277	0.364814	-0.0315134	-0.0228085	-0.119243	0.230402	-0.0483635	0.00500638	0.0722054	-0.364515	0.015959	-0.230092	-0.131224	0.0485418	0.066447	-0.120552	0.0358727	-0.368858	0.0276773	0.310322	0.0175384
Line95	0.105332	-0.14375	0.0819621	-0.220469	-0.244968	-0.0634983	0.133642	0.0195284	-0.076438	-0.230131	0.14505	0.212721	-0.0190211	0.101459	-0.135313	0.360244	0.105818	-0.0344518	-0.0204522	0.173878	-0.0210617	0.0278895	-0.461173	-0.399322	-0.210666	0.00466642	-0.195607	-0.0366716	-0.142463	-0.0548196	-0.0733682	-0.0352429	-0.263006	0.0346256	-0.0407342	0.384777	-0.0543253	-0.0560663	-0.0652778	0.0843475	0.192787	-0.0705442	-0.0490383	-0.333582	-0.140443	0.0380824	-0.0367567	-0.0595251	-0.0954664
Line167	-0.145577	0.19434	0.207642	0.354926	0.0599372	-0.0921436	0.0463292	0.0946358	0.109232	0.13798	-0.11422	-0.0374629	-0.00112688	-0.169908	0.01129	0.0495377	-0.0181572	-0.035575	0.119922	0.136895	-0.0311427	-0.0166802	0.0639076	0.0316678	-0.148643	-0.110927	0.269859	-0.148177	-0.102625	-0.000885265	0.0251427	0.180389	-0.0375205	0.15238	0.016588	-0.249929	0.140627	0.140487	-0.0293937	0.135358	0.0425787	0.0601166	-0.0549153	-0.282566	-0.422387	-0.0532201	0.113535	-0.137231	-0.175991
Line175	0.00356355	-0.153231	-0.176219	-0.338664	0.0697196	-0.142057	0.128553	0.0568711	0.0351319	-0.187957	-0.0149902	-0.152688	-0.122303	0.0126423	0.149776	-0.0980649	-0.00338969	0.354394	0.129482	0.0417807	-0.0714684	0.0286756	-0.178511	0.0907907	0.0654654	-0.029709	-0.129472	0.0756146	-0.0569748	-0.12098	0.0964106	0.204912	0.0480989	-0.0876733	0.0283296	0.127817	0.106121	-0.103057	0.0904733	-0.107373	-0.0813456	0.069882	-0.0511962	-0.114925	0.186188	0.127929	0.0271382	-0.0639976	0.0109098
Line183	0.0871912	0.03218	0.00647535	-0.0533666	-0.0790336	0.104826	0.106654	0.064445	-0.148632	-0.0714145	0.108697	-0.250466	-0.0915111	0.0988143	-0.0899043	0.0370485	-0.0456634	0.0398205	0.0913344	0.0428224	-0.0157633	-0.184528	-0.122986	-0.0142066	0.240802	-0.0603492	0.0398522	0.062502	0.139047	0.0193557	-0.0899341	-0.163792	0.0481805	0.0764862	0.0925163	-0.105987	0.187575	-0.151579	-0.209586	0.104218	-0.0672714	-0.0972328	-0.151963	0.0813351	-0.00530464	-0.102306	0.0182924	-0.0199487	0.0718638
Line103	-0.0011481	-0.167893	0.115688	0.223136	-0.00327533	0.0322782	0.12053	-0.0968842	-0.0615896	-0.0113809	0.201504	-0.0148769	-0.042779	0.0853163	-0.344227	0.11875	0.00602652	0.213231	0.121603	0.119451	-0.166983	0.0687247	0.0652561	-0.0938315	-0.0694413	0.11287	-0.00521571	-0.121102	0.149739	0.0877044	-0.0826191	-0.143783	-0.152204	-0.0738769	-0.0704269	0.0306576	-0.122945	0.160974	-0.0340174	0.111531	-0.110452	0.0453742	-0.129597	-0.0165474	0.268258	-0.0422423	-0.0309619	0.0846209	0.16705
Line111	-0.0195271	-0.176694	-0.0844108	-0.205608	0.00266407	0.00860411	-0.288276	0.0455829	0.127302	0.0335509	-0.0365681	-0.0210422	-0.0832332	0.0897684	0.0863923	0.0401341	-0.0341186	0.0736396	-0.0524376	0.154282	-0.00515354	0.0625273	-0.0223124	0.162304	-0.0492371	-0.221706	-0.110211	-0.0790059	0.0343928	0.0497906	0.077435	0.0489758	0.199303	-0.0280288	0.0928245	-0.163676	-0.230426	-0.034573	0.121577	0.101052	-0.190905	-0.208166	-0.167017	-0.231313	0.00926136	-0.0906998	-0.00554304	0.125389	0.0116644
Line119	-0.0251549	0.000146102	0.0587714	-0.173513	0.0724803	-0.138664	0.0586911	-0.00910959	0.0455403	-0.0412119	-0.222357	0.0129377	0.050261	-0.379774	0.0210663	-0.143298	-0.0476209	-0.0764575	0.111343	0.0332055	0.128149	-0.143642	-0.0464317	0.0885483	0.0775859	0.0654652	0.192875	0.0404079	0.00831908	0.119231	0.0039087	0.0132098	0.0211376	0.00503568	-0.0459666	0.104311	0.0564124	0.0779924	0.0601101	0.00683617	0.00918477	-0.0328566	0.0279123	0.0464149	-0.0583363	0.122627	-0.0654702	-0.00474523	0.121243
Line127	-0.0561753	0.131751	0.0776905	0.273709	-0.0519394	-0.236204	0.159551	0.0476776	-0.0462897	-0.0454512	-0.0624057	0.115501	0.0333222	-0.0198119	0.0567272	0.152437	-0.0540264	-0.0852259	0.00332632	-0.249493	-0.127329	0.00376345	-0.219812	-0.287548	-0.0802693	-0.0522963	-0.0364637	-0.0238037	-0.0745197	0.0480122	0.125144	-0.0574947	0.24337	0.114971	-0.232676	-0.0300272	0.0994818	-0.364099	0.0472871	-0.0571532	0.182314	0.160528	0.0893265	-0.0793019	0.048444	-0.180692	0.0368071	0.205097	-0.00124106
Line135	0.0819341	0.0812476	-0.0336049	-0.00956006	-0.0173775	-0.0810671	-0.00584128	-0.276049	0.17353	-0.139887	-0.148766	-0.0423077	0.00575051	0.0640493	-0.0441097	-0.286537	0.0691045	-0.0379124	-0.181562	-0.133559	-0.165157	0.0820181	0.0250162	-0.175307	0.156232	-0.148087	0.171466	-0.185811	-0.0816154	0.0443114	0.335912	0.065373	-0.0206562	-0.006545	-0.111621	-0.0852613	-0.0363051	-0.0521225	-0.000314408	0.0137401	-0.0080492	-0.201414	-0.165212	0.239048	0.0873441	0.164885	0.050975	-0.0138526	0.035501
Line143	-0.0630012	0.175901	0.178259	-0.0671885	-0.0522393	-0.167414	-0.0271061	0.0938103	-0.0950639	0.00413851	-0.0668028	0.121224	0.0623825	-0.0304352	0.130034	-0.0616831	0.0031841	-0.0642789	0.223104	-0.0473641	-0.0656084	-0.000846326	-0.17718	-0.16191	0.0819915	0.129878	0.093423	0.210009	0.0993294	0.000177596	-0.147345	-0.0667948	0.127373	-0.189354	0.247387	0.0499543	0.122036	0.116178	0.0670294	0.00108125	-0.0336586	-0.197695	-0.225576	0.0793231	-0.0447223	-0.059826	0.036894	0.0480825	-0.0432634
Line151	-0.0687781	-0.15352	-0.0933317	-0.069567	-0.118169	0.27444	0.0956081	-0.0996199	-0.250301	0.0321427	-0.0225385	0.0655132	0.0443161	-0.259986	-0.120926	-0.0633835	-0.0138923	0.0830727	-0.0998854	0.214851	-0.0146759	0.195966	0.24613	0.0896353	-0.198098	0.0383493	0.0579145	-0.0796675	0.210389	0.193138	-0.57669	-0.0141859	0.162184	-0.135074	0.0870841	0.0204092	-0.0620257	0.195968	-0.0262423	0.310417	0.0823346	-0.0482758	-0.00398843	0.00596211	0.027367	-0.0643931	0.236492	-0.010927	-0.124444
Line159	-0.0326498	0.0882178	0.0312573	-0.0263757	0.10478	-0.05274	0.0580986	-0.12109	-0.191623	0.0935899	-0.190466	-0.0361597	-0.0192581	-0.501206	-0.305537	0.264043	-0.215489	0.00830875	-0.0149792	0.129032	-0.270556	-0.190636	-0.56727	0.0938719	-0.136945	0.065967	-0.215784	-0.0542938	-0.00545323	0.0395943	0.250714	-0.0898771	-0.00182535	0.118574	0.0827057	0.0507748	0.0873866	-0.142722	-0.158322	-0.0367967	-0.0343947	-0.0876161	-0.213192	-0.114464	-0.0960584	0.0267589	0.0402411	0.0650292	0.00981405
Line96	-0.106516	-0.0582377	-0.304214	0.0612497	-0.0308572	0.112091	-0.145022	-0.317919	0.0709163	0.326247	-0.718667	-0.0134924	-0.0320045	0.117203	0.152373	-0.104785	-0.0387718	-0.0524803	0.0523789	-0.264858	-0.0769901	0.114759	0.137967	-0.0294326	0.322914	-0.0630921	0.494602	-0.269295	0.0582892	0.0411733	0.0852034	0.150031	-0.0845555	-0.00946351	-0.0985579	-0.151601	-0.0157753	-0.0881634	-0.0397044	-0.0562825	-0.0298555	-0.0283277	-0.0296292	0.163546	-0.0701503	0.0694521	0.103033	-0.0491537	-0.287736
Line168	0.072776	-0.0945093	-0.208548	0.16503	-0.0335929	0.00377533	-0.0148145	0.00130469	-0.050731	-0.190708	0.136387	-0.140514	0.199638	-0.101804	0.110169	-0.0119274	-0.0149655	0.0230904	0.0533725	0.100191	0.0281615	0.100584	0.113342	0.0315746	-0.00112309	-0.198477	0.0628474	0.0134745	0.175094	0.0230954	0.0239108	-0.171253	-0.14225	-0.0409022	-0.192444	0.0780998	0.16722	-0.266679	-0.0100689	0.22911	0.150813	-0.309563	0.127692	-0.131175	-0.00186784	0.0645966	-0.0194775	0.0332962	0.00719136
Line176	0.0553227	-0.12603	-0.0226336	-0.285656	-0.108591	-0.020859	-0.143113	-0.621186	-0.119528	0.20445	-0.0392358	-0.0456865	-0.0117353	-0.253759	0.0201666	-0.0412276	0.0960945	-0.195861	0.0855269	0.0124754	-0.088627	0.0139445	0.0479629	-0.285607	-0.0782042	-0.242101	0.103931	-0.0661442	0.226184	-0.157014	0.147934	-0.152507	0.0708885	0.13991	0.0356353	0.0889245	0.0233492	-0.192996	-0.0800853	0.083864	0.193377	-0.144723	-0.278419	-0.0108418	0.0257655	0.105002	0.0927367	-0.14279	0.0839151
Line184	0.144412	-0.159153	-0.0478864	-0.152472	0.0272744	0.0475717	0.0862002	-0.245303	0.115777	0.0756827	-0.0471935	-0.0318332	-0.183177	0.0896236	0.00994525	0.255171	0.104913	0.0387802	-0.18633	0.147625	0.173194	-0.17861	0.0192705	0.248394	-0.290509	-0.0846529	0.0239813	0.108736	0.0308563	0.179271	-0.0156607	0.225175	-0.0553008	0.0678362	-0.135693	0.00712378	-0.114166	0.054827	0.0308471	-0.080582	-0.120799	0.0202602	-0.0222241	-0.0275044	0.096873	-0.13194	0.0212222	-0.250931	-0.314016
Line112	0.1068	0.030872	-0.108851	0.0132541	-0.0323318	-0.363992	-0.440803	-0.0305066	-0.282957	0.0792919	-0.146981	-0.0572131	0.027946	0.181898	-0.0817891	-0.0402695	0.0562158	0.132344	-0.0867754	-0.172953	-0.138982	0.11128	-0.251456	0.409097	-0.0604762	0.0400479	0.18171	-0.013197	0.118142	-0.0483888	0.0948292	-0.090898	0.194738	-0.038002	0.060861	-0.0351577	0.24511	0.0439554	-0.116153	-0.0444954	-0.020917	-0.0538855	-0.0848815	-0.159618	-0.192766	-0.212724	0.0281077	-0.30611	-0.223498
Line120	0.0346988	0.119172	0.208175	-0.0364727	-0.18063	-0.197331	0.0512588	-0.156251	-0.13032	0.0437359	0.0396021	-0.0590346	0.13666	0.101079	-0.0990859	0.0222951	-0.0469921	-0.461462	-0.389756	0.0855341	0.0571114	-0.201871	0.0530397	-0.0145529	-0.0557078	-0.209795	-0.10736	0.20929	0.0757351	-0.0956906	0.0406456	-0.0408589	0.194867	0.073488	-0.49755	0.103268	-0.0563443	0.0780821	-0.0499978	-0.0897731	0.0732066	-0.473206	-0.127251	0.139311	0.206024	-0.0154165	0.0423318	0.0492946	0.00809966
Line128	0.06222	-0.352957	-0.135713	0.0140237	-0.01538	-0.301022	0.202432	0.176324	-0.0389229	-0.395671	-0.18095	0.020004	-0.0125428	-0.230615	0.25278	-0.212525	-0.000926339	0.0966364	-0.122346	-0.0482884	0.156738	0.0774447	-0.226791	-0.01876	0.0645263	-0.28649	0.228295	-0.0197923	-0.00959342	-0.0417923	0.0259055	-0.0610553	-0.0352578	0.0270286	-0.0618665	0.013837	-0.0362354	0.121591	-0.0218435	-0.155032	-0.0827611	0.144045	-0.0556533	-0.0217534	-0.14262	0.0813702	0.242627	-0.0721763	-0.00484375
Line136	0.0267943	-0.115378	-0.197643	0.269419	-0.0779671	0.0116499	0.0495218	-0.0913055	0.0886619	-0.117023	0.0357941	0.0229992	-0.197579	-0.0716757	0.290627	0.0384831	-0.0198817	-0.081672	-0.133361	-0.286362	-0.131138	-0.0528973	0.101281	-0.222805	0.279731	0.0315627	-0.0790071	-0.0833342	0.194434	-0.110436	-0.227358	-0.186644	0.101511	0.0313564	0.0656465	-0.0743376	0.109984	0.0167956	0.124701	-0.0369763	-0.283907	0.225307	0.00498998	0.272254	-0.0359054	0.0866642	0.251957	-0.127119	-0.147876
Line144	-0.00324675	0.126316	0.0476135	-0.123138	-0.154644	0.127514	0.163805	-0.0824058	0.0170476	-0.146967	-0.254757	0.0739613	-0.00811492	-0.0118629	0.00852979	-0.328184	-0.123688	-0.0351923	-0.106907	0.106796	-0.00106354	-0.106193	-0.279202	-0.142112	0.00238791	-0.0514163	-0.19627	0.0289459	-0.056638	0.0500123	-0.0137819	0.225226	0.00375376	0.0225639	0.14558	-0.02647	-0.00909019	-0.187856	0.0020276	-0.125171	0.00528271	0.0479786	0.0186436	0.00478771	-0.136821	-0.123577	0.120398	-0.0376846	-0.107951
Line152	-0.0380399	0.0665328	-0.252845	-0.122189	0.0636429	0.160466	-0.0108419	-0.0258521	-0.335965	0.0371982	0.106334	0.0915458	0.14851	-0.183998	0.225317	-0.0355192	0.0790067	0.198579	0.139431	0.0763691	-0.201428	-0.000426925	0.0320012	0.0723603	-0.0673572	0.12969	-0.182001	0.0411665	-0.212982	0.0922813	-0.294661	0.0232257	0.0897414	-0.0478706	0.160775	0.107714	-0.0197026	-0.193577	-0.0613861	0.0875329	0.0050197	-0.269232	0.0670651	-0.121085	-0.0227747	-0.0155382	-0.112691	0.26078	-0.0459231
Line160	0.0781831	0.047995	-0.208079	0.162581	-0.0318015	-0.17274	-0.0287953	0.0787331	0.0113899	-0.0739441	0.0892907	0.0425125	-0.218577	0.0688285	0.198722	-0.0279854	0.0852442	-0.0110051	-0.0580377	0.183079	-0.0553231	-0.0787199	-0.00802115	0.11285	0.163992	0.0626816	0.0568125	0.252702	-0.0458985	-0.0698372	0.11373	0.0397398	0.000949669	0.106159	-0.137823	-0.0147503	-0.0723949	-0.0256347	-0.170797	-0.126366	0.0952547	0.0989205	-0.0946954	-0.00822212	0.0289664	0.034483	0.127008	-0.106845	0.0695245
Line97	0.0943754	-0.326332	-0.593736	0.305904	-0.0197486	0.112047	-0.151335	-0.01213	-0.0769418	0.0483567	0.106795	-0.165413	-0.0778134	-0.222266	-0.0058988	-0.0336915	-0.0379174	-0.115603	-0.0524073	0.216478	0.0747083	0.0174107	-0.0342103	0.065044	-0.231117	0.00253957	-9.52435	-0.0567368	0.269807	0.0116066	0.135268	0.104832	-0.094419	-0.0485981	0.102964	-0.232717	-0.0790538	0.263634	-0.0274505	0.06769	0.173129	-0.139014	-0.180756	0.0112184	0.110753	-0.24124	0.0666036	0.069804	0.155642
Line169	0.0265934	0.00583253	0.133281	0.0814129	-0.00193784	0.104044	0.00947591	0.0307754	0.0566205	-0.146464	-0.118741	0.0142069	-0.0766128	-0.0334075	-0.267101	0.126073	0.0312227	-0.3629	0.0266439	-0.211595	-0.00882569	-0.00362136	-0.0632541	-0.0285011	-0.13557	0.102426	0.170828	-0.173584	-0.032882	0.177635	-0.140319	0.098137	-0.0870139	-0.0153963	-0.0260277	0.12954	-0.118965	-0.18027	-0.0872377	-0.0713154	0.00777251	0.123595	-0.102165	-0.0951553	-0.0732923	0.0773194	-0.104662	-0.141619	0.117557
Line177	-0.0075416	-0.263101	-0.028802	0.0896303	-0.0311935	-0.0162721	0.021908	-0.193374	-0.0602644	0.117379	-0.156317	0.102622	0.00251402	-0.145238	-0.0055772	0.0255992	-0.17748	-0.294298	0.0321957	-0.0601488	0.160099	-0.16848	-0.0694647	-0.0228189	-0.0340434	0.0537258	0.0170859	0.0178139	-0.00815773	-0.0941853	0.0666463	0.153505	-0.0935855	-0.0529837	0.184599	0.0934013	-0.100284	-0.123127	0.0303674	-0.0565266	-0.0632659	-0.170739	-0.0824201	-0.158828	0.0926012	0.0153471	0.0174507	0.00386706	0.0696615
Line185	0.0300859	0.0295096	-0.0185501	0.00549503	-0.0277213	-0.0749527	0.0501414	-0.2347	-0.183185	-0.154752	-0.0192355	0.0485074	0.13966	-0.0841928	0.00565822	0.16725	0.0154912	-0.0489144	-0.063915	-0.0213999	-0.148952	0.145882	-0.242156	-0.111194	0.0345924	-0.133932	-0.0685616	-0.0692056	-0.0603461	0.143729	0.149819	-0.357174	0.0745858	-0.0870046	-0.293207	-0.0565371	-0.2021	0.0759125	-0.0515638	0.0689274	0.119069	0.0511885	-0.167383	0.0452058	-0.0514452	0.00684027	0.203758	-0.0912263	-0.119546
Line105	0.124171	-0.119977	0.00417063	0.0709563	0.13766	0.111001	0.129471	-0.0117247	-0.103236	-0.0295808	-0.00478163	0.0362289	-0.0941765	0.176163	0.0646801	-0.0863919	0.0811164	0.132685	0.059407	0.0412831	0.100487	0.115422	-0.105127	0.0501903	-0.0671649	-0.0372372	-0.107156	-0.0749205	-0.0351046	0.0924531	0.0842507	0.0499548	-0.0536335	0.0138137	-0.0546755	0.0505599	-0.0218786	0.0129632	0.114556	0.0543141	-0.131256	-0.0927466	-0.030735	-0.0671306	0.0955201	-0.088482	0.00496569	-0.153071	0.0326489
Line113	-0.0111035	0.100678	-0.0383417	-0.347562	0.178312	0.22551	0.137375	-0.0797088	0.256087	0.0361899	0.0801963	-0.148222	-0.192084	-0.0400313	0.207049	-0.0638685	-0.0377456	-0.375932	0.0484167	-0.131872	0.110201	0.0559563	0.178665	-0.0530765	-0.0304815	-0.173598	-0.237622	-0.00425487	-0.0266695	0.0698838	-0.199871	0.184584	-0.209776	-0.0207588	0.128895	-0.240633	-0.136156	-0.0360245	-0.0537989	-0.0384463	0.123265	0.291885	0.237547	0.207472	0.157842	0.339827	0.0218347	0.301565	0.287565
Line121	0.0219865	0.00882459	0.205669	-0.0209945	0.0353815	-0.156881	0.102775	0.0205789	0.0221114	-0.204048	0.298821	0.105882	0.0212823	0.0129739	-0.0552409	0.011053	0.0650207	-0.243086	0.0435935	-0.0780621	0.109055	0.0640525	0.17515	0.0582451	0.135143	-0.0911278	0.00143287	-0.231587	0.128705	0.178072	0.196959	0.0630328	0.0184458	0.0707644	0.107312	-0.0256219	0.103702	0.0116295	0.0358143	-0.0663247	0.02156	-0.224583	0.0365973	-0.0616982	-0.187158	-0.0861981	0.0271239	0.338632	0.053168
Line129	0.0664715	-0.135641	-0.0434357	-0.1047	0.0330611	0.0407839	0.131135	-0.314821	-0.153579	-0.0687606	0.101616	-0.0454152	-0.0567844	0.054376	0.164132	-0.200669	0.0244048	-0.228631	0.0828788	0.0587881	0.0284884	0.131102	0.147377	0.0303196	-0.0238327	0.135075	-0.0553105	-0.111065	-0.262459	0.299571	-0.211048	-0.000352444	0.113976	-0.100432	-0.0753034	0.252236	-0.217439	-0.167066	-0.0277255	-0.050394	-0.018763	0.224025	0.102224	-0.00321856	0.174631	-0.0375918	0.0507755	-0.453448	-0.0133847
Line137	-0.028911	-0.061567	0.172069	-0.0595564	0.246295	0.388617	-0.112195	0.156996	0.0457104	0.0952137	-0.083739	-0.0154314	0.101284	0.140138	-0.0550357	0.0139771	-0.0280674	-0.052794	-0.106939	-0.0555173	-0.0481054	-0.0308298	-0.0426497	0.0524962	0.0803165	-0.299966	0.0626627	-0.0867271	0.060437	-0.0971775	-0.0399177	0.32641	-0.109812	0.00225968	-0.104636	0.226697	0.0726422	-0.2116	0.0168542	-0.145423	-0.0275672	0.17509	-0.00379908	-0.0476582	-0.102503	-0.0846312	-0.014416	-0.0194588	0.00348753
Line145	-0.042347	0.0750511	-0.130532	0.153972	-0.0555334	-0.0334259	0.0312615	0.282293	0.00157828	0.338139	0.0975027	-0.150667	-0.307647	0.000759145	-0.0268825	0.0314918	0.0908288	-0.0110836	-0.433907	-0.0744214	-0.243529	-0.0213194	0.104021	-0.483375	0.0549145	0.072575	0.00591704	-0.0743356	0.00186057	0.13422	-0.295896	-0.136235	0.145117	-0.0687614	0.15246	0.100171	0.0373955	0.0127402	-0.0849865	-0.0372307	-0.173806	0.086255	0.198716	0.1916	0.0990583	0.0974858	0.0769135	0.164356	0.00311172
Line153	-0.0759963	-0.120727	0.200961	-0.184301	-0.0219645	0.191905	-0.23334	0.241728	-0.210389	0.060655	-0.146778	0.0645648	-0.0996106	0.0721731	-0.275216	0.148494	0.0882441	-0.00831301	0.115251	-0.0236535	-0.0408879	-0.0960329	0.134089	0.0177794	-0.175923	0.134207	0.0864018	-0.0395044	0.0285756	-0.0887152	-0.307791	0.103168	0.0857984	0.150482	-0.157423	0.0267002	0.116339	-0.165383	-0.217457	-0.0419398	0.100373	0.0324563	-0.0308509	0.125371	0.0681392	-0.0173475	0.138135	0.0826873	0.0334162
Line161	0.067783	-0.125125	0.130825	0.178315	0.0147479	-0.0423189	0.127587	-0.265589	0.0507691	0.0605994	-0.173391	0.0894527	-0.0111076	0.0605078	-0.014643	0.0806542	-0.0633074	-0.228186	-0.0144678	-0.0599749	-0.000488585	-0.291269	0.197803	-0.0340082	0.0356325	-0.0797977	-0.10522	-0.122995	0.134907	-0.0953215	0.138144	-0.114568	-0.0794426	0.041536	0.0570384	0.000957655	-0.00530721	-0.224144	0.0787791	0.0786255	0.0789363	0.0505093	-0.154287	-0.0710757	0.0283083	0.121682	0.0406014	-0.111574	-0.0403701
Line98	0.116875	0.00089234	-0.347634	0.0424662	0.0313732	-0.222992	-0.118891	0.0391978	-0.142595	0.169516	0.150662	0.121857	0.0220693	0.101651	0.112572	-0.184502	-0.0597448	0.12203	0.052615	0.0336909	-0.057256	0.10139	0.0643164	0.0271036	-0.0171521	-0.105616	0.255282	0.168371	-0.274054	-0.185421	-0.370478	-0.0192964	0.130778	-0.0143921	0.0691433	-0.0622077	0.125549	-0.00881228	0.0535893	-0.243722	0.0250649	0.058517	-0.333485	0.0941997	-0.10339	-0.0374469	-0.255728	0.0107313	-0.101061
Line170	-0.144522	0.0812472	0.307302	0.133009	0.143518	-0.00323103	-0.130449	-0.0364972	-0.0323707	0.157571	0.0411107	-0.066333	0.0848185	0.021883	-0.238099	-0.10565	-0.0933075	-0.0177817	0.0573611	-0.0318501	0.0573668	0.187025	0.117501	-0.015889	-0.0767896	-0.0350726	-0.00219318	-0.0342898	-0.0014233	-0.0236246	-0.0307488	0.0156893	0.0307573	-0.235453	-0.0484605	-0.107758	-0.0487832	-0.288002	-0.044896	0.0749883	0.153295	-0.0166947	0.139889	-0.0144084	0.149681	-0.0808745	0.0667555	-0.049558	-0.13653
Line178	-0.0962209	-0.100743	0.0376761	0.138369	0.188165	-0.0204259	-0.0283789	-0.14505	-0.15522	-0.0306138	0.0258453	0.0423675	-0.00700419	-0.0909985	0.0162401	-0.291283	-0.0424834	0.017879	-0.250141	-0.0961189	-0.0243945	0.155765	-0.198416	-0.162442	0.0690433	0.00601962	0.0312287	0.0447732	-0.00610959	0.0393352	-0.0545262	0.241294	-0.102231	-0.0876756	0.00810696	0.166389	-0.0509884	0.116352	0.129999	0.113016	0.0650953	-0.0598208	0.154144	-0.107501	-0.0651298	-0.212607	0.0267225	0.0479456	0.101334
Line186	-0.0161379	0.105824	-0.212445	0.245205	-0.155809	0.073616	-0.13075	-0.00145905	0.00264582	-0.226336	0.10174	-0.010669	0.140101	0.0804349	0.276893	-0.0888983	0.0215124	0.065951	0.11564	-0.045745	0.0760679	-0.127288	-0.00481079	0.128277	0.00871334	-0.102566	-0.224129	0.0703161	0.0676722	-0.0980603	0.0705155	0.230044	-0.14666	-0.0635707	0.0332553	-0.0494803	-0.124121	-0.121677	0.0157366	0.0561728	-0.401231	-0.206011	0.20411	-0.0301246	-0.233683	0.0634431	-0.106009	-0.0114414	0.151253
Line106	0.11235	0.0241985	-0.27386	0.00321678	0.0700451	0.0894311	-0.131872	0.0313562	0.0369369	-0.146881	-0.0382777	0.0632275	0.112029	-0.0217543	0.225549	-0.0618991	0.169141	0.0680702	-0.0180626	-0.137312	-0.0123256	-0.0256616	-0.018525	-0.197157	-0.116478	-0.00197715	0.0440921	-0.0522279	-0.0709718	0.00116589	0.0636492	-0.00378916	0.206889	0.0963905	0.0236785	0.079297	-0.0441345	-0.0946406	-0.05495	0.0856156	0.131697	-0.0113538	0.0209962	-0.0446558	-0.0732911	-0.160599	-0.136286	-0.0553364	0.00172643
Line114	-0.114495	0.117546	-0.222655	-0.0950699	0.153619	-0.0343437	0.115442	0.0488409	0.238664	0.0524988	0.0714777	0.0495275	0.0970628	-0.0662509	0.28259	0.0560913	0.00180416	0.209627	-0.0678276	-0.254353	-0.0686346	-0.0897506	-0.0803805	-0.100983	-0.0331847	0.0869173	0.0342359	0.078176	0.241992	0.154464	-0.283715	0.191937	-0.0835708	-0.0199942	0.177609	0.114767	-0.142199	-0.172517	0.107391	-0.156631	-0.159219	-0.245016	0.108472	-0.0727816	-0.0166805	-0.0696098	0.213755	-0.139925	-0.0826643
Line122	-0.0498065	-0.13345	-0.030493	0.225017	0.0280398	-0.352124	-0.237681	-0.048751	0.0130069	-0.0369027	0.0854999	0.0459064	0.196554	0.0532334	-0.0142162	-0.25214	-0.0639115	-0.221694	-0.106973	-0.109079	0.0704791	-0.15558	0.190703	0.157503	-0.0149977	-0.118915	0.119681	0.0402426	0.093127	-0.0469988	0.0833699	0.146775	0.00261429	0.0764561	0.0462787	-0.133133	0.140061	-0.0348134	0.137987	0.00771614	0.0508015	0.268321	0.0819523	-0.0835401	-0.15519	0.0465238	-0.0362886	0.214058	0.107226
Line130	0.0610575	0.0210157	0.100661	0.0481418	0.0242871	0.237018	0.0425637	0.224676	-0.202049	-0.0356469	-0.0805695	-0.0653963	-0.0301659	-0.106681	-0.0243183	-0.123298	0.0065456	0.202301	0.15753	-0.161296	-0.111467	0.019088	-0.152603	-0.0480192	-0.145332	0.101336	0.23341	-0.0766128	-0.0796978	-0.217709	0.184615	0.162545	-0.0310946	-0.25091	-0.0162338	0.111587	0.109728	-0.166152	0.149423	-0.0363841	-0.0047491	-0.169634	-0.1797	-0.0841528	0.128113	0.137376	-0.140635	-0.0214537	0.0132001
Line138	0.0418458	0.0730469	-0.450637	-0.00833163	0.0517488	0.0612485	0.120204	-0.00401936	-0.0961413	0.0334818	0.310868	0.0905649	0.057266	-0.0149386	0.366587	0.163856	0.0146598	-0.456874	-0.0748671	-0.0842453	-0.0187604	0.181322	0.259534	-0.0350232	0.00598338	-0.0375562	-0.133941	-0.199313	-0.0114239	-0.355174	-0.144515	0.198197	0.0893574	0.0845861	0.135251	-0.0212448	0.301602	-0.0465733	0.024358	-0.012058	-0.210055	-0.0955792	0.116908	0.154551	0.0984763	-0.192746	0.0478771	0.0835176	-0.237047
Line146	-0.0434494	-0.127638	-0.0351309	0.164832	0.0160687	0.012433	-0.25023	-0.140444	0.0904232	0.0589717	-0.142639	0.0499438	0.0166226	0.06182	0.175572	0.0397644	-0.0937525	0.0370803	-0.176108	0.135888	-0.224324	-0.0626088	0.0442908	-0.393099	0.0989844	0.0586958	-0.114711	-0.169381	0.113632	0.145812	-0.127769	0.0396513	0.134008	0.16981	0.241581	0.135623	-0.0421816	0.194768	-0.0936872	-0.0376063	0.0987921	0.0197633	-0.384979	-0.102221	0.0656397	-0.194835	-0.0471312	0.0306824	-0.144592
Line154	-0.0269036	0.037517	-0.0354491	-0.0546381	0.0730321	0.0575927	0.151854	-0.162224	-0.130491	0.0321783	0.0330778	-0.176319	0.0507449	0.112377	-0.0590635	-0.0775409	-0.0751211	-0.0401899	0.11573	-0.11763	-0.152388	0.0351423	-0.173725	-0.0140442	-0.0190349	-0.21111	-0.126279	-0.103556	-0.0135394	-0.0938563	-0.00301975	-0.0539101	-0.115023	-0.103898	-0.0123371	-0.0582188	0.0788044	0.0690683	0.0439545	0.173198	-0.0532035	0.0347994	0.0454222	-0.0425859	-0.00340696	-0.0542965	-0.21426	-0.173972	0.147006
Line162	-0.00501327	0.0011223	-0.0746083	0.204	0.113493	0.00338778	0.111987	0.0363735	0.138868	-0.163979	-0.134524	-0.234782	-0.0728689	-0.0485921	0.18389	0.138607	0.105467	-0.0123705	-0.090754	-0.0827516	0.108213	0.00589875	-0.0133269	0.146225	-0.0740239	-0.0905095	0.0979352	-0.0136562	-0.0649421	-0.0794612	-0.0333	0.108252	-0.2596	-0.136459	-0.0136628	-0.108218	0.261036	0.0529455	-0.0391898	0.0714104	0.0463964	-0.124223	0.178855	-0.132975	-0.0600775	-0.00384672	0.0652108	0.2245	0.0188676
Line99	-0.140015	-0.082916	-0.182731	-0.0118447	0.0626325	-0.00441819	0.0104038	-0.035081	0.0898624	0.0822241	-0.125398	-0.179921	-0.0211296	-0.113513	0.112164	0.0398599	-0.0215186	-0.158025	0.233574	-0.201477	-0.035201	-0.171435	-0.0380987	0.100634	0.0155728	-0.180879	0.0611504	-0.0850616	0.00817494	-0.0989644	-0.289432	-0.179295	-0.237875	0.164123	-0.0193577	0.237422	0.224362	-0.0260785	0.091083	0.266955	-0.126237	0.0906819	-0.019016	-0.0814266	-0.32461	0.0241155	0.13547	0.12683	-0.0506674
Line171	0.101601	0.108475	-0.0496649	0.0138805	-0.0133068	0.0711609	0.00047262	-0.0101325	0.113131	-0.0416575	0.0504757	0.012727	-0.0962159	0.233273	0.0867043	0.0277981	0.0261927	0.109763	-0.0621477	-0.153159	0.186706	0.113026	-0.00655948	-0.139835	0.00676522	0.0311009	-0.0317397	-0.141657	0.0647816	0.0778445	-0.0683101	0.0892078	-0.124589	-0.124354	0.0269034	0.201611	-0.0837768	0.044578	0.0515678	-0.0276619	0.0810042	0.061708	0.104067	0.137462	-0.0329947	-0.0656562	-0.035542	0.019765	-0.0997135
Line179	0.0800475	-0.0460851	-0.0210383	0.0175158	0.0401938	-0.0777319	-0.0319086	0.251768	-0.0187107	-0.0513846	-0.113556	-0.0359467	-0.0872819	-0.217957	-0.0640618	0.0978165	-0.131699	0.164445	0.0328403	-0.0578774	0.167226	0.171837	0.00816763	-0.061174	0.211514	-0.0496234	0.113202	-0.274537	-0.0823416	-0.0861282	-0.0656237	-0.111489	-0.0542116	0.0848762	-0.158961	-0.118353	-0.112248	-0.0390033	-0.0574539	0.0369163	-0.0774962	0.117158	0.0828376	-0.044882	0.0502625	-0.022456	-0.0578898	-0.109099	-0.000376081
Line187	0.0150611	0.0441727	0.123161	-0.274295	0.0211183	-0.0157477	0.0311747	0.0356822	-0.150543	-0.429584	-0.203643	0.0230494	0.0881029	0.0319369	-0.235922	0.0993479	-0.168445	0.0182414	-0.0107698	0.0362648	-0.200265	-0.0671138	-0.0263802	-0.0528331	-0.0332326	0.0605559	0.150585	0.11728	0.127958	-0.027083	-0.0606539	0.330229	0.0948353	0.00615729	-0.114497	0.165537	0.0458565	0.2509	-0.093818	-0.205129	-0.189302	-0.00147571	0.0516263	-0.143416	0.0526963	-0.101289	0.00298076	-0.171456	-0.0433245
Line107	0.0770789	-0.0304473	-0.00935368	0.0230437	-0.0224687	0.04448	-0.180186	0.184255	0.0365699	0.0344888	0.116045	-0.153713	0.0383532	-0.0209473	0.051546	-0.0347692	-0.0987114	-0.17693	-0.225942	-0.027684	-0.0490998	0.0101747	0.147781	-0.311698	0.109858	0.104182	0.0526916	0.0289032	0.117211	0.096258	-0.121133	0.222174	0.0254084	-0.139584	-0.0878796	0.148328	0.113023	-0.0969061	-0.0554207	-0.159749	-0.00720892	0.046593	0.0800889	0.0553658	0.23844	-0.0436171	0.0989326	-0.128995	-0.0660611
Line115	0.129907	-0.0531805	0.253311	-0.0551343	-0.213734	0.113281	-0.00447577	-0.0417375	-0.074812	-0.052115	-0.164422	0.181213	-0.0752077	0.00062666	-0.294879	-0.0237659	0.0911059	-0.139737	0.0737648	0.197949	0.123005	0.11182	0.14724	0.0145815	0.102118	0.0165904	-0.0739413	0.103525	-0.251835	-0.103369	0.237457	-0.180912	-0.10571	0.0302861	-0.0391003	0.147833	0.0587971	0.0493933	0.0207002	0.0412938	-0.0319531	0.046964	-0.0101849	0.0483807	0.022215	0.0573072	-0.123002	0.205635	0.175796
Line123	-0.043336	0.10916	-0.0274479	-0.22958	0.047586	-0.0371169	-0.188701	-0.000805121	0.182848	-0.167776	-0.19581	-0.0727881	0.120181	-0.136726	0.109912	-0.171045	0.0631503	-0.286586	0.123595	-0.188425	0.00912351	-0.15742	-0.0953718	0.0262831	-0.189791	0.129879	0.0544972	0.0853025	-0.0305486	0.0781666	0.0748108	0.318403	-0.155972	0.0406096	0.0781485	0.0113044	0.160052	-0.0727907	-0.0597247	-0.0169992	-0.0899741	0.0473406	0.0901229	0.0123451	0.0341995	0.0777857	0.160709	-0.0266955	-0.0751982
Line139	-0.0141307	-0.0193474	0.0902496	0.14025	0.0249405	0.0354822	0.140921	-0.0693898	-0.14692	-0.0576201	0.000537906	-0.0842985	-0.00894115	0.0764215	-0.098796	0.0776991	0.0444278	-0.26455	-0.175689	0.0409441	0.105779	0.0851985	0.0504609	0.0460398	0.0326607	-0.0190207	0.0126033	-0.101196	-0.060483	0.0544973	-0.0665721	-0.0506871	-0.0607761	0.0454771	-0.0479143	-0.087101	0.0176132	0.127741	-0.162735	0.1376	-0.00600032	-0.164024	-0.00507798	0.00628884	0.00557678	-0.0149568	0.00447055	0.0195136	0.0554561
Line147	-0.0444686	0.0476154	-0.261903	0.0888501	-0.117971	-0.00270485	-0.0765712	0.0564695	0.0596858	0.02621	-0.0242536	-0.167468	-0.0705655	-0.00649522	0.256865	0.102862	0.0633443	0.176895	-0.128113	0.00118916	0.162501	-0.0731414	-0.289776	-0.119323	0.0548041	-0.135702	-0.0621748	-0.0555135	0.00662228	-0.00583705	-0.0654364	-0.00355715	0.0103859	0.0823515	-0.0770128	0.121936	0.10684	0.107774	0.0559174	-0.0444067	-0.0710728	0.0177358	0.100377	-0.117409	-0.0915534	0.0360792	-0.0822007	-0.0626676	0.0799535
Line155	0.0948241	0.0453476	0.216634	0.0624351	-0.0122264	-0.124477	0.00588188	-0.0887368	-0.0690786	-0.198765	0.187583	-0.00444101	0.0391349	0.00538466	-0.213105	0.20086	-0.0864002	0.0728346	0.0327548	0.0466057	-0.000258753	0.128086	0.213442	-0.223856	-0.0837991	-0.117119	-0.0974253	-0.000506411	0.0397649	-0.107089	0.209783	-0.110895	-0.156401	-0.292197	-0.181764	-0.0908021	0.0379385	-0.115626	0.0932227	0.157273	0.119739	-0.0185259	-0.109319	0.0288522	-0.231245	-0.0564094	0.0606774	0.0446805	-0.0224743
Line163	-0.0365121	-0.0251097	0.221016	0.20396	0.109078	-0.0485508	-0.196647	-0.136254	-0.0640837	-0.195642	-0.51233	-0.176464	-0.0662007	-0.0466522	-0.288894	-0.206402	0.0942109	0.0920765	0.135187	0.104894	0.109975	-0.0578026	-0.0185458	0.0456171	-0.000591215	-0.0501506	0.0171097	0.264521	0.121688	0.0487481	-0.0960245	-0.131651	-0.0857962	0.0253631	0.000203019	-0.221858	-0.0952816	0.00446439	0.0648252	0.0640507	0.298687	-0.0873279	-0.0543054	-0.0886931	0.0636366	0.0777344	-0.0192847	0.140923	0.141941
Line100	-0.0994856	0.193833	-0.11544	-0.0379431	0.0551355	-0.0254986	0.19597	-0.209832	0.0363218	0.127183	0.0661327	-0.00488744	-0.00397295	-0.0625461	0.209079	-0.0919985	-0.192872	-0.0257304	-0.151506	-0.0320202	0.100367	-0.0732145	0.0788293	0.0500702	-0.0926859	-0.112763	0.165121	-0.186251	-0.0830772	0.375928	0.0518723	-0.319618	-0.138984	0.0165489	0.267992	-0.251707	-0.0557676	0.103	-0.0546453	0.0832016	0.0375575	-0.034325	0.0355192	-0.132378	0.00361736	0.177817	-0.126703	0.120679	0.0152882
Line172	-0.0940161	-0.0738534	0.0645743	0.0761774	0.0426249	-0.0389264	-0.00333449	0.155985	-0.0872816	0.0578148	-0.158461	-0.0627615	0.0148164	0.0313012	0.0379446	0.0885099	-0.110884	0.000877688	0.0350241	-0.0212617	-0.0769505	0.0391777	0.181774	0.111805	0.0571415	-0.343084	-0.200175	-0.00336723	-0.0178666	0.212963	-0.00928985	0.0548774	0.10571	0.00606402	0.0283639	0.0353501	-0.0880457	0.0187407	-0.00834989	0.025318	-0.170269	0.0770382	0.00595201	-0.188715	-0.0213153	0.0513353	-0.108432	0.0838997	0.0670621
Line180	-0.0347533	-0.0472608	-0.0979921	-0.0288703	0.0896405	-0.063378	0.00347842	-0.45955	-0.037476	-0.160731	0.0201657	0.0489361	-0.165392	-0.234783	0.0552166	0.0441902	0.0654067	-0.0222101	0.0361554	0.0228036	-0.107381	-0.0491286	0.0740033	-0.111542	-0.125016	0.0730831	-0.0138976	-0.0043877	-0.0411609	-0.0681841	0.113818	0.0543047	0.0294595	0.0967879	-0.0614197	-0.089442	-0.162617	0.0599201	0.0372714	0.0551517	-0.0269218	-0.12075	-0.0940186	-0.0595254	0.0897868	0.0309359	-0.0480128	0.0163438	0.129959
Line188	-0.0249538	0.0293543	-0.097336	0.072313	0.0956676	0.0466244	0.0152635	-0.00537111	0.00692573	-0.0521737	0.0523083	-0.00257208	-0.0192485	0.0278111	0.0377028	0.0351024	-0.012279	0.037647	0.00753623	0.0153678	-0.0363444	0.0356174	0.0997639	0.0243456	0.0706091	-0.0747274	-0.0123706	0.0800974	-0.034366	-0.0128683	0.0148779	-0.059561	0.01794	-0.0714533	-0.037959	-0.0249665	-0.037698	0.0787767	0.0384825	-0.0799408	0.0456639	0.0370839	-0.0944542	-0.0573209	-0.0251052	-0.0799918	-0.0950042	0.0301465	0.0288165
Line108	0.212077	-0.172514	0.139937	0.163308	0.100191	0.0130873	-0.120068	-0.0315091	-0.130505	0.0357734	0.0851594	0.138588	0.21342	-0.0862584	-0.14165	0.0200176	0.00768968	-0.115096	-0.0622571	-0.0681838	0.166672	-0.0936523	0.0364168	-0.0310093	0.0367581	0.117195	-0.17642	-0.0503569	-0.0307631	-0.12105	-0.103902	-0.165627	-0.0500198	0.124917	0.0704736	0.00623679	0.0062245	0.227572	-0.0666324	-0.069785	-0.0445738	0.103929	0.0908328	0.0617228	-0.0674459	-0.0611061	-0.079194	0.180041	-0.170113
Line116	0.117344	0.158899	-0.027287	-0.147877	0.0583196	-0.0714295	-0.0920103	-0.056556	0.14126	-0.0581302	0.0665831	-0.115624	-0.11761	-0.0676614	-0.0224091	-0.131535	-0.106012	-0.0588093	0.191854	-0.0029601	-0.00597578	0.0348971	-0.124907	-0.106093	0.0269167	0.0354862	0.0211497	-0.0781125	-0.00206052	0.0728817	-0.0447106	-0.106799	0.214195	0.0441518	-0.125232	-0.079195	0.10754	-0.10539	-0.145074	-0.180486	0.00872093	0.0678077	-0.200751	-0.153943	-0.284936	-0.0564175	0.0121257	0.0478995	-0.141809
Line124	0.0762814	0.0914539	-0.111712	0.227668	0.00483931	-0.0140496	-0.0934017	0.147064	0.0851668	0.101743	0.241824	0.100754	0.177334	-0.0250566	0.221243	0.0168178	0.0895166	-0.0958167	0.25807	-0.0281942	-0.033323	0.108066	-0.116869	0.054825	-0.118743	-0.0600942	-0.0509712	0.0109223	-0.0171444	0.18288	0.0504195	0.0125241	-0.125202	-0.237728	0.284798	-0.14018	-0.0282654	-0.267046	0.0660977	0.06804	-0.0956471	-0.170328	-0.0849551	-0.0761474	-0.0602203	-0.125605	0.0717865	-0.0646577	0.0024399
Line132	0.156412	-0.0166814	-0.0986216	-0.0561672	-0.220391	-0.0187482	0.219123	0.0210964	-0.0814846	0.0720313	-0.129829	0.0755109	-0.183737	-0.187789	0.29341	-0.177426	0.0101417	0.0412739	0.332476	0.0277338	0.132856	0.0322142	-0.165976	-0.0254103	-0.0794655	-0.0494411	-0.0624876	-0.0608937	-0.0389661	-0.105265	0.0903249	-0.141473	0.0604905	0.0441359	-0.0325486	0.0972149	0.248495	-0.0232828	0.0960662	-0.0575929	0.0405005	0.0998292	-0.154314	0.127355	0.0553927	0.112797	0.0164059	0.0349184	-0.031693
Line140	0.0127132	0.0150964	0.00905277	-0.0443449	0.0332364	0.0634909	-0.0206112	-0.00933015	-0.0317979	0.0103434	-0.0229345	-0.0510301	0.0371747	0.00851376	0.0109721	0.033732	0.0115082	0.0680814	0.0688182	0.0197783	0.00714684	0.00948441	0.0222823	-0.0555639	-0.0245819	0.0049705	0.0645102	0.0051304	-0.0990691	0.00239787	0.0933624	-0.0243642	0.0454298	-0.0388041	0.0967823	0.0540321	-0.0662512	-0.00654387	0.00728004	-0.0405637	0.0574389	-0.0238777	-0.0385477	0.0782646	0.0382613	-0.00977834	-0.0323137	0.0774217	0.0664912
Line148	-0.0229025	0.124781	0.222368	0.173276	-0.117447	-0.0835805	0.287599	0.057698	-0.00865002	0.0973164	0.158548	-0.196304	0.0577404	0.0767502	-0.262056	0.0908344	0.116654	0.143152	0.0303399	0.0175974	0.114756	-0.0506377	-0.0666543	0.0528744	0.103273	0.136363	0.0361763	-0.105692	-0.154932	-0.432133	-0.160594	0.0426356	0.0352184	0.000161035	-0.013455	0.000297913	0.0441652	0.0541674	0.063307	-0.0329697	-0.119182	0.311136	0.00679598	-0.142103	0.119102	-0.130966	-0.165159	0.0350451	-0.190061
Line156	0.106671	0.0692669	0.247419	0.0897385	-0.0800027	-0.100936	-0.13679	-0.012382	0.0782537	0.0366437	0.0337887	-0.181574	0.106883	-0.191025	0.0636524	0.113016	0.142126	0.0316247	-0.431581	-0.0505921	0.110505	-0.00727177	0.000891285	-0.364327	-0.069834	-0.0451839	-0.142213	0.00213609	0.077645	0.0243199	-0.0228189	0.0352541	-0.150449	-0.0673493	0.0824109	0.198738	-0.00934743	0.0658727	0.00260045	-0.194671	-0.152973	0.0672675	-0.0608768	0.0614727	0.00864563	-0.0123306	0.17305	-0.0195676	-0.00872926
Line164	0.0938162	0.107534	-0.00649513	-0.0173098	-0.200454	-0.0187406	-0.221067	0.112378	0.00606965	-0.00769826	0.171211	0.0262126	-0.122355	-0.117318	-0.0988424	-0.123283	0.0249993	0.0880362	-0.0478156	-0.0496925	0.0197019	0.0314936	0.0157544	-0.0948242	-0.0230989	0.00302165	-0.135557	-0.101858	0.0887119	-0.0653412	0.167663	0.0155391	-0.000867167	0.059835	0.0409746	0.0572242	-0.163893	-0.0383457	0.125045	-0.0274976	0.0800558	0.0169328	-0.0618637	0.0110744	0.0557311	-0.104888	0.0740275	-0.0739128	-0.0183979
Line101	-0.0367859	0.264698	-0.0266131	-0.115623	-0.0515875	-0.0966214	-0.0747838	0.025444	0.143963	-0.36089	0.198446	-0.205687	-0.0131447	-0.135978	0.0426324	-0.139746	0.015025	-0.306332	0.261204	0.0469625	-0.0754754	0.0501669	-0.116516	-0.0553597	0.0395854	-0.00175543	-0.0627999	-0.00691358	0.0552465	0.181684	-0.0562269	-0.241127	0.240985	0.0309859	0.0357973	0.0477633	-0.157132	-0.191069	0.0322022	-0.177802	0.0652096	-0.0730562	0.0869686	-0.346921	-0.162781	-0.20705	0.0334922	0.226944	-0.0283992
Line173	0.130392	0.0337251	-0.245234	-0.0286647	-0.050785	0.0483304	0.0118907	0.155222	0.0700505	-0.079301	0.0373677	0.0729436	-0.0471526	-0.0542292	0.166653	0.0854078	0.0539383	-0.11383	0.0718516	0.109051	-0.169998	-0.0607725	-0.0586776	-0.248465	-0.0957557	0.132233	-0.00397053	0.0282342	-0.00674022	0.16135	0.105404	-0.249624	0.155331	0.0275893	0.120932	0.0769369	0.0474041	0.0725276	-0.320528	0.0743235	-0.104517	-0.211177	0.0223181	0.048693	0.0143464	0.155767	-0.119112	-0.0365425	0.0107893
Line181	-0.0647589	0.0199908	-0.0928968	0.210215	0.0954283	0.0981986	0.0164881	-0.0335918	0.03942	-0.183576	0.0617896	-0.150753	-0.0555683	-0.072131	0.0466282	0.102662	-0.103461	0.0257392	-0.0269256	0.110148	-0.0375215	0.0143285	0.157507	-0.191981	-0.0377111	-0.0510698	0.0965474	-0.144449	0.033261	-0.0580361	0.281688	-0.0343224	0.125054	-0.0455386	-0.0859249	0.0336135	-0.152334	-0.0691671	0.0145814	0.00690341	0.0407069	-0.181103	-0.233033	0.0805981	-0.000545166	0.037409	0.0497869	-0.233391	0.0448623
Line109	-0.0121975	-0.0640824	-0.0142806	0.187444	-0.149574	0.140953	-0.00839391	-0.0938091	0.00233353	0.0364883	0.0727277	0.0857988	0.108836	-0.0586693	-0.065101	-0.0169465	0.0534172	-0.0155931	-0.00142698	-0.0956789	0.118176	-0.00294498	-0.116811	0.193044	-0.016182	-0.0934271	0.231544	-0.00245538	0.0696146	-0.0652631	0.182193	-0.321001	0.0534551	-0.144089	0.00233003	-0.300897	0.0230395	-0.0764303	0.0563396	0.135122	-0.0357533	0.0135735	0.00771902	0.162942	0.0488081	-0.13164	0.0190127	0.0870733	0.0932148
Line117	-0.022707	0.256472	-0.236745	0.1427	0.0715749	0.161492	-0.0978407	-0.0331925	-0.0222395	0.0469327	-0.00810677	-0.159915	-0.0665875	0.0720191	0.252028	-0.00242514	0.00539169	0.0838151	-0.148685	0.0728384	-0.0601309	0.0846143	0.0337401	-0.375681	-0.0192062	-0.0866737	0.0415743	-0.0756424	-0.173441	-0.0744635	-0.0355321	-0.104008	-0.132233	0.00854648	0.0398871	0.079287	-0.0792708	0.0369814	-0.0380916	-0.0651339	0.113934	-0.160203	0.0224962	0.125036	-0.02339	-0.0989503	0.140042	0.101437	0.0507519
Line125	-0.11344	0.0922155	0.159898	0.17686	0.126937	-0.0952714	0.264345	0.193416	0.0301917	-0.494439	-0.659792	-0.167462	0.00536479	0.142887	-0.106313	-0.129514	-0.0822285	-0.082522	-0.102141	-0.0967894	0.155074	-0.0483731	-0.0822573	0.173152	0.204278	0.0732222	-0.00842857	0.103637	0.112236	-0.0956551	-0.223215	-0.0365372	-0.184732	-0.0156613	0.210943	0.0978984	-0.060752	0.112245	0.315931	0.237314	-0.0661455	-0.0161686	0.367288	-0.173373	0.0142182	-0.241221	-0.191339	0.141164	-0.066512
Line133	-0.115466	-0.0779834	0.211744	-0.0148452	0.123273	0.0609172	0.022316	0.0999382	0.0525935	0.0430836	0.0813131	0.0955787	-0.102462	-0.0215646	-0.146557	0.0275627	0.168655	-0.0863772	-0.00804123	-0.148903	-0.0207329	-0.0384171	-0.0602242	0.0523642	-0.0179003	0.0863827	-0.0554293	-0.00151399	-0.176665	-0.0987294	-0.0700445	-0.117386	-0.157986	0.0557436	0.180426	-0.0329647	-0.171048	-0.166821	-0.010575	-0.0787803	-0.277399	-0.0565648	0.117463	0.0863763	0.0972181	-0.059448	-0.075575	0.179226	-0.187412
Line141	-0.00103688	-0.0726315	-0.0136955	-0.0506275	0.0193406	0.188574	0.136345	-0.0499725	0.015206	-0.174365	0.0264787	-0.127208	-0.122713	-0.0294478	0.0557276	-0.189861	-0.001301	-0.085883	0.06438	0.18432	-0.0429038	0.351258	0.00770477	0.0581001	0.0871694	-0.0822876	0.114427	0.0637081	0.0787393	-0.239615	-0.0241774	0.0476384	-0.00611267	-0.16322	-0.105088	0.242348	-0.0300294	-0.00167442	0.0118773	0.115615	0.163065	0.119724	0.169856	0.0805663	-0.126708	0.0567193	-0.0189941	0.118415	-0.186781
Line149	-0.0293434	0.103971	-0.0406169	0.15447	-0.158575	-0.0117187	-0.22883	0.0970049	-0.0840437	0.0561355	-0.107789	-0.179715	-0.0335271	-0.0461412	0.0478699	-0.00564404	0.0590199	0.0782671	-0.136634	-0.159503	-0.0935207	0.0772493	-0.0093747	-0.0191602	-0.015894	0.0801759	0.0281655	0.0476101	0.0818869	0.18198	0.122786	-0.104375	0.0680239	-0.063861	0.0572923	-0.146674	0.0873143	0.122777	-0.0353137	-0.0721351	-0.032253	0.0328779	-0.0342431	0.0516725	0.0937548	0.0289073	-0.0237471	0.0497511	0.00435011
Line157	0.0222348	0.203768	-0.0208906	-0.126864	0.00205153	-0.0400182	0.12149	0.0156929	-0.10516	-0.323114	-0.105633	-0.219915	-0.0567171	0.00677747	0.0156327	0.105697	0.214718	-0.0686433	-0.031936	0.0290093	0.311551	0.0175607	-0.193416	0.057346	0.0454147	0.0975874	0.0943351	-0.0564269	0.130767	0.157815	0.107377	-0.115961	-0.12375	0.10806	-0.0422625	-0.00527744	-0.0910859	-0.0497138	-0.148374	-0.179491	-0.0679888	0.0603754	-0.118025	0.219129	0.123364	-0.0490742	-0.0431714	-0.111555	0.0420119
Line165	-0.0441929	0.244784	0.213352	0.212612	0.0380638	0.0309313	0.17186	-0.0078001	-0.187898	0.0164421	0.0238738	-0.148792	-0.056148	-0.0925229	-0.197064	0.0367675	0.0570616	0.0180997	0.144482	-0.0283519	0.0231814	-0.020176	0.105226	0.0741824	-0.111914	-0.0753292	-0.172094	0.0930061	0.0197543	-0.000153705	-0.120374	0.115643	0.0842368	-0.176478	-0.121952	0.0957257	0.130868	-0.17249	-0.0146509	0.0616408	-0.20708	0.209516	-0.0346283	0.0766624	0.109566	-0.00959814	-0.0536067	-0.119191	-0.0875403
Line102	0.0363086	0.0429106	-0.153414	0.0909815	-0.0753938	-0.0373743	0.0297892	-0.124573	-0.0202181	-0.122502	-0.16186	0.0146545	-0.113914	0.0815047	0.0382255	-0.0930462	-0.032156	-0.123601	-0.0204828	-0.0630353	0.000321929	0.00421965	0.112456	0.0545122	-0.183146	-0.0951591	-0.0642059	0.163601	-0.0317729	0.0319392	0.0584233	0.163436	-0.0774269	-0.0875995	0.00876113	0.00776932	-0.0976096	0.0930975	-0.0256903	0.0527219	0.058052	0.018843	0.0378532	0.0491832	-0.212732	-0.128079	-0.0414657	0.0521486	0.00289515
Line174	-0.0657573	-0.0384413	-0.0328436	0.0130122	0.0562744	0.00271841	-0.110259	-0.0266055	-0.22439	-0.0453702	-0.0889814	-0.0692037	-0.0606065	-0.0273464	0.172266	0.0413367	-0.00029424	0.125857	-0.10801	-0.105632	0.105815	0.0593086	-0.156557	0.161846	-0.131082	0.0240954	0.00472944	0.148125	-0.0203201	-0.0801296	0.0449335	-0.0826297	-0.0607651	0.0954939	-0.0502106	-0.045911	0.127425	0.113019	-0.074105	-0.241287	0.0741548	0.0187067	-0.0547378	0.0621564	0.118595	-0.00166164	-0.020248	0.0185716	-0.337889
Line182	0.0908936	-0.0559033	-0.169071	-0.410142	-0.155252	-0.375661	-0.0121931	0.158079	-0.113161	0.172712	0.0766191	-0.00855346	0.195683	-0.125929	0.214702	0.0865622	0.12974	0.0266376	0.185426	-0.0458001	0.137126	0.0272419	-0.0599129	0.163024	0.0615427	0.131418	-0.186482	0.151071	-0.0839243	0.237479	0.0136378	-0.211016	-0.10377	0.0699431	0.213635	0.129035	0.0353654	0.0815917	0.193181	-0.114504	-0.130132	0.0358598	-0.141849	0.102797	-0.0635779	0.177465	0.0199242	0.0478235	0.0231565
Line110	0.144239	0.0859245	0.00325428	0.100936	-0.0352408	0.101226	0.0546638	-0.173617	0.149641	-0.023063	0.0149613	0.106104	-0.266315	-0.0830687	-0.0793578	0.282852	0.111215	0.0972379	0.0496285	0.116887	-0.134016	-0.128561	-0.0309899	0.0126567	-0.0477592	-0.265606	0.0211277	0.165437	0.0278471	-0.237494	0.0287716	-0.270255	0.0642063	0.0597396	-0.0997777	0.00291142	0.032532	0.089174	0.147849	-0.0767994	0.066006	0.0798866	0.0814197	0.0199055	0.107121	-0.026037	-0.262101	0.00734996	0.0874694
Line118	0.018296	0.0468185	-0.087937	-0.082337	-0.0582308	0.102808	-0.0160837	0.0253908	0.28089	0.0611459	-0.0562611	0.123252	0.013059	-0.0275208	0.0170528	0.161765	-0.0668668	-0.00827922	0.217164	-0.0434105	0.111506	-0.045245	-0.0534014	0.0186975	-0.0269803	0.0149788	0.0570896	-0.100999	-0.00991667	-0.0810238	-0.00754465	-0.0612743	0.039401	0.166951	0.0860776	-0.0811161	0.0165719	0.0188759	-0.134775	0.0146895	0.0624703	-0.0279299	-0.0404422	-0.0145281	-0.0287146	-0.0275469	0.00616652	-0.00429472	-0.0791329
Line126	-0.122014	0.125367	0.185099	-0.136085	-0.129469	0.349654	0.0699573	-0.249054	-0.0122501	0.323403	-0.188996	0.0280223	0.0519288	-0.102266	-0.123891	0.1297	0.0228097	-0.0358355	0.0876782	0.157664	-0.16289	0.0284602	0.126576	-0.0596623	-0.222813	0.176737	-0.166207	0.128778	-0.0751802	-0.21497	0.0198867	0.0605441	-0.0753065	-0.0617999	0.124512	0.156814	0.0314615	0.0593149	0.130568	0.0292109	0.0577982	-0.0958153	-0.0495001	0.0060348	-0.0276681	0.0934179	-0.137287	-0.0898576	-0.00822406
Line134	-0.155274	-0.0339946	0.289445	-0.19777	-0.156879	-0.226678	0.108996	-0.0693849	-0.0299716	-0.0443278	-0.0935242	-0.125221	0.079789	-0.41651	-0.169812	0.131622	0.0350999	-0.0928942	0.138426	-0.0104787	-0.203019	-0.0124132	0.247694	0.0707361	-0.302512	-0.058709	-0.0414995	0.180386	0.0399566	-0.117724	0.0783691	0.0859862	-0.123692	-0.0821253	0.134347	0.0514137	0.0249859	-0.052089	-0.0625032	-0.0807097	0.00143345	-0.187284	-0.0251625	-0.0313411	-0.0244198	0.0235187	-0.00807141	-0.202459	0.0463184
Line142	-0.000357118	0.104055	-0.152575	-0.0236103	0.0848766	0.0165155	0.302403	0.00785262	0.122766	-0.16469	0.135145	0.115716	-0.111845	0.0350022	0.0818446	0.167057	-0.026325	0.0768942	0.00570476	0.177631	-0.0184034	-0.0123095	0.0518745	-0.250436	0.0180609	0.0352085	-0.0498505	0.0443619	0.163879	-0.00656438	-0.0077482	-0.181048	0.0560717	0.113156	0.0718501	-0.0306829	-0.156164	0.0725362	0.0994642	-0.0485048	0.103961	0.108323	0.0541127	-0.0418127	0.0140857	-0.121098	-0.0414168	-0.176289	-0.0807042
Line150	-0.10682	-0.253094	0.00324161	0.0652357	-0.0805854	-0.003202	-0.0993945	0.0190908	0.109299	-0.175145	-0.0273023	-0.148769	-0.0801902	-0.0857999	-0.106971	-0.00141027	-0.0814598	0.166636	0.112263	0.0477462	0.0626259	-0.0986175	0.143155	-0.0684373	0.119428	-0.00409744	0.0292097	0.0490598	0.128021	-0.149674	0.0758464	0.103991	0.152897	0.0353503	0.0315068	0.05094	0.0374633	0.0163057	-0.00197023	-0.00837136	-0.16409	-0.00155081	0.0047505	-0.116248	-0.0121907	0.186755	0.0196341	-0.107198	-0.00904957
Line158	-0.140317	0.000581152	0.175615	0.0131857	0.0725789	0.123776	0.116048	-0.176776	0.107448	0.173136	0.140157	0.0524336	0.131977	-0.339471	-0.178473	0.0416424	0.162697	0.0752429	0.0310744	-0.150082	-0.0778876	0.124519	-0.292773	0.102329	-0.0663337	0.0663599	-0.158798	0.0607555	-0.00301503	0.151243	-0.0594035	-0.0457207	-0.393906	-0.0306329	0.0750083	8.98578e-05	-0.0943632	-0.148033	-0.108461	0.00434705	-0.0645509	0.136646	0.226248	-0.0211422	0.175029	0.00957358	-0.031377	-0.143808	0.110982
Line166	0.176358	-0.0441234	-0.319082	-0.316842	0.0980747	0.023736	-0.0746662	0.0557568	-0.118666	0.0932225	0.0178391	-0.0983331	-0.0902272	0.275851	0.117823	-0.0862682	0.0201024	-0.0563148	-0.270766	-0.0815613	-0.179497	-0.0981146	-0.118586	0.202197	0.0508307	-0.0313623	-0.176292	-0.084094	0.0286241	-0.00746669	0.0267055	0.00472765	-0.0421106	0.130519	-0.0353898	-0.0615933	-0.134821	0.111921	0.0818205	-0.0788896	0.16049	0.0282006	0.0238101	-0.0464891	0.076434	-0.0147782	-0.00448352	0.18733	0.0529907
Line189	0.000633643	0.141951	-0.153964	0.108517	-0.050588	0.00506877	0.00857086	0.0279757	-0.0203912	-0.230226	-0.133526	-0.0393622	-0.0672724	-0.0571827	0.110753	-0.0771771	0.0334885	0.0435151	-0.0534991	-0.0689396	-0.00312465	-0.128695	0.0527929	0.0198463	0.0856872	-0.09307	0.0790973	-0.167439	-0.0579345	-0.0418671	-0.0824502	0.048506	-0.0569387	0.108806	0.0164218	-0.139642	-0.0326593	0.106102	0.0357547	0.0360793	-0.17226	-0.0775895	-0.0803179	-0.318039	0.0057019	-0.149223	0.146893	0.0691713	0.00967076
Line261	0.146815	0.160624	0.0966407	0.0980087	-0.082642	0.0851944	0.0596422	0.167948	0.184674	-0.0999622	-0.127398	0.118442	-0.0885498	-0.122745	-0.12126	0.0046928	0.145195	0.166238	0.049376	0.131816	0.0897363	-0.102458	0.134053	-0.250915	0.276556	-0.179214	-0.0614252	-0.243432	0.0541506	0.0756813	0.0355699	-0.118761	0.0665719	0.17038	0.10566	-0.167638	0.106423	-0.185183	0.00684271	0.0954862	-0.0237633	-0.063236	0.0171029	0.0394352	0.00246797	0.0547568	-0.115865	-0.120151	-0.0545773
Line269	-0.0151214	-0.0168617	-0.157465	0.307615	-0.0199872	0.0186317	0.0293772	-0.143414	0.0408608	0.144179	-0.0182262	-0.0153236	0.125643	0.112095	0.0296678	0.0812479	-0.0902889	0.0200415	0.0947982	-0.0495673	-0.0242133	0.00482941	0.135422	-0.0688614	-0.107579	0.109364	0.00714988	0.112918	0.00199993	-0.0397191	0.14636	0.138446	0.0521737	0.0362362	0.0379154	-0.14037	0.00356098	0.156621	0.0102954	0.126806	0.071674	-0.00820217	0.050102	0.0206231	-0.050052	-0.153105	-0.0112642	-0.0722849	0.135419
Line277	-0.207194	-0.0383072	0.160405	-0.141114	-0.271557	0.0888178	-0.126397	-0.0325852	0.117281	0.120194	0.0704116	-0.0729353	-0.0442795	0.164096	-0.0864217	-0.162029	-0.195929	-0.0284415	0.272106	-0.0285654	-0.0258461	0.273978	-0.0423084	-0.0445098	-0.0658178	0.0523023	-0.12538	0.092732	-0.122938	-0.188496	-0.0331667	0.131353	-0.04581	-0.136038	-0.0377068	-0.0836343	0.0568226	-0.0443371	0.121569	0.0876734	0.0818677	0.0675674	-0.0441754	-0.11237	-0.0896963	-0.118918	-0.0456619	-0.104281	-0.133306
Line197	-0.108025	-0.0315207	-0.227753	0.182801	0.00684605	-0.0174615	0.0214361	0.0203547	0.0873765	0.150738	-0.0371617	0.125221	-0.0369336	-0.0581641	0.140025	-0.0987886	0.160769	-0.145031	0.0591341	-0.114357	0.00508119	0.0288791	-0.0600531	0.0314494	-0.000298346	0.0241966	0.0385004	-0.029237	-0.0411807	-0.0267436	-0.0177971	-0.125535	-0.00704403	-0.0401375	0.179729	-0.0626798	-0.16268	0.124374	0.0284375	0.00200658	-0.0164259	-0.0571779	0.0896294	0.0886886	0.22351	-0.0332845	-0.0378612	0.0365293	0.065333
Line205	-0.0380901	-0.0713767	-0.104564	0.0137282	0.0293738	-0.235214	-0.326733	0.0883753	-0.0269805	0.23363	-0.0488206	-0.0206908	0.0618281	0.0262551	0.263933	0.0228824	-0.10208	-0.0126351	-0.0870814	0.0881477	0.0827701	-0.329594	0.141821	0.0436793	-0.098359	0.00685186	0.00282135	-0.113292	-0.106246	0.0874497	-0.175636	0.0461387	-0.0283768	-0.0734963	0.0594366	-0.117496	0.112268	-0.138929	-0.422479	-0.0301515	-0.263739	0.0373585	0.350814	0.0569274	0.0267306	0.176451	-0.0516025	0.108049	0.198261
Line213	-0.00594286	0.172279	0.156476	0.0613471	0.070159	-0.161886	0.133117	0.0181344	-0.0156083	0.171266	-0.00282465	0.0430854	0.0155967	0.105601	-0.170429	-0.176338	-0.00139646	-0.161057	0.0164312	0.129947	-0.0190086	0.0351514	0.0706145	0.101633	-0.166801	-0.196157	0.0870775	0.0321793	0.00304901	-0.0243788	-0.207794	-0.131293	-0.117628	0.0242002	-0.00172778	0.332617	0.0963362	-0.00998487	-0.00678255	0.103457	-0.0761765	0.208757	0.0523138	0.0369745	-0.208087	0.0185494	0.0960548	-0.0123086	-0.110741
Line221	0.0258881	0.12641	0.0851845	-0.244976	0.100412	-0.139332	0.039608	0.305503	0.000213951	0.0413537	-0.0920895	-0.167489	-0.0112504	-0.228427	-0.252048	0.180247	0.0521008	0.0717462	-0.275901	-0.0117234	0.0499449	-0.0489945	-0.298381	0.178645	0.068766	0.0451171	0.178669	0.0961277	0.0571825	-0.237943	0.0455064	-0.144365	0.113448	-0.293172	-0.0730058	-0.165033	-0.0553884	0.12375	-0.0700658	-0.0741068	0.0138794	0.233869	0.0311235	0.0683717	0.0903382	0.0329472	0.0651208	0.0376745	0.0186878
Line229	0.063342	0.176192	-0.0343897	-0.069399	-0.0677674	-0.00482418	-0.025384	-0.0832879	0.173226	0.0902099	0.117665	-0.0761268	-0.0995294	-0.112407	-0.02329	-0.0805772	-0.0165055	0.0209176	-0.00539315	-0.115291	-0.194269	-0.229059	0.058511	0.137778	0.198981	0.160971	-0.126823	0.179234	0.0552638	-0.0152036	-0.0766626	-0.21364	-0.0459054	0.131151	0.0903486	-0.171989	0.208749	0.264701	0.0117771	-0.200047	-0.0307914	0.0515043	-0.364615	0.240866	-0.159641	-0.164805	-0.00963845	0.0559191	-0.0224151
Line237	0.127754	0.0657469	0.668308	-0.199201	0.0920683	-0.0144789	0.00182847	0.0691734	-0.0809305	-0.10054	-0.0454791	-0.127269	-0.0501304	0.218217	-0.725344	-0.0358167	0.0366233	0.0841376	-0.0901474	0.0675768	-0.511201	-0.0605531	-0.0714627	0.207343	0.000591659	-0.121354	-0.146828	0.110918	0.0926305	-0.0264809	-0.15453	0.161029	-0.314788	0.0882545	-0.0826537	-0.128512	-0.155002	0.0956556	0.163552	-0.0531611	0.286756	0.109535	0.00360758	-0.0773049	-0.0806113	-0.0193375	-0.0516987	0.082907	-0.188956
Line245	0.00343075	0.0825379	-0.0206595	0.0175784	0.212149	0.0346731	-0.0994607	0.0953864	0.0875778	-0.105295	-0.0830981	0.0566215	-0.0626456	-0.158959	0.186666	-0.0219869	0.00391655	0.00690179	-0.0804941	-0.15673	0.129383	0.0761297	-0.0329272	-0.273493	0.0436611	0.12333	-0.0591089	-0.201447	0.108451	0.149737	0.0131174	-0.353135	-0.0213289	-0.105772	0.00895337	-0.115929	-0.390593	-0.121624	0.157877	0.114454	-0.0135095	-0.0949784	0.235258	0.226021	-0.221734	0.0125701	0.0847901	0.157647	0.233672
Line253	-0.312919	-0.025751	0.135282	0.213253	-0.00102903	0.260511	0.0188746	0.00264986	0.0374345	0.22554	-0.0621742	0.0466393	0.035151	0.132231	0.172958	0.203087	0.130932	0.102108	-0.0216035	-0.0255696	-0.109788	0.0853182	0.11635	0.092064	-0.215644	-0.238777	0.0610902	0.072462	-0.0542169	0.199084	-0.000726422	0.155063	0.222734	-0.3443	0.267528	0.0501073	0.0254365	-0.189265	-0.0981727	0.214507	0.0122311	-0.218683	-0.217015	0.244834	-0.220919	-0.128616	-0.293049	-0.102863	-0.108067
Line190	-0.0969697	-0.0759638	-0.0425494	-0.252669	0.0076083	-0.100859	0.0832191	0.128873	-0.0486781	0.232345	0.155322	0.0358008	0.082317	0.00300357	-0.0246944	0.156421	-0.047849	-0.0484108	-0.0351213	0.0529428	-0.0881021	-0.00848124	-0.00188301	0.0262086	0.00565739	-0.0617615	-0.106393	-0.0706825	0.0785786	-0.0737646	0.111036	-0.00902518	0.111408	-0.0702701	0.00196592	0.232154	0.0846471	-0.0839664	-0.0184969	-0.0226104	-0.0376575	-0.0533509	0.00790177	0.0844538	-0.186874	0.246794	-0.164996	-0.0403513	-0.0218699
Line262	-0.0455036	0.0407463	0.0287083	0.082025	0.0415212	-0.083129	0.232783	0.182142	-0.0762665	0.094231	-0.116366	-0.0648153	0.132149	-0.123418	0.157292	0.0262027	-0.0150091	-0.166474	0.130357	0.0064131	-0.323321	0.0806085	0.0177312	-0.0578791	0.0376065	0.0190224	0.142237	0.0553166	0.00929674	-0.0482111	-0.125085	0.331249	0.136814	-0.219198	-0.0259922	-0.118515	0.104675	0.0213103	-0.0717954	0.129456	0.0106184	0.140757	0.0186607	-0.209666	-0.177321	0.13366	0.0282759	0.0129367	0.035353
Line270	-0.0692952	0.0594668	0.191101	0.222229	-0.227038	0.0782649	-0.0259824	-0.046291	-0.0611508	-0.0951291	0.316799	-0.142321	0.140492	-0.0495831	-0.324596	-0.074376	0.0491009	0.040306	-0.046942	0.0133561	-0.235696	0.0968622	0.0496147	0.0689638	0.15457	-0.0548274	0.00767556	0.147509	-0.134	0.110467	-0.32308	-0.281334	0.0450008	-0.0681173	-0.0712143	0.16235	0.0465459	-0.12124	0.129509	-0.20985	-0.111741	0.063796	-0.018899	0.0100753	0.0360855	0.069844	-0.039945	-0.271945	0.0523754
Line278	-0.0213307	0.035397	-0.17126	0.145932	-0.486729	-0.0631005	0.347344	0.127535	0.130138	-0.0902833	-0.183353	-0.202869	-0.0792516	-0.17716	0.0781081	0.00397796	-0.270681	0.017469	-0.118488	-0.0469307	0.0419902	0.130353	0.0852873	0.000702265	-0.346973	-0.218254	-0.0413855	-0.0800719	0.00302087	-0.0372942	0.143776	-0.0790467	0.0441333	-0.00846952	0.131294	-0.271214	-0.756588	-0.146054	-0.072565	-0.104943	-0.0958326	0.106713	0.103251	0.0494822	0.00877031	-0.103934	0.076049	0.0345487	0.0634915
Line198	0.00225468	-0.102673	-0.234976	0.122172	0.0144308	0.0954259	0.00802585	0.0583526	0.122614	-0.0779022	-0.0194439	-0.080804	-0.0510102	-0.0332616	0.0331052	0.223091	-0.111827	-0.0510116	0.104114	0.190236	0.0290875	-0.0222604	-0.289036	0.0394403	0.22272	-0.184683	0.0349266	-0.225251	-0.0496613	-0.0639997	0.0833281	0.0229779	0.0169487	-0.140299	-0.0517372	-0.129804	0.13609	0.137462	-0.0124147	-0.0724538	0.061247	0.0130081	0.0142443	0.0937464	0.0426677	0.104105	-0.00465309	0.0364348	0.0391408
Line206	-0.0385139	-0.164019	-0.51247	-0.0581566	-0.050807	-0.0227158	0.148575	0.0351147	-0.0948297	-0.119989	-0.039254	-0.0617452	0.0875959	0.126116	0.352246	-0.00522799	-0.129923	0.00847796	-0.102298	-0.0534147	-0.076808	-0.0184945	0.108769	0.0452371	-0.00196015	-0.118934	-0.0494805	-0.118656	0.0444214	0.278604	-0.0709569	0.0207703	0.0670523	-0.39528	-0.180462	0.177716	0.0332037	-0.00791717	-0.592027	0.0567571	-0.0582695	0.211926	-0.00946871	0.169529	-0.0200391	-0.0787828	0.12184	-0.153749	0.044047
Line214	0.04092	0.180347	-0.0709315	0.0546457	0.0552678	-0.00347008	-0.0528605	-0.142788	-0.189043	-0.113697	0.0683009	0.0417066	0.221382	0.101133	0.0479899	-0.110283	0.0192203	-0.362323	-0.127158	-0.0292538	0.0434394	0.00473289	-0.0954095	0.305865	0.191529	-0.217798	-0.161332	0.133765	0.209515	-0.132422	-0.0214343	0.0220117	-0.151613	0.0227621	-0.0790212	-0.108164	-0.102949	-0.135881	-0.0532794	0.0261346	-0.147828	0.0894303	0.0418751	0.014956	0.127035	-0.146205	0.045818	-0.0963801	0.0399348
Line222	0.0108654	0.0851381	-0.212642	-0.265221	0.00304225	0.139678	-0.426571	0.0409437	-0.0431588	-0.559719	0.309857	0.280132	-0.0165673	-0.00179087	0.0977295	-0.079751	-0.0574632	0.124137	0.267066	0.150011	-0.00743569	-0.119807	-0.00541025	-0.0464732	0.024662	-0.0595822	-0.032733	0.00905989	-0.0499933	0.0972118	0.16937	-0.0263804	-0.0780843	0.0370759	0.205637	-0.100641	0.155076	0.100686	-0.0193079	-0.0192666	0.0144816	-0.0379565	-0.214367	-0.281736	0.342405	-0.0386913	-0.3615	0.204324	-0.103423
Line230	0.100427	0.0536074	-0.422428	-0.067711	0.0408473	0.196246	-0.072389	0.133865	-0.13025	-0.228381	0.0537954	0.10933	-0.0977681	0.13895	0.143543	-0.355234	-0.106731	0.00492187	0.196243	-0.251525	-0.242942	-0.0499463	-0.202378	0.0226744	-0.0530084	0.010777	-0.180139	0.0138089	0.327772	-0.0941841	0.181722	0.423099	0.168687	-0.0718411	0.137548	-0.190418	-0.011207	0.162289	0.0478432	0.0215188	0.0148627	0.103876	-0.00843987	0.25003	-0.120018	0.0708795	-0.0826133	-0.15168	0.0447959
Line238	0.143126	-0.121451	0.198153	0.0768585	-0.189099	-0.060066	-0.111098	0.0788059	0.103707	-0.19983	-0.217812	0.291583	-0.0774277	-0.0461883	-0.140258	-0.0328804	-0.00813407	0.0469295	-0.0795369	0.175105	0.223216	0.0327241	0.0271682	-0.0726709	0.0679153	0.138281	0.137491	-0.107607	-0.0768097	0.00836608	0.106548	-0.190308	0.0267844	0.0676221	0.0261243	-0.059138	0.146484	0.320872	-0.0516143	-0.128806	-0.0240922	0.077278	-0.107987	0.00584026	-0.121079	-0.020452	0.118787	-0.0996849	0.138132
Line246	-0.023597	-0.421535	-0.175719	0.00520063	-0.0726529	-0.0846586	0.0262353	0.0430285	-0.154029	0.184772	0.0878044	0.0275734	-0.0423677	0.0184471	-0.16819	0.102787	-0.0720565	0.0199422	0.206481	0.0458795	-0.134192	-0.0287413	0.0470555	0.200099	0.0533841	-0.105703	0.161978	0.273754	0.0554994	-0.194434	0.0266926	0.150021	0.17973	0.0417094	-0.0273741	0.386403	0.0288787	0.196966	-0.193817	0.120909	-0.182303	0.165361	-0.275245	-0.0100024	0.0775402	-0.0209816	-0.0433166	-0.227847	-0.0969778
Line254	-0.00444095	-0.181199	-0.0454319	-0.143667	-0.162038	-0.0631288	-0.166415	-0.0905352	0.0468599	-0.0184458	0.0287574	0.0547807	0.00402923	-0.0160336	0.188977	-0.00442462	-0.0320155	0.0857375	0.15363	0.0933978	-0.0430428	-0.0583267	-0.0874742	-0.0170041	0.0562918	0.0354953	0.0485126	0.113779	0.0623141	0.0478389	-0.0675675	-0.109626	-0.00403705	0.0680112	-0.0798918	-0.129199	0.0719909	0.0655366	0.131716	-0.169478	-0.129542	-0.0410202	0.110793	0.13916	0.152112	-0.0907639	-0.0316308	0.0386022	-0.0119996
Line191	0.0196629	-0.0577225	0.10844	-0.139197	-0.00664277	0.0954692	0.0219939	-0.0959414	0.068299	0.0157037	-0.124342	-0.0562421	-0.0867785	0.0789299	-0.0174968	-0.115451	-0.0440302	0.0471733	-0.0356864	-0.0388928	-0.422755	0.0408232	-0.0983244	-0.075347	0.0414641	-0.0954292	-0.0651848	0.101187	-0.0423266	0.104321	-0.0130378	0.151286	-0.137013	-0.07534	-0.105247	0.0465015	-0.0336171	-0.202267	0.0154735	0.0169842	-0.0362545	0.00936988	-0.105407	-0.19336	-0.0959516	0.0707788	-0.0683115	0.133811	0.0295596
Line263	-0.0522015	-0.0975682	0.124627	-0.134539	-0.0250986	-0.12229	-0.0907352	-0.0973984	0.0743987	-0.122873	0.00561981	-0.00333971	-0.056152	-0.0107362	-0.0393338	0.0826223	0.124161	0.00095242	0.0674334	0.0135286	-0.304377	0.101635	-0.101754	0.121663	-0.102394	0.0944908	0.0744571	-0.0980698	0.108292	0.0266275	0.0748242	-0.413381	0.138472	-0.0948415	0.0101561	-0.0823334	0.0280274	-0.00681309	-0.048196	-0.196311	-0.079881	-0.00687293	-0.216133	0.269097	-0.0537614	-0.131202	0.13243	-0.0559876	-0.0758787
Line271	-0.0200833	0.118884	-0.0540696	-0.00753823	-0.0834375	0.129046	-0.03894	-0.161244	0.260614	0.0530705	0.0998534	0.213427	-0.143678	0.237933	-0.0588324	0.0295631	-0.00351058	0.0861426	0.0346513	-0.0922488	0.119819	-0.172672	0.0258655	-0.0926366	0.198523	-0.144311	-0.0996799	0.10451	0.150757	0.0828001	-0.0144929	-0.0417576	-7.92036e-05	0.178787	-0.103948	0.160694	0.0258451	0.0185381	0.0803557	-0.00475248	-0.163208	0.0943874	-0.0906055	-0.121654	-0.0424458	0.0583514	0.118011	-0.0235216	0.0561602
Line279	-0.0161737	0.0902394	0.114603	-0.297185	0.280606	-0.0267821	0.0366043	-0.194403	-0.221795	0.204147	-0.0910195	-0.0201085	0.00236503	0.088018	-0.106771	-0.0720384	0.0987837	-0.268774	-0.145359	-0.0972331	-0.0911668	-0.154328	-0.0776054	-0.0778448	-0.105289	0.140827	0.0778813	0.166055	-0.0579554	0.0912858	0.0762838	0.00431425	0.169183	-0.0808487	0.0667234	0.0395192	-0.192545	0.153654	0.0540295	-0.0584316	0.037146	0.0373378	-0.0699751	-0.00570373	0.048838	-0.153667	-0.0277944	-0.0325442	0.0388727
Line199	0.050203	-0.20631	0.18289	0.201269	-0.086814	-0.162422	0.0581587	-0.0514971	-0.00669492	0.174018	-0.241687	0.136457	0.00499971	-0.0531064	-0.157352	-0.0314531	-0.0817328	0.0567317	-0.0701756	0.00414878	-0.0327226	0.0470666	-0.0418075	0.0105837	-0.0014786	0.212455	-0.1347	-0.135951	-0.0546715	0.0414248	-0.00268913	0.211714	0.0508419	-0.118108	0.0164043	0.0407099	0.0475033	0.183329	0.0657666	0.00671449	0.0397829	-0.169558	0.136181	-0.222256	-0.0598485	0.00183646	0.0360684	0.114752	0.0822242
Line207	0.00481664	0.0298097	-0.0503597	0.028592	0.07173	0.0767239	0.0303672	0.0155427	-0.211681	0.14098	0.0112587	-0.0503932	0.0484215	0.0135865	-0.0307273	-0.0777766	-0.0229819	0.0713994	-0.0885322	-0.327231	-0.0288587	0.187342	0.0849683	-0.018394	0.057254	-0.0462601	-0.0839322	0.0446934	-0.194349	-0.129848	0.0729034	0.291279	0.0501019	-0.0460153	-0.0236863	0.0331045	-0.0537421	0.0590818	0.0421606	0.0527317	0.188444	-0.095273	0.0670978	0.0752262	-0.00100942	0.0796376	0.106427	-0.152646	0.075414
Line215	0.0966731	-0.152407	-0.0145219	-0.0325897	0.0753632	-0.142229	-0.0305692	-0.236523	0.105248	0.0900025	-0.0443694	0.146407	-0.0975243	-0.107553	0.201274	-0.165936	-0.0574697	-0.207653	-0.538721	-0.124698	0.114647	0.0303509	-0.210036	0.0288531	-0.141256	0.145319	0.040321	0.0499243	-0.0321376	-0.198321	0.161954	0.00211843	0.0534432	-0.0494604	0.058747	-0.107936	-0.0393756	-0.398991	-0.132584	0.144566	0.138351	0.0676886	-0.241843	-0.0922154	0.127691	0.0569868	-0.00784391	-0.0927527	-0.0047267
Line223	-0.0565217	0.047376	0.420774	-0.00542442	0.0456647	0.216169	-0.0543689	-0.10157	-0.0839479	0.101867	-0.0348398	0.117315	-0.0701485	-0.0358994	-0.326349	-0.154759	-0.00183523	-0.380237	0.034542	-0.0452168	-0.0289292	-0.0607988	0.253791	-0.0869717	-0.0112069	-0.0335368	0.0896377	-0.111087	-0.0447957	0.054411	0.161924	0.0558174	0.15797	-0.0107815	-0.243433	-0.208163	-0.154847	-0.118688	-0.0942652	0.00859784	-0.382492	-0.435687	-0.173983	0.202609	0.0189222	-0.0661666	-0.228437	-0.101952	0.0159422
Line231	-0.19482	0.00125169	0.205235	-0.0346864	-0.194292	-0.110968	0.10794	-0.108209	0.214908	0.329718	-0.0915836	-0.222935	-0.0722467	-0.0638031	-0.113391	-0.0995496	0.0896138	-0.163508	-0.0203041	0.171447	-0.0429498	0.234682	-0.147197	0.102337	0.131189	-0.0880577	0.031593	0.14497	-0.116946	-0.044203	-0.0430089	-0.19091	0.181293	0.102217	0.215117	-0.146415	-0.170847	-0.0540947	0.0785455	0.00774473	-0.0350874	0.171449	0.0162228	-0.196902	0.0288789	0.0417925	-0.0234801	-0.0802778	0.00931368
Line239	-0.0368691	-0.129887	-0.224277	0.00294378	0.205309	-0.0540996	-0.177304	-0.0935847	-0.0245153	0.163675	0.0188198	0.105828	0.0539169	-0.142659	0.30038	0.0854845	0.0237726	0.0924997	0.0534304	0.111585	-0.0117736	-0.109498	-0.0597873	-0.253268	-0.0342415	0.171001	-0.0916538	0.117119	-0.0044006	-0.0224976	0.0561264	0.0759533	0.0104456	-0.00900812	0.0475602	0.129192	-0.086319	-0.076048	0.0532985	0.103146	0.0975464	-0.160763	-0.0789408	-0.0452098	0.377407	0.0135974	-0.00997724	-0.213091	0.0137124
Line247	0.0480991	-0.0738265	0.0331164	0.0710088	0.018072	0.146642	0.000935467	0.104419	-0.0850987	0.0266873	0.179739	-0.101379	0.0644513	-0.0942681	-0.0122645	-0.06445	0.140991	0.163985	-0.0307088	-0.0471877	-0.0945252	0.196448	0.0602223	0.167433	-0.116682	-0.0178416	-0.00430916	-0.101755	0.0555787	-0.0682564	-0.0583998	-0.164519	0.0764474	-0.113098	-0.0552642	0.119109	0.147423	-0.0460525	-0.0504039	0.0127624	-0.0277023	0.233316	0.0103163	-0.0209354	-0.147398	0.0369335	0.0904039	-0.136302	-0.120954
Line255	-0.117662	0.213153	-0.182627	0.182088	-0.0904084	-0.19832	-0.235075	0.144373	-0.197715	0.0578603	0.0492914	0.0452267	-0.236168	0.0154106	0.109785	0.069897	-0.0670737	0.218211	-0.00957599	0.0880932	0.0546247	0.0168109	-0.0785017	0.0447482	-0.245135	0.0578983	0.09245	-0.0441574	-0.0819798	-0.139543	0.223874	-0.150101	0.0195492	0.116557	-0.21395	-0.126388	0.0583053	0.148701	0.0504827	0.0703859	0.0971484	0.169376	-0.0675156	-0.0736096	-0.0716353	0.0759043	-0.0951996	-0.0982429	0.132442
Line192	-0.0642722	-0.177956	0.269553	-0.103219	0.0290553	-0.167164	-0.0858575	-0.0900136	0.0653811	-0.132185	0.0763283	0.0462156	0.0786626	0.17181	-0.333799	-0.0139817	0.0847269	-0.10317	-0.0105661	0.258233	-0.050628	-0.0670991	0.181587	0.235075	-0.362756	0.174426	-0.127578	-0.190784	-0.232756	0.166543	-0.0652612	0.0361319	0.00954031	0.0283152	-0.0321293	0.126394	-0.165631	-0.0468487	-0.0621459	-0.153583	0.0206248	-0.063032	-0.230502	-0.111002	0.0604373	-0.00435034	0.0646207	-0.0859202	0.0374059
Line264	0.104356	0.15828	0.0827014	-0.196638	-0.00335942	0.0947792	0.0625535	0.0890376	0.0230359	0.131919	-0.0500722	0.0559865	0.0937994	0.128095	-0.011879	-0.0122936	0.0416466	0.372918	-0.02544	0.122475	0.0623431	-0.245935	-0.0291543	0.0308408	-0.162607	-0.0370499	-0.109954	0.0150987	-0.132084	0.266522	0.024898	0.124858	0.0378789	0.115117	-0.0238453	-0.058117	0.132551	0.123673	0.14768	0.00532869	0.174466	-0.080381	0.103153	-0.00374299	0.117849	-0.0383477	0.0225061	0.0321218	0.0119839
Line272	-0.0960516	0.0912064	-0.0189504	0.0693548	0.0400922	0.00281967	0.220512	-0.0315389	-0.0666486	0.0703152	0.247247	-0.00389383	0.0328235	-0.0504326	0.157494	-0.0790134	0.0278196	-0.0984297	-0.0848845	0.0453057	-0.0202129	-0.0333813	0.0935642	-0.0599218	-0.0229358	-0.197409	0.115501	-0.0562943	-0.0814757	-0.0349147	-0.198702	0.048559	0.0994592	-0.0740569	-0.13478	-0.101459	-0.211924	-0.111529	0.0154717	-0.269012	-0.176454	0.0897062	0.228436	0.0222491	0.0941007	-0.168256	-0.134041	-0.121858	-0.000149611
Line280	-0.00152557	0.0751697	-0.131703	0.117964	0.108124	0.0413816	0.0851647	0.0184368	-0.0503163	0.067098	0.107194	0.0665637	-0.0996444	-0.0763367	0.158039	0.161495	-0.218537	-0.0608364	-0.0412521	0.115647	0.0358654	0.0017108	0.0647013	-0.0617222	0.0921275	0.183449	-0.0395858	-0.0848503	0.0101647	-0.150715	0.0602599	-0.0893032	0.0800965	0.0522268	0.088276	0.0845303	0.162032	0.0456614	-0.181097	-0.135037	0.159709	0.0613029	0.00207432	0.0770678	0.0108861	-0.0107078	-0.19315	0.0473304	-0.0482239
Line200	0.178915	-0.0602094	0.0043246	-0.194193	-0.00277843	-0.119686	0.0903257	0.216414	0.254701	-0.39709	0.0655626	-0.158486	-0.0122853	-0.0899243	0.0587561	0.0338295	0.169765	0.246295	-0.0933025	-0.128903	0.0270351	-0.0745977	0.378756	-0.00146978	-0.112724	-0.133026	0.0176653	0.182116	0.115414	-0.121391	0.217977	0.102669	0.0502746	0.31149	0.0144109	0.340973	0.102576	0.0687134	-0.0200124	-0.0415631	-0.0770349	-0.172594	-0.0538839	-0.122175	-0.127498	0.0371003	-0.0100124	0.0181373	0.167027
Line208	-0.0800847	0.102027	0.0361886	0.0673598	0.0923399	0.0926294	-0.162941	0.0356452	-0.0771849	-0.0704892	-0.114097	-0.286862	-0.131422	-0.172072	-0.063127	-0.100333	-0.0320904	-0.00503746	-0.14615	0.140629	-0.0146124	0.128415	-0.00182894	-0.292712	0.0449891	-0.0630464	-0.0129179	0.0754445	-0.236169	0.402593	0.237437	-0.202883	-0.311248	-0.141724	-0.209156	-0.0011854	0.0785381	-0.067206	0.374559	0.131578	-0.205665	-0.137826	0.047752	0.062503	-0.169059	0.0520564	0.00706305	0.0470316	-0.0291939
Line216	-0.191307	0.187037	0.250697	0.101691	0.0622382	-0.281529	0.141178	-0.195329	0.21014	0.0807757	-0.147075	0.0520848	0.0313378	0.113348	-0.138502	-0.0293335	-0.0790643	0.106552	-0.365236	-0.124597	-0.0419825	-0.0862755	-0.181339	0.0306863	-0.0989751	0.0339523	-0.0272432	0.0595457	0.296568	-0.333328	0.280409	0.116771	-0.118477	-0.120414	-0.14078	-0.128043	0.15868	-0.126626	-0.170893	-0.0548707	0.124791	-0.176257	-0.398503	-0.042681	-0.00182581	0.11715	-0.263853	0.0218942	-0.204975
Line224	-0.00344599	0.0991329	0.0519066	-0.0732024	-0.0885888	-0.221225	0.166403	-0.0424966	0.272307	0.0103711	-0.0716538	-0.0975074	0.273502	0.0482143	-0.193411	0.00719333	-0.0249408	0.431812	-0.263665	-0.102761	0.0343798	0.0762742	-0.32175	0.205351	-0.0451247	0.0925276	-0.0527137	0.297881	0.15915	0.127169	-0.0631651	-0.0558177	-0.157196	-0.182422	0.0425785	0.204135	-0.0864192	0.10905	0.0353632	-0.0529364	0.222637	-0.135389	0.0425415	-0.1922	-0.340403	0.125422	0.143227	0.00263173	0.0848005
Line232	-0.0134624	-0.0289535	-0.25692	0.146121	-0.0192745	0.190244	-0.0852581	-0.0500624	0.0858639	0.344161	-0.0469055	0.124955	-0.027613	-0.0948674	0.196614	0.0607106	-0.139444	0.0327011	0.0949301	0.131844	0.046811	-0.00626549	0.0441908	0.0699714	0.297046	-5.66516e-05	0.162086	0.0545203	-0.0796554	0.0876694	-0.354688	-0.1928	0.0371659	0.0888115	-0.160481	-0.00518543	-0.0472745	-0.0939024	-0.0309495	-0.199783	-0.136975	-0.156015	-0.0671061	-0.170778	-0.103199	0.0761193	0.137933	0.16448	-0.177128
Line240	-0.0973792	0.0645079	0.061266	-0.121532	0.0311425	0.0373814	0.165301	0.141365	0.00133232	-0.116542	0.296582	-0.0868484	0.151555	0.290062	-0.0268135	0.0574491	-0.122612	0.012827	0.153607	0.0428986	0.0767003	0.0887403	-0.150932	0.00373144	-0.054431	-0.0814365	0.110075	0.00175721	0.0026228	-0.0998262	0.0023189	-0.0893244	0.0343786	-0.0345203	-0.0387568	-0.100972	0.0719316	-0.15375	-0.0647244	-0.0215264	0.00365301	-0.0200121	0.0987257	-0.0675739	-0.129101	-0.0435453	-0.0403956	-0.0026614	-0.0742318
Line248	-0.00621506	-0.180992	0.027582	0.0279215	-0.000585064	-0.1514	-0.0182904	0.103751	0.035299	-0.121973	-0.201901	-0.0312335	0.0459522	-0.109374	0.059113	0.126207	-0.00655089	-0.0139684	-0.0233168	-0.0140646	0.01966	0.0563052	0.0494265	0.067515	0.0678581	-0.0878934	0.0244815	0.0515764	-0.138358	0.0719849	0.153129	0.0372896	-0.0858429	-0.00900861	0.1241	-0.094515	0.114074	-0.0522365	-0.0738258	-0.128035	-0.0721604	-0.0231606	0.0250717	0.0111576	-0.06314	0.0317415	0.0231986	0.0971177	-0.0317343
Line256	-0.0671249	0.133444	-0.0424204	-0.298664	0.0331929	-0.242782	0.121159	0.0893579	-0.0340394	-0.2423	0.0450507	0.0018565	0.176729	-0.00716012	-0.0918089	-0.12656	-0.160018	0.0335896	-0.0938781	-0.118371	-0.143065	0.0548115	-0.150517	0.0121537	-0.0554654	0.136631	-0.0121265	-0.0544278	0.223438	0.205397	0.00849719	-0.0859228	0.0627186	-0.0803135	0.0208901	0.0544717	0.14397	-0.0846808	-0.147047	0.219156	-0.0862406	-0.0965821	0.0793247	0.0770696	0.205383	-0.0424945	-0.0220695	0.305523	0.155381
Line193	0.0311773	-0.147912	0.00249747	0.075758	0.0470469	0.0135997	0.135283	-0.0916711	-0.113852	0.0997709	-0.0295346	0.0184707	-0.00781755	0.241697	-0.04518	0.0890497	0.0762396	0.0782952	0.0350597	-0.0812556	0.0849021	-0.0704035	0.0457854	0.0666631	-0.154256	-0.142408	-0.064011	-0.170577	-0.0260366	0.292812	-0.0416929	0.0771383	-0.268169	0.069173	0.0713348	0.270213	-0.11053	-0.0252708	-0.13508	-0.0146641	-0.0464691	-0.0720426	0.156089	-0.0127359	0.00926164	0.0539898	0.0303297	-0.0963122	-0.23077
Line265	0.141829	-0.00249627	0.0422394	-0.248033	0.0608624	0.205431	0.029386	0.0527789	0.061913	-0.0518509	0.0331137	-0.197502	0.00133967	0.154909	-0.0428732	-0.0231781	0.00895446	-0.0409622	-0.0260818	0.00348567	0.021319	-0.0657865	0.0669524	-0.0105519	0.0950392	-0.188451	-0.096663	-0.0299399	-0.0100092	0.0156929	-0.0391077	-0.14614	-0.0544493	0.0278846	-0.239704	-0.0179702	0.00953563	-0.0489404	0.0841707	-0.0504323	-0.0797123	0.187529	0.00380502	0.184048	0.0114252	0.0262064	-0.0503034	0.0303314	-0.09093
Line273	0.120174	-0.0235617	0.039233	-0.0144848	0.162361	-0.0424656	-0.0264064	0.17632	0.199043	0.0384412	-0.000443583	-0.0752367	-0.0127261	0.0915791	-0.0955949	0.0357726	-0.0321131	-0.181435	-0.165583	-0.0817964	0.0158289	-0.00215728	-0.0153382	-0.118	-0.173379	0.0465097	-0.20004	-0.0291986	-0.00630068	0.197731	-0.0725321	-0.0171236	0.00284761	-0.0643631	0.154934	-0.0124656	-0.690867	0.144804	0.0257399	0.11281	0.0460187	0.148745	0.0706822	0.0271222	-0.252835	-0.0612969	0.263105	0.28201	0.0991824
Line281	-0.0815084	-0.0547206	-0.273421	-0.118422	0.00347269	0.189642	0.100899	-0.0386386	-0.170199	-0.0036814	-0.00850713	0.00797322	-0.131981	0.212551	0.227386	-0.109048	-0.103352	0.207526	-0.0851676	-0.184705	-0.121584	-0.102874	-0.133925	0.200829	0.0539526	0.124847	0.0631861	0.121738	0.0206836	-0.0988008	-0.174881	-0.00674494	-0.0814684	-0.174168	0.0300016	-0.176493	-0.478311	0.0263241	0.092777	0.0579233	-0.0755861	0.0192039	-0.0866249	0.177731	-0.0367974	-0.0506721	-0.0285914	-0.00263299	-0.0431459
Line201	0.00258891	0.0462857	-0.23218	0.215454	0.0199102	0.122699	0.0788982	0.00306326	-0.0127669	0.265505	-0.409176	-0.0578737	0.021037	0.0249946	0.24153	0.1659	0.0333777	0.163878	-0.0191812	-0.0251155	0.0133381	-0.0399689	-0.0932597	0.245663	0.189204	-0.03593	-0.128011	-0.092254	-0.160696	0.0130657	-0.0381486	0.0282593	0.0812641	0.00732419	0.0880749	-0.163952	-0.0616165	-0.0320419	0.107191	0.20377	0.0026349	0.153863	-0.0601487	-0.149516	-0.0176945	-0.0137795	-0.0635366	-0.267552	-0.00245994
Line209	-0.0532726	-0.0769317	-0.16166	0.0917641	-0.155181	-0.0162954	-0.156855	-0.13029	-0.0869074	0.0451198	0.000398683	-0.0643923	0.135991	-0.0487211	0.196608	-0.0704497	-0.0576039	-0.220706	0.0474325	0.122507	-0.0457388	0.0673129	0.110179	0.0941328	-0.015836	0.287661	-0.0860809	0.045573	0.127631	-0.00570857	0.0902878	-0.0661032	0.0267037	-0.06152	-0.173334	-0.0710882	0.00682996	-0.0371173	-0.123823	-0.0598458	0.0373176	-0.0852717	0.102209	0.164359	0.100961	0.0514329	0.164862	0.00779477	-0.209494
Line217	0.0444318	0.0683175	0.0731263	0.278881	-0.0728323	0.0251846	-0.0652055	-0.300665	-0.170865	0.166735	-0.0813237	0.180868	-0.349555	0.0908826	-0.17856	0.0993163	0.129997	0.245524	0.109253	-0.151474	0.0965524	-0.0944143	0.0701195	-0.037199	-0.0311296	0.0696055	-0.114069	0.0533056	-0.0489465	-0.352205	-0.0443597	-0.40577	-0.0299827	-0.0348076	-0.104117	0.0131872	0.0654409	0.0214966	-0.0133314	-0.0240777	-0.0389153	-0.220643	-0.13125	0.0352131	0.0573841	-0.049383	0.119876	-0.157972	0.0523531
Line233	0.0203835	-0.0168636	0.156	-0.0457889	-0.0698511	-0.0777922	0.0930779	0.206818	-0.000803977	0.138703	0.0495151	-0.0314297	0.0564749	-0.0452037	-0.0227637	-0.0286641	0.0838534	-0.0246399	0.184572	-0.120674	0.00930004	-0.0923909	-0.0249192	0.0840446	-0.0345273	-0.0825165	-0.0633349	0.0168612	0.0729543	-0.0579782	-0.0261207	0.0953747	-0.038613	-0.00241513	-0.115435	0.0387432	0.0455519	-0.0812214	-0.021958	0.0621925	-0.0917657	0.0164888	0.00246468	0.0439132	0.187808	-0.0877084	0.0293947	-0.056019	-0.0615294
Line241	-0.0139098	0.0198884	-0.0393125	0.0105206	0.0510637	0.0378636	-0.0789782	-0.0252187	-0.0372733	0.10429	-0.0376053	0.14674	0.00091299	0.0201077	0.089192	0.0394702	-0.071147	0.00897667	0.0392315	-0.00121276	0.00930976	-0.0448288	-0.0274393	-0.0240746	-0.014175	0.00283754	0.00817836	-0.0749694	-0.00273657	0.000232461	-0.207328	-0.0390179	-0.0274106	-0.029743	-0.0673156	0.0456562	0.0509074	-0.0940076	0.0305773	0.00311534	-0.0450202	-0.0473911	-0.229267	-0.00279117	-0.0707493	-0.044918	0.0786539	0.129561	-0.00372244
Line249	-0.010662	-0.0869316	-0.0340042	-0.471584	-0.122949	-0.0643081	0.0521255	-0.357211	-0.342572	-0.0781072	0.0237716	0.0952821	-0.0916316	0.118964	0.0219267	-0.072551	0.0154198	0.132951	0.0434327	-0.145025	0.0606305	-0.0240469	0.0151	-0.055115	-0.0352972	0.0109737	0.0110784	0.056134	-0.179102	-0.0283792	-0.151358	0.0111418	-0.127769	0.0159296	-0.148585	-0.79711	-0.0415393	0.301001	0.00712505	-0.00430648	-0.0450617	-0.0653273	0.242152	0.101984	0.0391205	0.0970456	0.070609	0.0655344	-0.048996
Line257	0.105629	-0.0471064	-0.325519	-0.162752	0.194927	0.0326358	-0.0624263	0.0886538	-0.0911363	0.253703	-0.0819749	0.0382714	-0.057123	-0.0665266	0.176068	0.0193729	0.00224259	0.264193	-0.061453	0.190143	0.196015	-0.0741341	0.0081158	0.0623334	-0.101043	0.282701	0.440909	0.00480633	-0.0834052	-0.0136079	-0.102052	-0.00643362	0.0300628	0.153962	0.0245647	-0.122068	0.150231	0.104651	0.0902165	-0.120073	0.331034	0.111799	-0.108924	0.138442	0.0628944	-0.0832149	-0.0603466	0.110604	-0.242339
Line194	-0.135768	-0.00584621	0.262959	0.0259315	-0.0505759	0.0284035	-0.240647	-0.219684	-0.0200305	0.0422606	-0.15506	-0.0529828	-0.150823	-0.642745	0.146766	-0.119743	-0.0482302	-0.104089	-0.0582	0.166677	-0.0134545	-0.0308193	0.0748875	-0.0373528	0.158744	-0.0755873	-0.112229	0.0299847	0.154175	-0.202343	0.145221	-0.103257	-0.118119	0.247057	-0.0257056	-0.0361517	0.0617807	0.012384	-0.134613	0.151478	-0.0433216	0.126847	-0.128894	-0.0798436	-0.141208	0.105018	-0.00791971	-0.000560193	-0.333676
Line266	-0.0896142	-0.113131	-0.236922	0.272419	0.0322371	0.102689	0.00154213	-0.133396	-0.0947804	-0.0980382	-0.0840084	-0.00079702	-0.0570777	-0.0904556	0.0954203	0.089449	-0.0399069	0.0945044	-0.204276	0.0454874	-0.0174641	0.0988115	-0.0804902	-0.0401117	-0.126296	0.116707	0.0506121	0.0847832	-0.0137761	0.0930416	-0.122657	0.0908142	-0.203979	-0.152184	-0.0556391	-0.0554622	-0.0366275	-0.0168499	0.0550357	0.156171	0.194614	-0.114454	0.218511	-0.0456903	-0.200986	0.0220846	-0.0217062	0.145314	0.0823941
Line274	-0.0728967	0.0358089	-0.0660851	0.115171	0.0874255	0.0660732	-0.137072	0.0003435	0.127655	-0.0474181	-0.0113586	0.123961	0.0367115	-0.201255	0.0331453	0.0822759	-0.0932633	0.0396952	0.185585	0.0527537	-0.0140867	-0.0731056	0.217949	0.0527007	0.0673362	-0.101819	0.0328763	-0.0568972	-0.0644651	-0.0303277	-0.126324	-0.127527	0.00845274	-0.0445943	-0.0155108	-0.006325	-0.0123912	-0.0434166	-0.127778	-0.0192426	-0.0257856	0.0852002	0.00501931	0.117491	0.0222968	0.0717304	0.0223011	0.0432507	0.102239
Line282	0.067426	-0.051852	0.0444883	0.0899897	-0.169821	-0.0043016	-0.261364	0.100504	0.0630942	-0.020584	-0.0289311	0.0183688	-0.06904	-0.0847063	0.00250166	-0.0329645	-0.191118	-0.0786721	-0.215512	-0.0815114	0.00603314	0.13615	-0.0418882	0.139327	-0.144867	0.0430608	-0.0896598	-0.099259	0.0795935	0.0488778	-0.0415939	0.130055	-0.126942	-0.0909877	0.0607765	-0.108403	-0.213592	-0.101781	-0.00893853	0.0334115	-0.027662	0.185598	-0.00468714	-0.0787132	0.0972473	-0.0289395	0.0371069	-0.0162486	0.116592
Line202	0.0484326	0.0244552	-0.114441	-0.0700787	0.040908	-0.029813	-0.169441	0.0707935	0.166053	-0.169301	0.140822	0.0143627	0.0445907	0.0870384	-0.0907422	0.0749024	-0.173104	-0.0108707	0.0401192	-0.135927	0.116667	-0.0766108	0.186931	0.116113	0.137974	0.118685	-0.157919	-0.0453175	0.000773402	0.0311333	0.0907507	0.0625946	-0.145405	0.0452718	-0.0279365	0.0864717	0.0744705	0.0273242	-0.0910112	0.132148	-0.122328	-0.120206	-0.0270256	0.0661273	-0.0145553	0.0523801	0.00751959	-0.152279	-0.075201
Line210	0.0369353	-0.144987	-0.0868186	0.105791	-0.118352	0.123844	0.0405773	-0.224644	0.0817008	-0.336695	-0.206399	-0.00464098	-0.169011	0.0135022	-0.135301	0.234719	0.0379326	0.195874	0.0233479	0.015467	0.0345117	-0.00650005	0.00588194	-0.0864001	0.120435	-0.179988	0.150449	-0.00812451	0.0593046	-0.0603797	-0.0739626	-0.152892	-0.0766351	-0.033023	-0.056788	0.244072	0.0369882	0.0121422	-0.0841072	0.0912235	0.112482	-0.179143	0.167809	0.217926	0.241363	-0.327114	0.130374	-0.142615	0.0972847
Line218	-0.0365141	0.128835	0.0801271	0.000336934	-0.188717	-0.117388	0.0932231	-0.057275	0.341361	0.0337477	0.207407	0.0843279	-0.167203	0.172532	0.0433195	0.0495793	0.101797	-0.161634	0.0881259	-0.132098	-0.00649119	0.0173219	-0.0279364	0.0913426	0.0863083	0.0104888	0.00445925	-0.0986024	-0.0247976	-0.0595265	-0.213699	0.183239	0.149537	0.027671	0.0392087	-0.298769	-0.0879896	-0.0168695	-0.00345965	0.0605796	0.00113288	-0.00971406	-0.351133	-0.1197	0.189696	0.0382957	0.0404604	0.124925	0.00959934
Line226	0.0250392	0.0911285	0.106074	-0.13435	0.113897	0.108153	-0.586871	-0.116938	0.0532431	0.0424716	0.174855	0.255072	-0.0085525	0.0109055	-0.310371	0.0550121	0.210295	-0.101662	0.118026	0.0610888	0.0158424	-0.101213	0.161355	-0.121251	0.0882347	-0.0402623	0.0626518	0.126154	-0.252773	0.109023	-0.240118	0.10003	0.0606719	-0.0140666	-0.021994	0.0291832	-0.177854	0.00515713	0.180281	0.0161494	0.0638024	-0.178725	-0.0770408	-0.063807	-0.0401258	-0.078024	0.0392456	-0.0103344	0.0511077
Line234	0.0269608	-0.0157462	-0.164539	-0.101277	0.0399133	0.0431673	-0.0377113	0.0442671	-0.110253	-0.0898249	0.0163293	0.00882697	-0.0883117	0.0602122	0.0512441	0.0694574	0.0620204	0.0384941	-0.0846948	-0.0615719	-0.112007	-0.0745604	0.0350011	0.00463135	0.0966756	0.00564179	-0.0194042	-0.0074264	0.125513	0.034861	0.0522205	0.103596	0.125771	0.0163112	0.0106103	-0.11491	-0.0079465	0.0842743	0.0827202	-0.0143176	0.0757153	0.0254808	0.15616	-0.00328806	0.023931	0.022365	-0.00959091	-0.18224	0.0859142
Line242	-0.1137	-0.250724	-0.0280259	0.0162678	-0.103062	-0.0994761	-0.0321543	-0.0739181	-0.0932567	0.0537089	0.012841	-0.160386	-0.0963196	0.00384148	0.132507	-0.120041	-0.176762	-0.235434	-0.0104182	-0.129347	0.078304	-0.138457	-0.0545163	0.157553	0.142494	-0.11871	0.11782	0.0238349	-0.218461	0.116961	0.0853524	-0.0049012	-0.0503936	0.236096	-0.051364	-0.275372	0.000977349	0.091421	-0.100091	-0.250269	0.0374029	0.0980562	-0.0575574	0.11331	0.1813	0.0480097	-0.174765	0.0830509	0.00283355
Line250	-0.0378081	0.137099	-0.0477619	0.0930367	0.194839	-0.130095	0.0841235	-0.0822991	0.000383706	-0.305073	0.00298612	-0.0490858	0.0678584	0.0750382	0.170532	0.0414015	-0.0795262	0.108879	0.118905	0.182828	0.115247	-0.0442789	-0.330988	0.0193447	0.0169109	0.0368662	-0.0223497	0.0667529	-0.109222	0.0394741	0.0984537	-0.217402	-0.00827161	0.0694172	-0.230986	0.00653185	-0.235137	-0.186404	0.161708	0.0860872	0.122633	0.0307133	0.0352024	-0.0839923	-0.106214	0.0666102	-0.00339804	-0.0393189	-0.00304613
Line258	-0.0892808	-0.230138	0.203834	0.0767029	-0.010983	0.169454	0.0590164	-0.0654413	0.0278346	-0.0163476	0.1031	0.0162409	-0.628184	0.0127075	-0.257508	0.112561	0.00217646	-0.0571475	-0.0702364	-0.0858704	-0.151904	0.116119	-0.00157543	-0.0695745	-0.172848	-0.00228225	-0.0192655	-0.0856324	0.0785663	0.105477	-0.0488087	-0.0239553	0.155358	0.0796535	-0.0438879	-0.236234	0.067498	-0.0377982	0.0246018	0.0476572	-0.0392177	-0.0636513	0.0277734	0.0958722	-0.0598305	0.0617807	-0.228848	0.146993	-0.0693723
Line195	-0.0191124	-0.0514668	0.000708552	0.149551	0.050271	0.0315818	-0.174025	0.0197035	-0.0427281	-0.0430175	0.0674875	0.160778	-0.0123731	0.0469405	-0.105808	0.0764328	-0.103476	-0.201303	0.0026883	-0.167173	-0.304025	0.0709627	0.00720454	-0.179792	-0.0198419	-0.0229864	0.103715	-0.0248869	0.0507715	-0.173074	-0.137467	-0.134074	-0.00291344	-0.0853624	0.0302648	-0.0354861	-0.0872383	-0.117783	-0.124042	-0.122073	-0.0790116	0.0905492	-0.143808	0.0641856	0.0684477	0.0439581	-0.16049	0.0524122	-0.0897549
Line267	-0.0154325	0.0518917	-0.0170944	-0.0895183	0.0601655	0.101109	0.165819	0.0283783	0.0907787	-0.233919	0.103069	-0.00957867	-0.127741	-0.0255297	0.0694242	0.0115306	0.0426814	-0.148589	0.0303201	0.206904	0.0852266	0.00408909	0.076507	0.0404048	-0.0600556	0.123008	0.139441	-0.107754	-0.123585	-0.0859666	-0.199672	-0.0627526	0.075073	-0.0438025	0.0184088	-0.0434555	0.0276127	-0.0224338	0.0606532	0.0400047	0.112501	0.0415515	0.178585	0.116615	0.0909998	-0.0649627	-0.147579	-0.0539273	0.0287696
Line275	-0.0170956	-0.0412344	-0.570322	-0.0509817	-0.105985	0.0846665	-0.0548328	0.181041	0.176261	0.0166554	-0.160932	0.126212	-0.0362298	-0.272588	0.173439	-0.13382	-0.102551	0.0186359	0.0143096	-0.00945231	-0.0351866	0.16053	-0.0287971	-0.594333	-0.00661328	0.134675	-0.343359	-0.0760936	-0.0268557	-0.0445975	0.211427	-0.0157959	-0.00349583	-0.171673	0.0521302	0.0827009	0.267633	-0.0487248	-0.000167968	0.144361	-0.247836	-0.199612	-0.0763817	-0.0419076	0.00819994	-0.129205	0.101711	0.0256876	0.148348
Line203	-0.0146524	-0.313669	0.505716	-0.247255	-0.127187	0.00438418	-0.164479	0.0944313	-0.0371205	-0.0331889	-0.12911	-0.0777403	0.0945185	0.0487884	-0.296938	0.00448282	-0.071251	0.0561801	0.206388	0.206789	-0.0793704	-0.0336672	-0.00222195	-0.229772	-0.0158557	-0.0265571	-0.000543397	0.0066983	0.00336592	0.00812828	-0.106988	-0.0978909	-0.0343587	-0.0278359	-0.113672	-0.171994	0.0792094	0.00585301	0.0530736	-0.0552815	0.0762224	0.0479861	-0.0074716	-0.0143349	-0.126135	-0.0684733	-0.130683	-0.142979	-0.0926438
Line211	0.0236427	-0.0245229	-0.0656621	0.0998905	-0.128073	0.0408319	0.0721747	-0.0744465	-0.135537	-0.116203	-0.34777	0.0144999	0.0299756	-0.013893	0.198289	-0.312692	0.117564	0.0345573	-0.10859	0.0952706	0.00510728	-0.0572746	-0.0969961	0.0756318	-0.054858	0.152781	0.119077	-0.0128156	-0.187925	-0.23448	-0.022626	-0.272599	0.000683981	0.0893854	0.0598027	0.0993745	-0.11098	0.241367	-0.0506664	0.041584	0.116724	-0.0242873	-0.109444	-0.0891642	-0.182944	-0.0820261	-0.196613	-0.0181448	-0.188631
Line219	0.071932	-0.0218123	-0.0389363	-0.183568	-0.0766124	0.171045	0.00918818	0.171762	-0.125589	0.0957	-0.0236822	0.00722101	0.13312	0.0461631	0.0449036	0.0265563	0.060658	0.140359	0.111036	-0.123618	0.0163523	0.103356	0.218135	-0.039974	0.181515	0.120199	-0.0928517	0.0636279	0.00325044	-0.060341	-0.064726	-0.0236461	0.113104	-0.0389535	-0.150362	0.0168655	0.216941	0.0352787	-0.00775282	-0.036959	0.0107958	0.167511	0.0535895	0.105864	-0.127426	-0.0966945	-0.00203582	-0.372472	-0.154175
Line227	0.0308681	-0.0136259	0.153278	-0.0947795	-0.0294241	0.123836	-0.291428	-0.0307892	-0.0325362	0.0928869	0.0180253	-0.0622937	0.18106	0.0166345	-0.068041	-0.108119	-0.091651	0.0114662	0.09573	-0.069271	-0.0909093	-0.0380182	0.146221	0.191595	0.00320554	0.149173	-0.092605	-0.114928	0.0276344	0.0285634	0.101238	0.117084	0.0773536	-0.0116379	-0.175558	-0.074273	0.0516658	-0.0365585	0.0126431	0.0508421	-0.108911	-0.113565	-0.0263509	0.120413	0.0280383	-0.0424523	0.0614057	0.0807533	0.0632565
Line235	-7.34713e-05	-0.101476	-0.212903	0.0798054	0.110957	0.112244	-0.0236222	-0.424762	0.0487682	-0.298177	0.0260026	0.288743	0.10085	0.0482005	0.237123	-0.157093	0.0463875	0.183552	-0.119582	-0.0113547	-0.167783	-0.0219854	0.213043	-0.00246904	-0.0215537	-0.168056	0.0200803	-0.061159	0.0537574	-0.155211	-0.056083	-0.21967	-0.154999	0.090331	0.201832	0.0309683	0.11902	-0.118674	0.0718794	-0.0426544	0.0170327	-0.0837877	0.0695236	0.181273	-0.0535573	0.0143507	0.0147788	0.0583685	-0.15538
Line243	0.113943	-0.183967	0.10042	-0.0847832	-0.0662702	-0.0869333	0.2783	-0.0835045	0.0176855	0.186334	-0.260205	-0.18533	0.0336292	-0.0186066	-0.0623666	-0.125801	0.02828	0.0269572	-0.171009	0.00649625	-0.0363437	0.0967849	-0.0874491	0.107644	-0.0181799	-0.49057	0.0865403	0.0168421	-0.0418792	0.136148	-0.00414643	-0.0617457	0.132093	0.0257508	0.129369	0.161568	-0.13454	-0.0668932	-0.141739	-0.00205815	0.0495325	-0.192309	-0.0978543	0.137794	0.0839489	0.0224463	-0.0111914	-0.139262	-0.0590636
Line251	0.0580393	0.0897244	-0.383309	0.00205347	0.0228453	0.0662144	-0.0527447	0.0932246	0.181799	0.0183894	-0.14059	-0.00476288	-0.144708	-0.106226	0.24825	-0.0363167	0.121074	0.210746	-0.20208	-0.0494392	-0.135844	-0.0398631	0.0470523	0.001774	0.0224703	0.138266	-0.132049	0.0209892	-0.0719557	0.0401215	-0.110453	0.262048	-0.107361	0.124397	0.0181464	0.0715666	-0.0666359	-0.0498249	-0.0432452	-0.169381	0.14367	-0.099707	0.038895	-0.133742	-0.116044	-0.398039	0.0477724	0.0122511	0.168585
Line259	-0.102282	-0.0212954	0.0907728	0.100506	-0.0285793	-0.2413	-0.0358123	-0.0150269	-0.0712531	-0.185338	0.144449	0.122926	0.10017	-0.0102319	-0.214665	-0.21016	-0.0449434	-0.165904	-0.149821	-0.0752214	-0.00734879	-0.252756	0.330571	0.0726748	0.0981393	-0.230401	-0.204898	-0.0157344	0.0557153	0.0469559	-0.0313582	-0.0581238	-0.131371	0.065362	-0.102187	0.0339572	0.027126	0.182351	-0.0887188	-1.87712e-05	-0.0892177	-0.0691808	-0.00730686	-0.0230638	-0.126608	0.107598	0.0674527	0.0247441	0.117618
Line196	0.00839898	-0.215865	0.0384106	0.000889755	0.153142	0.0970632	0.168047	0.0723525	0.0324297	0.181874	-0.0463625	0.119588	0.146487	-0.0653633	-0.100401	0.010516	0.0319151	-0.024065	-0.103969	0.059024	0.0459829	0.0813108	0.135725	-0.0164137	-0.165333	0.173331	-0.102053	-0.0805927	0.167516	-0.114735	-0.00864298	0.0119816	0.124617	-0.2433	-0.0691726	-0.0401753	0.109524	-0.00751108	0.0204991	-0.0709056	-0.0201513	0.178388	0.0938776	-0.0224432	0.0526187	0.0592637	-0.0433801	-0.0243316	0.135714
Line268	0.128534	-0.0657634	-0.127055	-0.0908121	0.156745	-0.0788201	0.00485378	0.118303	-0.0704467	-0.0133046	0.15908	-0.110186	0.119959	-0.0939433	0.022459	0.0563368	0.00796241	-0.117497	0.0770205	-0.109939	0.0721803	0.178947	-0.0411829	-0.18945	-0.184381	0.0451649	0.318106	0.0243143	-0.118558	0.00890561	0.108429	-0.161497	-0.0724432	-0.0788415	0.0206314	-0.0454823	-0.114583	0.00959334	-0.0853545	-0.180889	0.0410392	0.135909	0.129568	-0.09363	-0.113206	-0.109652	-0.0627173	-0.22062	-0.132689
Line276	-0.0308128	-0.0883273	-0.251434	0.213776	0.0211793	-0.017593	0.315258	-0.00746288	0.0857935	0.0237719	0.0442077	0.0557999	0.181362	0.194601	0.176052	0.0638061	0.0372904	0.221973	0.0259032	0.0776592	0.171838	-0.0134623	0.0155384	-0.0839187	0.269292	-0.0448356	0.0253084	0.0318058	-0.0294731	-0.0751949	0.0812434	-0.02341	-0.0295074	0.0332064	-0.0876829	0.123263	-0.0838294	-0.267025	0.10598	0.063155	0.173768	-0.0585609	0.226288	-0.11278	-0.0111724	0.0208755	-0.0913042	0.150622	0.0308691
Line204	-0.0258084	-0.0036398	-0.00543792	0.105053	-0.152921	0.054627	0.118413	-0.102448	0.0280701	-0.102452	0.0113823	0.139773	0.0372322	0.155923	0.111906	-0.119735	-0.0685108	0.0488314	0.00587283	-0.0226084	0.0354716	-0.0906091	-4.94775e-05	0.0550394	0.0918479	0.169958	-0.0501579	0.129652	0.0265184	0.0688823	-0.019907	0.0710496	-0.00691279	0.03791	-0.00355549	0.0199561	-0.00365136	-0.0796582	0.074613	0.0836816	0.0341877	0.0366773	-0.301443	-0.0255209	0.190442	-0.289594	0.0838127	0.0689669	-0.105578
Line212	-0.0671407	0.0266067	-0.117089	-0.209726	-0.0324722	-0.192941	-0.00178554	0.0457773	0.0626875	-0.0957799	-0.141686	-0.0266866	-0.0503181	0.190642	0.157836	0.0675207	0.0264903	-0.0512743	-0.131117	-0.00221913	-0.0686795	-0.00282266	-0.0563168	0.0290049	-0.0410023	0.325908	-0.118448	-0.0413709	0.026968	-0.00798191	0.0945626	0.186802	0.226745	0.0519896	0.0793967	-0.214095	-0.06877	-0.352958	0.0854362	0.00787292	0.0734413	0.0239068	0.0270534	-0.0577589	-0.00263072	-0.0486387	-0.0483172	-0.0453186	-0.227919
Line220	0.0251086	-0.0945106	-0.108789	0.135976	0.0951655	0.10774	0.0235463	-0.0152759	0.0130764	0.04544	-0.0380018	-0.138593	-0.057526	0.063697	-0.320916	0.111413	0.00577206	0.0098206	-0.0761953	0.115153	-0.130604	0.0888523	-0.250969	-0.151789	-0.0120915	0.10131	-0.292391	0.0746017	0.131827	-0.146818	0.0671055	0.0346789	0.0114912	0.0231988	-0.15844	-0.203007	0.0547914	0.031158	0.156349	0.138444	-0.215265	-0.157114	0.0494233	0.20979	0.138618	0.251104	-0.0637298	0.0305899	-0.13812
Line228	0.048624	0.0509321	-0.127713	0.122578	-0.0722876	-0.210286	-0.0821426	0.0865055	-0.050477	-0.13249	-0.00522103	-0.143366	-0.0615864	0.0363249	0.319198	-0.0130505	-0.00373235	-0.0411863	0.0118409	0.0385886	0.174686	0.0452279	-0.159608	0.00173056	0.063289	0.0258237	-0.0432658	-0.231532	0.00541942	0.0851976	-0.0391658	0.135217	-0.0167636	0.0601105	0.299616	-0.202559	-0.0579843	0.0772602	0.0624825	0.179529	0.0254599	-0.0717004	0.0911036	-0.130102	-0.105404	0.072744	-0.00544874	-0.0393248	0.113592
Line236	-0.066488	-0.132831	0.0363801	-0.064166	-0.173676	-0.081915	0.133742	0.0200308	-0.102257	-0.000548321	-0.107927	-0.0639942	-0.0273376	-0.168409	-0.111112	-0.0684563	-0.0601232	-0.215012	-0.00119641	0.24852	-0.00879571	-0.125263	-0.0554701	0.00862433	0.340481	0.0305959	0.0341628	-0.113882	0.0178297	0.150511	0.0339089	-0.041337	0.00935712	0.0671679	-0.0238004	0.023652	-0.0127325	0.0795053	-0.114617	0.00320773	-0.0149581	0.0724326	-0.0961726	0.00846125	-0.0555126	0.0600278	-0.0560261	-0.0257906	0.222845
Line244	-0.241066	-0.147911	-0.225942	-0.0937505	0.116599	-0.00834002	0.0880606	-0.0580583	-0.0822321	-0.230736	-0.109795	0.03849	0.0802473	0.0126403	0.0823034	-0.0748378	0.0974139	-0.0547762	-0.0477379	-0.146544	-0.0696626	-0.0909824	-0.00889729	0.00672838	-0.0966758	0.0291863	0.0616903	-0.0973448	0.0890232	0.0694323	-0.0706729	-0.0844292	-0.0163741	0.113531	0.114146	0.0796199	-0.0729588	0.0665931	-0.143752	0.00735105	-0.0582033	-0.139538	-0.0503596	0.134449	-0.0522266	0.230976	0.0653326	0.160298	0.0563442
Line252	0.248351	0.181346	0.0190383	-0.372189	-0.00682235	-0.134659	-0.0871873	-0.0445082	0.0919285	-0.326079	-0.0335448	-0.24744	-0.0754643	-0.0804094	-0.358983	-0.13495	-0.0539208	-0.0306094	0.182109	-0.0355864	0.0711913	-0.0270952	-0.111645	-0.247959	0.312273	-0.0183926	0.046433	-0.163772	0.100064	-0.0979738	-0.0925742	-0.0201035	-0.0166584	0.271559	-0.266268	-0.23276	-0.00606952	0.250142	0.0689096	0.0330948	0.0360719	0.0864041	0.0988779	-0.153304	0.0761467	0.211237	0.273819	0.0605856	-0.140522
Line260	0.0473179	-0.0902721	-0.0729386	0.0818571	-0.0649158	0.0864149	-0.0549612	0.0316832	0.0825544	0.119851	0.144327	-0.0623658	0.108889	0.0862703	0.0206894	-0.062027	-0.128844	0.0306322	-0.0114	-0.0321992	-0.0985497	-0.0796593	0.104323	0.0677579	0.174151	-0.262649	-0.117422	0.0591756	-0.0531025	0.0776375	-0.0660314	0.127772	0.05403	0.0788313	0.0774836	-0.00340822	0.11963	-0.0956072	-0.0536528	-0.0380511	-0.134632	0.108939	-0.0519777	-0.126091	-0.120763	-0.0138508	0.0610482	0.0902906	0.0753864
Line283	-0.240228	-0.137079	-0.0529713	-0.041779	0.00990434	-0.174397	-0.0671187	-0.117047	-0.166286	0.0263931	-0.121232	0.172385	-0.0129627	-0.130701	0.0473536	-0.00117996	-0.0589401	-0.070228	0.0898395	0.0796453	0.122741	-0.153229	0.0845282	-0.0622578	0.0127061	0.152894	0.109466	-0.165625	-0.190365	0.0582542	0.00110457	-0.00405954	-0.0894745	-0.0179103	0.0435457	-0.0801447	-0.213767	0.108182	-0.0711337	0.0307654	0.166927	-0.00699444	-0.0311672	-0.0772416	0.113356	0.0669482	-0.154119	0.0444127	0.0672458
Line291	0.0448855	0.0884098	0.269985	0.097239	0.0794836	0.179442	0.0205983	0.016112	0.105045	0.108398	0.201898	-0.0586501	-0.230217	0.122534	-0.225778	-0.211989	-0.030423	0.0143776	-0.0706489	0.071325	-0.0238026	-0.0260242	-0.0581395	0.018521	-0.0869528	-0.12913	-0.0798045	-0.133918	0.18987	-0.136874	6.63539e-06	0.0354782	0.0835333	0.0414676	-0.0787538	-0.0772242	-0.214348	0.134041	-0.112565	0.227113	-0.104442	0.147918	0.159579	0.0775842	-0.0535359	-0.110342	-0.0278237	0.0489173	-0.0150122
Line299	0.0586138	0.0764194	-0.176636	-0.0368519	0.0802335	0.045815	-0.0712296	0.105957	-0.102104	-0.0966557	-0.0419345	0.091263	0.0797684	-0.0931187	0.0985226	0.0268526	0.142397	0.116472	-0.0807367	-0.0315054	0.0129563	-0.221406	-0.018485	-0.136575	0.139877	-0.138084	0.0173217	-0.0132932	-0.110912	-0.0459817	-0.13228	-0.191857	0.0204544	0.200344	-0.123812	-0.089072	0.00864069	0.000750965	0.0123517	0.00824777	-0.0109189	0.0826414	-0.162771	0.150958	-0.252722	0.0514784	-0.0372825	0.225935	0.0569712
Line307	0.130644	-0.224864	0.404527	-0.0252528	-0.0301064	0.0450393	0.147498	0.131389	-0.0485229	-0.047768	0.00526844	0.017058	-0.0635942	0.0198453	-0.253072	-0.0288718	-0.125115	0.0649073	-0.119138	0.0882732	-0.0971022	-0.0836423	-0.0836455	0.0297294	0.0170319	0.0826035	0.0219549	0.0441576	-0.06186	0.0640511	-0.00800225	-0.20222	-0.168839	-0.0481582	0.166064	0.125269	-0.0563424	-0.0964834	-0.248337	-0.0638768	-0.0436896	0.116017	0.0660291	-0.0312618	0.0347568	0.171257	-0.0343496	-0.0595902	-0.00888865
Line315	0.000440438	0.0151564	-0.100265	-0.000118742	-0.0400291	0.00312869	0.0387161	-0.0419698	-0.192503	-0.239827	0.10289	0.0654094	0.102717	-0.0499137	0.168733	0.00193129	0.00703642	-0.178308	-0.0508925	-0.0359443	0.0318588	0.0858459	0.146785	0.0286834	-0.36842	0.0329753	0.038939	0.160289	0.0772421	0.182827	0.0835372	-0.0986622	0.00556907	-0.192153	-0.155122	0.0253374	0.0364723	0.116869	-0.0153002	0.182641	-0.103888	-0.201696	-0.162789	-0.0236285	-0.0313866	-0.106499	0.133007	0.106626	0.211999
Line323	-0.157153	-0.0803979	-0.433714	-0.0663949	0.0386257	-0.0350064	0.048237	-0.179324	0.0628589	-0.0768707	-0.115965	-0.0111773	-0.0130529	0.0301465	0.276728	-0.129351	-0.109344	0.0734774	0.00934067	-0.13973	0.110518	-0.0513693	0.0808318	-0.0219928	-0.00245833	-0.0467666	0.0884457	0.0473646	0.00387022	0.0371934	0.109457	0.0767753	-0.0398724	0.0956091	0.120721	0.057834	-0.151747	-0.048029	0.100853	-0.269822	-0.0083895	-0.144273	-0.068441	-0.00868616	0.271508	-0.0320137	-0.0888144	0.0160663	0.00331092
Line284	0.0567961	0.153901	0.165714	0.149019	0.317506	-0.0448399	-0.0535552	-0.0923226	0.181998	-0.0756538	0.123843	-0.143988	-0.0569504	0.0839521	-0.220981	0.0777802	0.178584	0.00360723	-0.0480013	0.0332118	-0.00307235	-0.0308655	-0.0887894	0.0615316	-0.113637	-0.0221094	0.0564306	-0.182253	0.159767	-0.157344	-0.00169474	0.048059	-0.171487	0.103352	-0.127161	0.0792186	-0.161355	-0.0837412	-0.0565836	-0.110355	-0.178603	0.115273	-0.0311272	0.0221219	0.0613159	-0.00281691	0.0804527	-0.0743791	-0.0571913
Line292	-0.0423416	-0.128718	-0.139429	0.073971	0.0993254	-0.132462	0.0320823	0.0765257	-0.0310024	0.131579	0.105195	0.000602654	0.120265	0.138865	0.155492	0.054119	-0.106803	-0.0945477	0.157002	-0.0623751	0.0133452	-0.0401743	-0.0262429	-0.0451257	0.0305763	-0.0951438	0.0218414	-0.0217178	-0.0625857	0.0175793	-0.0119586	0.0391085	0.00774312	-0.00292958	0.0423257	-0.124639	0.205035	0.0172678	-0.169026	0.169157	-0.049625	0.137825	0.0136679	-0.00629046	-0.00655429	0.079857	0.111396	0.0753835	0.0143168
Line300	-0.0187751	0.111397	0.472647	-0.226444	0.0562118	0.328216	-0.0493996	-0.187759	0.0583438	-0.249776	0.199665	-0.0653772	-0.0355064	0.053264	-0.449872	0.0725477	0.261263	0.0146164	0.144364	-0.0130723	0.118651	0.0797206	0.10404	-0.0626901	0.0844084	0.094339	-0.0289349	-0.23046	0.072507	-0.0221767	0.179334	0.226986	-0.0824831	0.00788764	0.153586	0.151066	0.0763914	-0.115187	0.0185094	0.0120285	-0.0712891	-0.0267061	-0.169486	0.185327	0.132044	-0.135782	0.0479608	-0.152541	-0.330805
Line308	-0.0407985	0.0398887	-0.12571	0.100991	-0.0614696	0.117536	-0.0934982	-0.0510486	0.0959801	-0.214955	-0.0376486	0.000793103	0.12898	0.0182909	0.181358	0.030538	0.0959617	0.0786446	0.136529	-0.18352	0.103919	-0.0400045	0.0267465	0.169487	-0.0460845	0.0524532	0.0386704	-0.0642553	0.121669	-0.0793628	-0.167735	-0.00656931	0.211775	-0.0226462	-0.0883382	0.109363	0.0563793	0.0329733	0.0242396	-0.0365643	-0.18381	-0.0397413	0.092037	0.0376156	0.0335828	-0.0133637	-0.153228	-0.0609117	-0.0993397
Line316	0.013221	-0.00843851	0.0289642	-0.112823	0.0291093	0.0779301	0.0124757	0.106934	-0.0810663	-0.0635145	0.0692083	0.0621566	-0.0884201	0.0702421	-0.0202392	0.0835561	-0.0582768	0.0234984	0.0598979	-0.0057798	-0.0325607	0.075978	-0.145131	0.0183764	-0.0757464	0.0742285	-0.0211654	-0.0443597	-0.0729955	-0.0612763	0.0155248	0.14839	0.0628075	-0.0132271	0.0307486	0.00474192	-0.0593748	-0.082999	0.0374649	-0.11565	-0.0751492	-0.0492031	0.0125579	-0.135208	0.138067	0.0900895	-0.00293265	-0.179073	0.118525
Line324	0.0143504	-0.041536	0.100304	0.0344339	-0.0390718	0.14775	0.0877742	0.0425665	0.057642	0.096002	-0.0645384	-0.0168691	-0.0583914	-0.0597247	-0.167434	-0.15745	-0.188971	0.0422455	-0.00335891	0.0603963	-0.133355	0.0371337	-0.144819	0.108191	0.0766679	0.0397077	0.0554663	-0.172405	0.0315084	-0.03358	0.00138014	0.060439	-0.0125555	0.0160357	0.0386605	-0.249115	-0.179983	0.0375116	0.0054177	-0.00521469	0.0915198	0.0832764	0.0231608	-0.135334	0.0332483	-0.0733515	-0.0422708	0.0284533	0.128824
Line285	0.0634404	-0.0101541	0.190115	0.0326016	-0.0659478	0.158931	0.0308963	0.0647072	0.0528117	-0.0496587	0.0363784	-0.148877	0.138722	-0.2117	-0.190673	0.0180312	-0.00183206	0.0225599	-0.124122	-0.00906001	-0.0160378	0.0621857	0.169312	-0.126423	0.157644	-0.0899526	-0.0449081	0.130404	-0.145734	0.12705	0.0594706	-0.21481	0.0206981	-0.0756586	-0.017704	0.017079	0.0809486	-0.0249171	0.0942948	0.159619	-0.0789687	0.0726913	0.0885304	0.00702331	0.109218	0.00678738	0.0054902	0.0591966	-0.0897636
Line293	-0.0639914	0.0808681	-0.125031	-0.141992	-0.0633622	-0.131358	0.0570056	0.0700159	-0.204566	0.0392745	-0.0175197	-0.00106867	-0.0837658	-0.111741	0.246624	-0.00614096	-0.0201386	0.0749632	0.0594147	0.12677	-0.173554	-0.0405665	-0.13468	0.267452	-0.235012	-0.195796	-0.048383	0.0686579	0.0137631	0.0828208	0.0399842	-0.129322	0.0692182	0.0400752	-0.10843	-0.204105	0.0028709	0.271741	0.00906698	0.0512558	-0.138984	-0.118545	-0.216417	-0.119855	-0.137351	0.0501009	0.0930065	0.116366	0.0884591
Line301	-0.0810011	0.0073942	-0.00888046	0.00157497	-0.170645	-0.0894115	-0.0790955	-0.0149325	0.0477577	-0.0653724	-0.0418671	-0.0213989	0.035684	-0.0308597	0.0983031	0.091185	-0.0978836	-0.00717643	0.0274371	-0.00390905	0.0413425	0.0597054	0.0268748	0.0203148	0.0943283	0.0751696	-0.0889072	0.0684157	0.0247486	-0.00542239	0.0615097	0.086911	0.100343	-0.237766	-0.0667019	0.147803	0.141946	-0.111575	-0.0685713	0.0623068	-0.0191381	-0.000192788	-0.100759	0.0731953	0.0771163	0.00464588	0.064996	-0.109988	0.0909735
Line309	-0.0509248	-0.190082	-0.0164745	-0.139486	0.0674838	-0.154909	0.0258569	0.235126	0.255642	0.257661	0.340942	-0.0299214	0.0106823	-0.121909	0.0102142	0.0598977	-0.0415687	-0.204794	0.111752	-0.31079	0.0813323	0.24058	-0.121941	-0.108853	-0.135221	0.0622865	0.210742	0.0930053	-0.126083	0.294317	-0.0934734	0.0693095	-0.311543	-0.316154	0.0204197	-0.0849884	0.0562642	-0.0467426	0.12092	-0.0978749	-0.132682	-0.00709571	-0.13738	0.237108	0.125525	0.104363	0.0706289	-0.220486	0.0506327
Line317	-0.175321	0.0542495	-0.0101911	0.0343523	0.164825	0.064028	0.163542	0.103803	0.0486373	0.228922	0.12558	-0.177598	-0.0179915	0.261575	0.00297729	-0.0831742	-0.0982953	0.0671266	-0.03338	0.0540337	-0.0566458	-0.0839627	-0.20204	-0.102797	-0.0928682	0.287003	0.330822	-0.0917653	0.0970994	0.167952	0.0799251	0.0700073	-0.324782	0.139413	0.0824835	-0.0569574	0.00749715	-0.0783449	0.0583167	-0.0868563	0.0402139	0.0462554	-0.0352826	-0.194907	0.0352184	0.140484	-0.147097	0.0810705	-0.140541
Line325	-0.0110158	-0.117186	0.155119	-0.0408735	-0.110386	0.0278776	-0.00244467	-0.0250016	0.0384856	0.00489495	0.0406586	0.0259165	0.091809	-0.0544547	-0.118421	-0.230739	-0.0103233	0.0686578	0.0314947	-0.0172189	0.0387585	0.0235254	-0.12704	-0.0801171	0.00303793	0.0127482	0.0140727	0.0114758	-0.112711	0.090289	0.0966302	-0.0966653	0.0932565	-0.00716398	0.0950237	-0.00687464	0.161324	0.0852352	-0.0108136	-0.0828204	0.0376299	0.122554	-0.0287097	-0.173835	-0.0499531	-0.0641096	-0.13102	-0.0486223	-0.122529
Line286	-0.067143	0.0801581	-0.0012124	-0.0334922	-0.0763398	-0.0986158	-0.175373	0.0448334	0.103424	-0.0969816	0.172302	0.087843	-0.0170503	-0.17353	-0.0685679	-0.00167045	0.107624	0.0690816	0.0500486	-0.0403237	-0.0991881	0.0855838	0.0783084	0.00228636	-0.120714	-0.41498	-0.0081421	-0.221697	0.0616115	0.0268898	0.0855852	-0.0237668	-0.0305546	-0.071103	-0.139228	0.234985	-0.0560716	0.0404573	0.228943	0.250095	0.0472077	0.0409681	-0.0993631	0.101945	-0.0490469	-0.0408605	0.0826547	0.0580944	0.117379
Line294	0.0395767	0.0767639	0.126414	-0.120633	0.0864506	-0.0208509	-0.199204	0.0648158	-0.0443615	-0.346954	-0.0089653	0.106223	-0.194089	-0.0901093	-0.00370763	-0.00268537	0.0312553	-0.132725	0.116792	0.0725933	-0.0484491	-0.283681	0.00305755	0.122437	-0.101592	0.0430418	-0.0816245	-0.00022001	-0.0763182	0.0193261	0.00169482	-0.0339918	-0.0528497	0.119444	-0.0495709	-0.134512	0.0459802	-0.0574737	0.0244507	-0.0184911	-0.123146	-0.109074	-0.17656	0.191272	0.0198181	-0.0316252	0.0130864	0.153437	-0.0419236
Line302	0.015175	0.040744	-0.130947	0.0465495	-0.0459061	-0.0114456	0.0477087	-0.240364	-0.172914	0.00705827	0.173038	-0.0384709	-0.0580715	0.0297075	0.170565	0.15014	-0.0201018	-0.168289	-0.0512432	-0.0367704	0.0585797	-0.0628243	0.0769664	0.0811302	0.0195102	0.135297	-0.00655783	-0.0732625	-0.0448944	0.0176837	-0.11456	-0.0828408	0.160619	-0.0294769	0.0359136	0.0373414	0.00155318	0.0723012	0.0413662	0.0387458	-0.206732	0.139716	-0.0394904	0.038949	-0.0261502	-0.160989	0.032584	-0.0885509	0.01593
Line310	-0.122382	-0.0339482	-0.0878688	0.0113281	0.0473831	0.184637	0.155378	0.125287	0.000972467	0.115312	-0.133666	-0.00806645	-0.0207311	0.0213909	0.216095	-0.115897	0.115408	-0.101225	-0.0447332	0.100644	0.00135068	0.0903597	-0.0909747	-0.00505021	-0.0645469	-0.041364	0.175046	0.0958126	-0.0588097	0.0853935	-0.00195447	0.0270618	0.00342572	0.00644289	0.0659633	0.116846	-0.159939	-0.0102702	-0.103989	-0.0525829	-0.00838745	0.0276741	-0.0395129	-0.211617	0.0595516	-0.0268454	-0.0997135	0.0645281	-0.0360651
Line318	-0.0302801	-0.0217689	0.307854	0.0858717	0.0544508	-0.0294271	-0.0960933	-0.0782118	-0.0472364	-0.152489	0.103554	-0.0020795	0.200967	0.065742	-0.177668	0.0324404	-0.0714068	-0.0453374	0.0379975	-0.107874	0.0136417	0.0690349	0.0503836	-0.130207	-0.0832648	0.00672948	-0.0633687	0.015395	0.155972	-0.106218	0.154555	0.0294275	-0.120434	-0.0042159	-0.0216527	-0.0522702	0.0329557	0.0128788	-0.0141601	-0.0195909	0.163307	0.0843302	-0.0250554	0.164781	-0.122016	-0.101219	-0.00911341	-0.0351022	0.152988
Line326	0.0097718	-0.0807331	0.0554275	-0.16675	0.0203086	0.0449836	-0.0778454	-0.130253	0.0634803	0.0626312	-0.200186	-0.04618	-0.119809	0.10725	0.0728295	-0.060989	-0.127124	0.000574247	-0.012849	0.0132777	0.117272	0.0210105	-0.0903441	0.0647453	0.0181862	-0.0314025	0.109675	-0.0507094	-0.0667737	0.0631267	-0.0659378	0.0462813	0.00643846	0.150224	-0.0582652	0.192918	0.0530243	0.0231716	-0.0263805	0.012006	0.146745	0.1348	-0.000179296	0.0235962	0.0128878	-0.0704042	0.00221875	-0.246015	0.127414
Line295	-0.0018429	-0.0885812	0.0620936	-0.0224146	-0.0123094	0.0290786	-0.209808	0.00806839	0.211511	-0.0547133	-0.0764978	0.037334	0.0636597	0.100315	-0.152786	-0.0287168	0.0795066	-0.0500334	-0.0341823	-0.0186641	-0.0680155	-0.00655987	0.177082	-0.0153241	0.142134	-0.0132703	-0.0554611	0.010985	-0.0824236	0.0481554	0.0138607	0.00298513	0.146732	-0.0841082	0.0864223	0.100013	-0.0170612	-0.178518	0.0918905	-0.0984605	-0.0152119	0.11334	0.153559	-0.114405	0.0212334	0.131284	-0.00902742	0.0696123	0.0703349
Line303	-0.0213078	0.0889933	0.0219663	0.0296096	-0.043095	0.0999275	0.107262	0.0157383	-0.0430713	-0.0101354	0.0717016	-0.0363965	0.0936639	0.0449187	0.0517392	0.0238249	0.10497	-0.010214	-0.0422262	-0.0131876	0.0748415	0.0937889	-0.0939252	0.00799144	-0.0162142	-0.081153	0.0730183	-0.0589058	-0.106528	-0.0191206	0.00407809	-0.0335772	0.0766485	-0.0348103	0.0824711	-0.0886254	-0.0961114	-0.0165571	0.0587867	-0.0319757	0.0771379	0.041146	-0.00174954	0.00970408	0.0655231	0.0174654	0.00691437	-0.00634948	0.0592381
Line311	0.0403753	-0.242941	-0.0143529	0.152371	0.078115	-0.020084	-0.0656256	-0.0178301	-0.0756408	0.113706	-0.184972	-0.059551	-0.0427959	0.000942587	-0.124108	-0.026967	0.170978	0.0888273	0.203194	-0.107453	-0.0267223	-0.147457	-0.0561075	-0.0521725	-0.00860711	0.106751	0.0335759	0.103437	0.0147558	-0.120743	0.0284724	0.140967	-0.129008	0.0167066	-0.0595654	0.163502	-0.0580585	-0.0845553	0.0771594	-0.227469	0.079376	-0.0262293	-0.0491147	0.00225085	0.00140899	0.0232276	-0.556023	-0.147426	0.291728
Line319	0.0154734	-0.0458135	-0.0415834	0.0304291	-0.0565166	-0.143557	-0.0811324	-0.0260566	0.0879474	0.0436805	0.0967964	-0.0510473	-0.104786	0.137578	0.107394	-0.179329	-0.165331	0.0755764	0.0482993	-0.0307783	0.0591232	-0.115637	-0.00997804	-0.0403942	0.0205083	-0.13563	0.0744616	0.0917844	-0.123152	-0.120826	-0.00325024	0.0765777	-0.0133643	0.114165	-0.0580333	-0.0349554	0.147479	0.00058413	-0.152005	-0.0681935	0.100254	0.0574597	0.0817404	0.0594426	0.00653202	0.135396	0.0886705	0.0558886	-0.110583
Line327	0.0596853	0.0244436	0.0232851	-0.0929217	-0.0757831	-0.0750525	-0.0509718	0.0153026	-0.0057329	-0.0140602	0.0372194	0.120314	-0.0157366	0.0292843	-0.212688	-0.0505836	-0.104456	-0.0415653	0.100544	0.00877154	0.0334953	-0.0198071	-0.0351406	0.0733561	-0.0474722	0.109018	-0.240276	0.0803764	0.116372	-0.0293289	-0.00780181	0.0142209	-0.00262396	-0.0865886	0.0226099	-0.151565	-0.0718907	-0.10148	-0.0428889	0.0415577	-0.0566613	-0.0969364	0.0126031	-0.00450725	-0.111821	-0.0591094	-0.0082126	0.256662	-0.037297
Line288	-0.121576	-0.0442877	0.140879	0.0611946	-0.100656	-0.00645441	0.0445338	-0.207677	0.0153009	0.0811969	-0.0351034	0.0575877	0.0816397	-0.239573	-0.0979669	0.0581562	0.0170475	0.0575461	-0.0416904	-0.103298	-0.0497583	-0.0269886	-0.057712	-0.0443592	-0.036745	-0.0348195	-0.0109678	-0.049919	-0.059499	-0.0819511	-0.0228751	-0.00517663	0.0418197	-0.0162444	0.0513991	0.153482	-0.00796502	-0.0408491	-0.0465735	0.0126034	0.144717	0.126221	0.132327	0.0169758	0.0548602	0.0448575	-0.130297	-0.025662	-0.0434357
Line296	-0.0021269	0.115571	0.00135669	-0.0121982	-0.280571	-0.0163873	-0.0259295	0.105183	-0.0422651	0.0503045	-0.0398478	0.22379	0.0211236	-0.00572225	-0.0180701	0.159478	0.00408195	-0.0184929	0.0149389	0.150968	0.106419	0.0601127	0.0659017	-0.112467	-0.176744	0.120415	-0.0937608	0.0600252	-0.154569	-0.0999109	-0.169096	-0.232178	-0.110015	-0.0887311	-0.0275598	-0.166981	-0.0983807	-0.101984	0.00846369	0.0362844	0.126125	0.110022	0.0899218	0.0615804	0.134132	0.0172114	0.0562606	-0.0816825	-0.254754
Line304	-0.0630284	-0.183281	-0.309665	-0.159078	0.0396195	-0.148435	-0.112755	0.0171796	0.147895	-0.0377294	0.0734658	0.017132	0.0540076	-0.0413995	0.176989	-0.0680632	0.0708968	0.000332994	-0.0827987	-0.150849	0.183096	0.130056	-0.0654873	0.193066	0.15572	0.0591258	0.118064	0.0454895	-0.0794013	0.111242	0.181565	0.207164	-0.337675	0.0123547	-0.0659148	-0.0730025	0.0497053	-0.0142347	0.0845206	-0.00777598	-0.0487924	0.108577	-0.144484	-0.121757	-0.127012	-0.00126476	0.0720746	-0.0340684	0.0400044
Line312	-0.0517388	0.0672727	-0.0495188	0.11624	-0.0254356	-0.0289783	0.0625075	-0.0278832	-0.0922388	-0.0662031	0.0548698	-0.00481196	-0.0400806	0.0416273	0.0368253	0.10851	0.00201951	0.160887	0.0157221	0.14379	0.127465	0.00134732	0.0615249	-0.119311	0.104996	-0.0356893	-0.0605843	0.0515074	0.0388783	-0.114985	-0.096465	-0.0458113	0.0881931	-0.120737	-0.084979	-0.113053	-0.003624	-0.0106772	-0.0324291	0.152401	0.00455314	-0.0940277	-0.0393479	-0.00545817	0.029331	-0.0229054	-0.016237	-0.00237832	-0.0381292
Line320	-0.0470487	0.0963137	0.122896	0.137307	0.112332	-0.122899	-0.178976	-0.0229715	0.0586422	-0.135244	-0.0964084	-0.0291633	-0.0280713	-0.104511	-0.00113994	0.026086	0.0412113	0.0132229	0.139059	-0.0585824	-0.0586004	0.0493352	0.00255748	0.0422252	-0.105759	0.0610359	0.0575595	-0.0556364	-0.198772	-0.127279	-0.193118	0.158026	0.0384755	-0.0339379	-0.0152592	0.0734775	-0.0520958	-0.0600141	0.176332	0.0181625	0.0775456	0.266165	0.149694	-0.11431	0.0590825	0.0216588	0.130555	-0.068505	0.0280306
Line289	-0.19107	-0.0261453	0.467106	-0.0192821	-0.0301205	-0.0227739	-0.0840862	0.20799	-0.0314143	-0.0313499	-0.0587914	0.113585	0.0432349	-0.152818	-0.357806	-0.0362801	-0.108629	0.0790743	-0.0141442	-0.0518907	0.13305	0.00366364	0.0245121	-0.267668	0.00108503	0.0360098	0.0230445	-0.070726	-0.038956	0.0277889	-0.119589	0.0776859	0.0571609	-0.00615327	0.188335	-0.160999	-0.145533	-0.00113788	0.20063	0.0619026	-0.0511521	-0.300753	0.0448323	0.171822	0.0314332	0.170845	-0.0819476	0.0383392	0.0609395
Line297	-0.0241923	0.0420093	0.00819206	-0.0591187	0.0410283	0.0684338	-0.0444956	0.18291	-0.00588938	0.0613181	0.108068	-0.0660024	0.0272053	0.123458	0.0185064	0.0191046	-0.12994	-0.074238	-0.00453201	0.0913083	0.0274891	0.144506	-0.229011	-0.0392464	-0.106224	0.17428	0.00169017	-0.00596694	0.0736972	0.00518413	0.101648	0.0744724	0.0553008	-0.0517681	-0.0570463	0.0290468	0.205045	-0.00679487	-0.0112301	0.00367333	0.0201932	0.0388403	-0.152547	-0.00406563	0.0318312	0.00690504	0.0605405	-0.136568	-0.149449
Line305	0.21742	-0.0755146	-0.239627	-0.135877	0.0622143	-0.063361	0.125628	-0.140974	0.165222	-0.279477	-0.166951	-0.0339454	-0.166315	-0.306819	-0.00850732	-0.217928	0.104537	0.185312	-0.418628	-0.170187	0.0899507	-0.319102	0.0578611	0.234646	-0.0752535	0.0334297	-0.200212	0.0560071	-0.0641819	0.0631279	-0.0244539	0.262486	0.0913209	0.388542	-0.0478473	0.180111	0.16235	0.141975	0.03017	0.0543862	0.304546	-0.12591	0.227958	-0.0467404	-0.301719	-0.0206343	-0.011827	0.297107	-0.240592
Line313	0.0406437	0.0470352	0.0107351	-0.0525747	-0.00356237	0.0387628	0.0628678	-0.267394	-0.111867	0.0509815	-0.0496494	-0.152103	0.167904	0.0648616	-0.0271251	0.100467	-0.0772948	-0.00349885	-0.132358	-0.143775	-0.157379	-0.102402	0.0332071	-0.169064	-0.00362587	0.00836173	0.00889508	-0.0946453	-0.0985548	0.129637	0.0800398	0.194033	0.0130221	0.00565727	-0.105257	0.106896	0.208188	0.0565049	0.0800713	-0.0857855	-0.404331	-0.00475837	-0.0389619	-0.100523	0.115299	0.0117955	-0.0423504	-0.0567485	-0.0724903
Line321	-0.185332	-0.00495298	0.140955	0.00546511	0.0273016	0.029302	0.064348	0.00829966	-0.07944	-0.00238138	0.0218569	0.0475591	0.13493	-0.0929463	-0.257997	-0.111695	-0.0398309	0.111628	0.0733129	-0.0884076	-0.0435215	-0.0773968	0.0146605	-0.0601774	-0.133394	-0.114641	0.0167688	0.0318554	-0.068463	0.117486	-0.043913	-0.0530977	-0.100864	0.0716422	-0.076122	0.216842	-0.139101	0.0388102	-0.0483219	-0.0764191	-0.0200303	0.0423099	0.0485078	-0.0803914	0.0992117	-0.134587	-0.0337827	-0.000133951	0.00639143
Line290	0.0600828	0.1679	-0.34977	0.0340079	-0.0200271	-0.0649382	0.168519	-0.213022	0.0199171	-0.0543279	0.0714661	0.0483231	0.168424	0.369067	0.284013	0.0823242	0.00197803	-0.100402	0.0498313	-0.0917864	-0.0800185	-0.00190542	-0.00055445	0.026701	-0.01509	-0.0492978	0.12033	0.241663	0.0107563	-0.00991198	0.273515	0.111475	-0.0438444	-0.00930509	-0.0634232	-0.0452116	-0.154179	0.0945923	0.137507	-0.12285	-0.0352062	0.169591	0.087098	-0.181356	0.0175397	-0.200679	-0.0311791	0.0778681	0.0764711
Line298	-0.0933683	-0.0881774	0.0506736	0.0838025	-0.204629	-0.178616	0.00878215	-0.049432	0.0289706	-0.0626521	-0.00198434	-0.0668518	-0.181497	-0.198261	0.0935271	-0.224527	0.0714785	0.00694515	-0.0356655	0.0678519	0.0456154	0.0562098	0.0320048	0.0684357	-0.182513	0.00430199	-0.0219437	0.106925	0.0292901	0.164091	0.0789196	-0.0663744	0.0116638	-0.0463943	-0.0711043	-0.0872382	-0.159024	-0.107718	-0.213502	-0.0385409	-0.0687807	0.183649	-0.121359	-0.0959148	0.117013	0.134637	-0.0242389	-0.0095899	0.0764303
Line306	0.0017958	0.117016	-0.238545	0.308323	0.257179	0.0490425	0.14753	-0.0933333	-0.0914408	-0.013872	0.0761616	-0.0929521	-0.188154	-0.103639	0.229738	0.0294026	-0.0112137	-0.128348	-0.217853	0.0858587	-0.0440251	0.111385	-0.0730295	0.122003	0.0589401	0.0389019	-0.15821	-0.0876174	0.0244371	0.0745687	-0.0674588	0.0908339	-0.0124177	-0.0435147	0.0176785	-0.0326665	-0.25801	0.0449203	-0.171756	0.0195776	0.083265	-0.0995227	-0.0274458	0.0375762	-0.0754689	-0.0407616	0.125788	0.00633037	-0.101859
Line314	0.121533	0.0533313	0.0467786	0.0925321	-0.0809586	-0.0956224	-0.0961748	-0.0426977	-0.147881	0.211799	-0.00501811	0.0327174	-0.0568022	0.0318392	0.0653045	0.0856273	0.0841039	-0.129264	-0.109701	-0.141571	0.0805252	0.0622198	0.0177551	0.0581322	-0.0798137	0.113678	-0.072831	0.127323	0.276977	-0.162454	0.0809478	0.148736	-0.0852335	0.0567985	0.0199301	-0.130697	0.143856	0.117713	-0.264511	0.0940867	0.0145845	-0.0258898	0.103673	0.123462	-0.082139	-0.100372	-0.0729763	-0.108595	-0.0064075
Line322	0.0367116	-0.0986565	-0.0720366	0.11787	-0.131195	-0.042465	-0.000285097	0.0810826	-0.0634607	0.103991	0.0205439	-0.0447615	0.0893653	-0.0933622	0.0835796	-0.0761489	-0.00878581	-0.0976471	0.163939	-0.0282467	-0.106066	-0.0434854	0.0923395	-0.0166998	0.0770447	-0.0923335	-0.14008	0.0074479	-0.00928703	-0.0423165	0.0153652	-0.0354254	0.0251326	0.230652	0.158476	0.0272854	-0.0146946	-0.0079792	0.125942	0.0745421	0.0784084	-0.121224	0.00409071	-0.0632702	-0.196992	-0.000439114	0.0037159	0.105254	0.0317012
[truncated: 273 more columns]
