# Supplementary material for: Genetic dissection of agronomic and quality traits based on association mapping and genomic selection approaches in durum wheat grown in Southern Spain
Source: PLoS One. 2019 Feb 27;14(2):e0211718. doi: 10.1371/journal.pone.0211718 (PMC6392243; doi:10.1371/journal.pone.0211718)
Supplement: S5 Table — (XLSX) [file pone.0211718.s007.xlsx]

## Sheet: Hoja1
S5 Table.- Kindship matrix for SNP markers.
	Line1	Line2	Line3	Line4	Line5	Line6	Line7	Line8	Line9	Line10	Line11	Line12	Line13	Line14	Line15	Line16	Line17	Line18	Line19	Line20	Line21	Line22	Line23	Line24	Line25	Line26	Line27	Line28	Line29	Line30	Line31	Line32	Line33	Line34	Line35	Line36	Line38	Line39	Line40	Line41	Line42	Line43	Line44	Line45	Line46	Line47	Line48	Line49	Line50
Line1	2.54908	-0.172358	0.170586	0.296078	0.0832119	0.0394379	-0.329935	-0.0649739	-0.175133	-0.0780175	-0.0256013	0.167208	-0.00192378	0.0278478	0.0203812	0.109134	-0.0805813	0.101031	0.0689255	-0.130703	-0.0811084	-0.0293154	-0.112013	-0.0533917	-0.0826755	-0.0680923	0.0135267	0.000812858	-0.260897	0.0309493	0.308111	-0.0754465	0.231263	0.264048	-0.0564105	-0.138385	-0.219238	0.123788	-0.198532	-0.061994	0.110967	-0.0668734	-0.16461	0.0715898	-0.112215	-0.0729449	-0.152565	0.0129756	-0.110879
Line2	-0.172358	3.62522	-0.163432	-0.207851	-0.0968542	-0.0214557	0.243987	-0.614111	0.404376	-0.0941784	0.067936	0.0283033	-0.407995	-0.0565206	0.0632843	0.249577	0.016483	-0.11222	0.241959	-0.226782	-0.00308838	0.187008	-0.0401629	-0.0314304	-0.0111951	-0.18699	-0.0799939	0.0100168	0.097522	0.169074	-0.420056	0.00321479	0.0701727	-0.0127031	0.1715	0.0952738	-0.0730086	0.0100493	-0.00740798	-0.00820502	-0.0632113	0.240173	-0.275508	-0.0770988	0.129335	0.227989	-0.160626	0.197254	0.0275908
Line3	0.170586	-0.163432	3.9848	-0.148613	-0.324267	0.0553027	0.0356902	0.137394	-0.120148	-0.213109	0.2197	-0.36364	-0.0335243	-0.0901437	-0.390655	0.116987	0.0310324	0.285458	0.119471	0.145278	-0.0412033	-0.112071	0.244766	0.0412624	0.029704	0.124808	-0.0354237	-0.0553398	-0.212348	0.546697	-0.0658716	0.257395	0.281439	-0.0786637	-0.0527197	0.147986	0.122681	-0.207292	-0.591716	0.202421	-0.128928	0.129176	-0.191734	-0.0946253	0.0986768	0.135036	-0.139985	0.00165927	-0.349415
Line4	0.296078	-0.207851	-0.148613	4.50601	0.0336829	0.0166598	0.0434219	0.0153432	-0.680373	-0.668164	0.127342	0.164972	-0.129821	-0.0399728	0.0945651	-0.0885151	-0.00156325	-0.000893673	-0.384487	-0.321218	-0.210776	-0.131248	0.0249167	0.0614792	-0.10582	0.119851	0.0848078	0.390863	-0.103463	0.0286559	0.30415	0.175937	0.0522354	-0.0994759	0.291583	-0.153823	-0.256614	0.0811233	-0.176133	-0.0225071	-0.0450222	0.0475899	0.0270326	0.109569	-0.0384412	-0.333591	0.00498062	0.375219	-0.0297086
Line5	0.0832119	-0.0968542	-0.324267	0.0336829	4.88372	-0.669222	-0.324217	0.0247156	-0.0734356	-0.0390765	0.135504	0.176369	0.0937893	0.139802	-0.089205	0.158043	0.164128	-0.175914	0.0672902	0.121274	0.234277	0.0338783	-0.0191732	0.00806383	-0.19704	0.0918552	0.161276	-0.146786	-0.149309	-0.156074	-0.0947328	-0.257112	-0.0274987	-0.259997	0.0882778	-0.410935	0.324928	-0.284429	0.288433	-1.04509	-0.116763	-0.354067	-0.222515	-0.0433832	0.119501	0.135321	-0.00517648	-0.03588	0.0197266
Line6	0.0394379	-0.0214557	0.0553027	0.0166598	-0.669222	4.60411	-0.616181	0.0147681	0.00426077	-0.0488168	-0.314881	-0.140857	0.129156	-0.13037	0.188805	0.112554	-0.2946	-0.0704161	0.44099	-0.461119	0.346544	0.0264725	0.00135523	0.0116872	0.188111	0.0984869	-0.0910442	0.342725	-0.0785902	0.185541	0.0172067	-0.0599647	0.0313058	-0.0620169	-0.258269	0.278964	-0.351798	-0.0227737	-0.0500159	-0.812205	0.0419873	0.223974	-0.00824896	0.0319589	-0.329658	-0.452195	0.059965	0.17042	-0.00656195
Line7	-0.329935	0.243987	0.0356902	0.0434219	-0.324217	-0.616181	3.78272	-0.115655	0.206318	-0.167017	0.122313	-0.12687	-0.0812868	0.0431601	-0.204911	-0.196436	0.0481687	-0.208232	-0.045471	-0.00110876	0.153853	0.264442	-0.0158288	0.188468	-0.0175442	-0.0773456	-0.0257108	-0.228967	-0.00568304	-0.0696289	-0.211261	-0.111331	-0.072865	-0.0651535	0.0263619	0.0517468	0.197482	-0.347348	-0.14257	-0.974681	-0.195679	0.160417	0.217387	0.134113	0.308811	0.10515	-0.0328265	0.0807163	-0.049047
Line8	-0.0649739	-0.614111	0.137394	0.0153432	0.0247156	0.0147681	-0.115655	3.24785	-1.08288	0.494702	0.0800965	0.108189	0.0151023	0.0389345	-0.250283	-0.324983	-0.253992	0.0768748	-0.106767	-0.293417	0.0446206	-0.196839	0.121307	-0.0749534	-0.0505411	0.0574981	0.00385754	0.104961	0.0287771	0.0233678	0.125628	-0.075897	-0.200864	0.0644685	-0.112774	0.186773	0.112724	-0.25735	-0.039299	0.061997	0.0296151	-0.0111847	0.0670469	-0.154217	-0.194222	-0.200482	0.127486	0.188672	0.0722708
Line9	-0.175133	0.404376	-0.120148	-0.680373	-0.0734356	0.00426077	0.206318	-1.08288	3.76261	-0.586695	0.0135943	-0.14216	-0.0350587	-0.0314706	0.21612	0.00535544	-0.0281774	0.0313428	0.147359	0.0878791	0.335507	0.0528395	-0.0171144	0.14005	0.169602	-0.427651	0.0811291	0.0823938	0.0251745	-0.0683941	-0.503485	-0.0453483	0.19684	0.0317091	0.0165363	-0.323725	0.0500985	0.118844	0.203488	-0.00375578	-0.174271	-0.00542971	0.0681972	-0.119474	-0.200457	0.184043	0.311313	-0.113557	-0.345235
Line10	-0.0780175	-0.0941784	-0.213109	-0.668164	-0.0390765	-0.0488168	-0.167017	0.494702	-0.586695	2.87797	0.00795062	0.0098138	0.0998853	0.0561615	-0.072845	0.153204	0.249114	-0.112351	-0.160594	-0.0975435	-0.0772545	-0.149777	0.239148	-0.139594	-0.0343753	-0.00579346	-0.149772	-0.160203	0.0336923	-0.10147	0.00669396	0.0899044	0.0737395	0.022175	-0.0660764	0.11595	0.104401	0.0957204	0.021346	0.124773	0.0696456	-0.252952	0.18095	0.078241	-0.370782	0.0951312	-0.15164	-0.199969	0.445074
Line11	-0.0256013	0.067936	0.2197	0.127342	0.135504	-0.314881	0.122313	0.0800965	0.0135943	0.00795062	4.18383	-0.0423293	-0.944165	-0.0196939	0.0260548	-0.197752	-0.115311	-0.0216568	-0.600432	-0.127447	0.0900141	-0.122972	-0.0178711	0.0304314	-0.0132919	-0.636605	-0.0399234	0.210091	-0.0225496	0.188674	-0.129421	0.0849086	0.124759	0.217415	0.163631	-0.0485849	-0.0947635	-0.836474	-0.254325	0.062415	0.0100556	0.00593129	-0.0079833	-0.187769	-0.0145703	-0.130092	-0.550057	-0.292421	0.0768818
Line12	0.167208	0.0283033	-0.36364	0.164972	0.176369	-0.140857	-0.12687	0.108189	-0.14216	0.0098138	-0.0423293	3.92734	0.075861	-0.0206324	0.24279	0.120435	0.243506	0.329257	-0.129313	-0.18036	0.182334	-0.148148	-0.132846	-0.030368	0.0157492	-0.0289558	0.252158	-0.0147033	-0.218925	-0.0746173	0.00891346	-0.197688	-0.195829	0.0740686	-0.111967	0.0790734	-0.120871	-0.0354336	-0.228274	-0.196327	0.0240093	-0.0498557	-0.095351	0.0540691	-0.119448	-0.107432	-0.10835	-0.0164462	0.101999
Line13	-0.00192378	-0.407995	-0.0335243	-0.129821	0.0937893	0.129156	-0.0812868	0.0151023	-0.0350587	0.0998853	-0.944165	0.075861	5.16975	-0.133272	-0.0674444	-0.112231	-0.0856243	0.213436	-0.0625333	0.268897	-0.0460772	0.104453	0.075966	-0.0870048	0.342459	-0.21641	-0.422776	-0.0767316	-1.11204	-0.870094	-0.341831	0.102051	0.187912	-0.0401996	0.184234	0.00711805	0.0991975	-0.161003	-0.260646	0.171271	-0.411946	-0.257117	0.548637	-0.263916	0.0143954	-0.772114	0.427286	0.189407	-0.21359
Line14	0.0278478	-0.0565206	-0.0901437	-0.0399728	0.139802	-0.13037	0.0431601	0.0389345	-0.0314706	0.0561615	-0.0196939	-0.0206324	-0.133272	2.46388	-0.143901	-0.0795168	0.0970614	-0.165381	-0.00505664	-0.191799	0.0257152	0.107914	-0.236535	-0.369099	-0.0549634	0.050385	-0.0118066	0.00538231	-0.0281609	-0.211123	-0.0193955	-0.0942553	-0.0209777	-0.0328977	-0.129651	0.113305	0.247442	0.0481644	0.0736054	0.13237	0.0246993	0.194517	0.0308919	0.000755239	0.0405754	0.129913	-0.0599463	0.0689996	0.159438
Line15	0.0203812	0.0632843	-0.390655	0.0945651	-0.089205	0.188805	-0.204911	-0.250283	0.21612	-0.072845	0.0260548	0.24279	-0.0674444	-0.143901	5.09026	-0.16778	0.20398	-0.642846	-0.125546	-0.739905	0.0316196	0.00991987	-0.196234	0.0845549	0.0924301	-0.0416663	0.121124	-0.0136502	-0.944507	-1.10405	-0.141455	0.0996666	-0.282635	-0.0905823	-0.322769	0.230737	-0.748681	0.146767	0.126735	0.210857	0.276978	0.0470249	0.0599317	-0.328405	-0.0951322	0.137748	0.0071216	-0.358833	0.200562
Line16	0.109134	0.249577	0.116987	-0.0885151	0.158043	0.112554	-0.196436	-0.324983	0.00535544	0.153204	-0.197752	0.120435	-0.112231	-0.0795168	-0.16778	4.82431	0.352703	-0.179266	0.116805	-0.101253	-0.353983	0.242833	0.0875727	-0.036173	-0.223657	0.386602	-0.128435	-0.18427	-0.0896097	0.013014	-0.0194824	0.0989638	-0.221619	0.280272	-0.0552976	-0.0422678	0.605265	0.431299	-0.106068	-0.423203	0.196184	0.043602	-0.175568	0.0972151	-0.0339823	-0.128559	-0.0722193	0.142867	0.196343
Line17	-0.0805813	0.016483	0.0310324	-0.00156325	0.164128	-0.2946	0.0481687	-0.253992	-0.0281774	0.249114	-0.115311	0.243506	-0.0856243	0.0970614	0.20398	0.352703	5.39409	-0.0764599	-0.27729	0.0409577	0.0338957	0.613566	-0.0124682	0.0639288	0.23217	0.00807031	-0.54295	-0.268144	-0.154946	-0.159964	0.21335	0.172871	-0.339252	0.0412769	0.213711	0.0609371	0.325468	-0.428203	-0.210145	0.0447495	-0.115838	-0.317049	-0.00284514	-0.341141	-0.0219997	-0.323108	-0.0607642	0.074789	0.33996
Line18	0.101031	-0.11222	0.285458	-0.000893673	-0.175914	-0.0704161	-0.208232	0.0768748	0.0313428	-0.112351	-0.0216568	0.329257	0.213436	-0.165381	-0.642846	-0.179266	-0.0764599	4.8356	-0.140079	-0.501813	0.0360294	0.155122	-0.0373935	-0.233893	0.179775	0.0563473	-0.123946	0.132364	0.471104	0.257446	-0.33907	0.105626	0.435955	-0.187636	0.15269	0.324488	-0.171614	0.109455	0.096559	0.256557	0.130476	0.0836854	-0.132872	-0.175486	0.0357117	-0.326115	-0.222243	-0.324112	-0.0601598
Line19	0.0689255	0.241959	0.119471	-0.384487	0.0672902	0.44099	-0.045471	-0.106767	0.147359	-0.160594	-0.600432	-0.129313	-0.0625333	-0.00505664	-0.125546	0.116805	-0.27729	-0.140079	4.88168	-0.635476	0.498926	-0.128785	0.0754016	-0.0829674	-0.159915	-0.591245	-0.59831	0.0538649	0.0423507	0.35091	-0.0608463	0.295244	0.197812	0.0149378	-0.52341	-0.653878	-0.0359976	-0.720317	0.154525	0.00745037	-0.447837	-0.168574	-0.0261563	0.0980303	-0.0998803	-0.47699	0.0624411	-0.44535	-0.4609
Line20	-0.130703	-0.226782	0.145278	-0.321218	0.121274	-0.461119	-0.00110876	-0.293417	0.0878791	-0.0975435	-0.127447	-0.18036	0.268897	-0.191799	-0.739905	-0.101253	0.0409577	-0.501813	-0.635476	5.2286	-0.284211	0.0527688	0.234313	0.0188635	-0.29165	0.282379	-0.147189	-0.0141232	0.307588	0.0664146	-0.0837233	-0.142731	0.276811	-0.497362	0.461647	-0.719787	0.272807	0.0487093	0.416243	0.257662	-0.0736105	-0.146105	0.318393	0.284298	0.112588	0.0606163	-0.0857405	0.35941	-0.0434594
Line21	-0.0811084	-0.00308838	-0.0412033	-0.210776	0.234277	0.346544	0.153853	0.0446206	0.335507	-0.0772545	0.0900141	0.182334	-0.0460772	0.0257152	0.0316196	-0.353983	0.0338957	0.0360294	0.498926	-0.284211	5.39753	-0.273339	-0.111779	0.0112634	0.123629	-0.126204	0.120052	-0.291896	0.0504535	0.206552	-0.0185257	0.321117	0.271548	-0.0286507	-0.290901	0.0953713	0.302234	0.0432546	0.437507	-0.429932	0.0403191	0.2494	-0.0244005	-0.42999	-0.0394794	-0.267237	-0.151093	0.0733673	-0.157645
Line22	-0.0293154	0.187008	-0.112071	-0.131248	0.0338783	0.0264725	0.264442	-0.196839	0.0528395	-0.149777	-0.122972	-0.148148	0.104453	0.107914	0.00991987	0.242833	0.613566	0.155122	-0.128785	0.0527688	-0.273339	6.3014	-3.45832	0.199226	-0.0469574	-0.0452326	-0.074317	0.132753	0.224043	-0.184265	-0.1665	-0.0516798	0.382063	0.343897	0.155008	0.0268859	0.0412268	-0.311813	-0.779747	-0.069371	-0.0638477	-0.0542909	-0.114133	-0.115019	0.0431127	0.0626917	-0.0968932	0.224946	0.366636
Line23	-0.112013	-0.0401629	0.244766	0.0249167	-0.0191732	0.00135523	-0.0158288	0.121307	-0.0171144	0.239148	-0.0178711	-0.132846	0.075966	-0.236535	-0.196234	0.0875727	-0.0124682	-0.0373935	0.0754016	0.234313	-0.111779	-3.45832	5.51455	-0.225122	0.0355747	0.0408973	-0.560033	-0.337824	-0.00915949	0.0827585	0.120555	-0.223316	-0.0773407	-0.0730979	0.129539	0.0483104	0.173157	0.185884	0.434316	-0.0342321	-0.080784	-0.378816	-0.0782557	-0.0889743	-0.0433191	-0.145182	0.296784	-0.189909	-0.0334825
Line24	-0.0533917	-0.0314304	0.0412624	0.0614792	0.00806383	0.0116872	0.188468	-0.0749534	0.14005	-0.139594	0.0304314	-0.030368	-0.0870048	-0.369099	0.0845549	-0.036173	0.0639288	-0.233893	-0.0829674	0.0188635	0.0112634	0.199226	-0.225122	18.0845	0.068438	-0.212874	0.12338	-0.139248	-0.0189284	0.186047	-0.53431	0.0431257	0.0229527	0.0609262	-0.046442	0.0476026	-0.762742	-0.198072	-0.118242	0.0819296	0.017616	-0.0515691	-0.121399	-0.00471802	-0.0832113	-0.0239777	0.125912	0.0165144	0.0752717
Line25	-0.0826755	-0.0111951	0.029704	-0.10582	-0.19704	0.188111	-0.0175442	-0.0505411	0.169602	-0.0343753	-0.0132919	0.0157492	0.342459	-0.0549634	0.0924301	-0.223657	0.23217	0.179775	-0.159915	-0.29165	0.123629	-0.0469574	0.0355747	0.068438	4.56647	-0.911168	-0.0802307	0.160645	-0.0497142	0.0863846	-0.315582	-0.0418667	0.225924	0.292412	-0.0041786	-0.0376165	-0.268229	0.182026	-0.751137	0.0196679	-0.0553633	0.0143309	-0.183098	0.0587629	-0.053206	-0.0669042	0.141089	-0.356051	0.179752
Line26	-0.0680923	-0.18699	0.124808	0.119851	0.0918552	0.0984869	-0.0773456	0.0574981	-0.427651	-0.00579346	-0.636605	-0.0289558	-0.21641	0.050385	-0.0416663	0.386602	0.00807031	0.0563473	-0.591245	0.282379	-0.126204	-0.0452326	0.0408973	-0.212874	-0.911168	5.38434	0.210078	-0.578138	-0.0615044	0.0513723	0.101822	0.0499976	0.363088	-0.018817	0.192277	-0.239822	-0.354725	-0.219993	0.0536187	0.000991468	0.178897	-0.20055	-0.174358	-0.247833	-0.243134	-0.968343	0.163393	0.0520332	0.0925953
Line27	0.0135267	-0.0799939	-0.0354237	0.0848078	0.161276	-0.0910442	-0.0257108	0.00385754	0.0811291	-0.149772	-0.0399234	0.252158	-0.422776	-0.0118066	0.121124	-0.128435	-0.54295	-0.123946	-0.59831	-0.147189	0.120052	-0.074317	-0.560033	0.12338	-0.0802307	0.210078	4.31475	-1.33498	-0.171825	0.118752	-0.189932	0.176662	-0.561264	0.108736	-0.150974	0.229189	0.726035	-0.0632612	0.193838	-0.134887	-0.0822102	0.0927829	-0.132857	0.183804	-0.0861609	0.37982	0.245658	-0.0838651	0.111614
Line28	0.000812858	0.0100168	-0.0553398	0.390863	-0.146786	0.342725	-0.228967	0.104961	0.0823938	-0.160203	0.210091	-0.0147033	-0.0767316	0.00538231	-0.0136502	-0.18427	-0.268144	0.132364	0.0538649	-0.0141232	-0.291896	0.132753	-0.337824	-0.139248	0.160645	-0.578138	-1.33498	4.87824	0.0380561	-0.0605771	0.147412	0.0828773	0.347442	-0.498271	0.146686	0.109759	-0.0888188	0.302179	-0.291451	0.401057	0.164305	0.207546	-0.0167621	-0.0834127	0.218097	-0.801995	0.0651489	0.431299	-0.295413
Line29	-0.260897	0.097522	-0.212348	-0.103463	-0.149309	-0.0785902	-0.00568304	0.0287771	0.0251745	0.0336923	-0.0225496	-0.218925	-1.11204	-0.0281609	-0.944507	-0.0896097	-0.154946	0.471104	0.0423507	0.307588	0.0504535	0.224043	-0.00915949	-0.0189284	-0.0497142	-0.0615044	-0.171825	0.0380561	4.7729	-0.599576	-0.996599	-0.259847	0.0273493	-0.14358	-0.115886	0.159749	0.415283	0.231755	0.146077	-0.133882	0.0020717	0.172391	0.0265143	0.0921664	-0.250948	0.0941844	-0.119061	-0.153354	0.132372
Line30	0.0309493	0.169074	0.546697	0.0286559	-0.156074	0.185541	-0.0696289	0.0233678	-0.0683941	-0.10147	0.188674	-0.0746173	-0.870094	-0.211123	-1.10405	0.013014	-0.159964	0.257446	0.35091	0.0664146	0.206552	-0.184265	0.0827585	0.186047	0.0863846	0.0513723	0.118752	-0.0605771	-0.599576	5.13427	-1.55708	-0.156271	0.271461	-0.160815	0.41419	0.253847	-0.0090522	-0.0140964	-0.243028	0.181346	0.0593641	-0.338417	-0.230217	0.146872	-0.0961336	0.212911	-0.39624	0.0829577	-0.155787
Line31	0.308111	-0.420056	-0.0658716	0.30415	-0.0947328	0.0172067	-0.211261	0.125628	-0.503485	0.00669396	-0.129421	0.00891346	-0.341831	-0.0193955	-0.141455	-0.0194824	0.21335	-0.33907	-0.0608463	-0.0837233	-0.0185257	-0.1665	0.120555	-0.53431	-0.315582	0.101822	-0.189932	0.147412	-0.996599	-1.55708	4.58892	0.29705	0.146117	0.322713	-0.216189	-0.132276	-0.368221	0.151951	0.375167	-0.0518884	-0.106728	0.444815	0.0172793	-0.176779	0.422085	-0.0107067	0.0913763	0.054955	0.011162
Line32	-0.0754465	0.00321479	0.257395	0.175937	-0.257112	-0.0599647	-0.111331	-0.075897	-0.0453483	0.0899044	0.0849086	-0.197688	0.102051	-0.0942553	0.0996666	0.0989638	0.172871	0.105626	0.295244	-0.142731	0.321117	-0.0516798	-0.223316	0.0431257	-0.0418667	0.0499976	0.176662	0.0828773	-0.259847	-0.156271	0.29705	3.96493	0.105444	-0.0385646	-0.0715566	-0.165689	-0.17319	-0.149267	0.160651	0.119508	-0.320052	0.0104129	-0.0747906	-0.370761	0.0466724	-0.0599164	-0.0614099	0.00371593	0.342743
Line33	0.231263	0.0701727	0.281439	0.0522354	-0.0274987	0.0313058	-0.072865	-0.200864	0.19684	0.0737395	0.124759	-0.195829	0.187912	-0.0209777	-0.282635	-0.221619	-0.339252	0.435955	0.197812	0.276811	0.271548	0.382063	-0.0773407	0.0229527	0.225924	0.363088	-0.561264	0.347442	0.0273493	0.271461	0.146117	0.105444	4.87721	0.0641197	0.171062	-0.235384	-0.135262	-0.0942097	-0.28023	0.191615	-0.0468453	0.28875	0.41342	-0.957605	-0.00519606	-0.335788	-0.0178007	-0.00762042	0.0477264
Line34	0.264048	-0.0127031	-0.0786637	-0.0994759	-0.259997	-0.0620169	-0.0651535	0.0644685	0.0317091	0.022175	0.217415	0.0740686	-0.0401996	-0.0328977	-0.0905823	0.280272	0.0412769	-0.187636	0.0149378	-0.497362	-0.0286507	0.343897	-0.0730979	0.0609262	0.292412	-0.018817	0.108736	-0.498271	-0.14358	-0.160815	0.322713	-0.0385646	0.0641197	4.69837	-1.50652	-1.07014	-0.113324	0.106875	-0.530795	0.405623	-0.261131	0.0597074	0.231605	0.112271	0.0170753	-0.148023	0.0156906	0.201818	-0.302582
Line35	-0.0564105	0.1715	-0.0527197	0.291583	0.0882778	-0.258269	0.0263619	-0.112774	0.0165363	-0.0660764	0.163631	-0.111967	0.184234	-0.129651	-0.322769	-0.0552976	0.213711	0.15269	-0.52341	0.461647	-0.290901	0.155008	0.129539	-0.046442	-0.0041786	0.192277	-0.150974	0.146686	-0.115886	0.41419	-0.216189	-0.0715566	0.171062	-1.50652	5.45299	-1.71391	0.0063741	0.0667787	0.0685368	-0.28271	-0.146752	-0.109034	0.196981	-0.320499	-0.194055	0.0245181	0.0848949	-0.130592	-0.211748
Line36	-0.138385	0.0952738	0.147986	-0.153823	-0.410935	0.278964	0.0517468	0.186773	-0.323725	0.11595	-0.0485849	0.0790734	0.00711805	0.113305	0.230737	-0.0422678	0.0609371	0.324488	-0.653878	-0.719787	0.0953713	0.0268859	0.0483104	0.0476026	-0.0376165	-0.239822	0.229189	0.109759	0.159749	0.253847	-0.132276	-0.165689	-0.235384	-1.07014	-1.71391	5.40503	0.364771	0.400639	-0.433475	-0.0900876	0.262703	-0.0680287	-0.350503	0.063813	-0.152653	0.105512	-0.331558	0.339355	0.232406
Line38	-0.219238	-0.0730086	0.122681	-0.256614	0.324928	-0.351798	0.197482	0.112724	0.0500985	0.104401	-0.0947635	-0.120871	0.0991975	0.247442	-0.748681	0.605265	0.325468	-0.171614	-0.0359976	0.272807	0.302234	0.0412268	0.173157	-0.762742	-0.268229	-0.354725	0.726035	-0.0888188	0.415283	-0.0090522	-0.368221	-0.17319	-0.135262	-0.113324	0.0063741	0.364771	75.1128	0.359701	0.809941	-0.479056	-0.126262	0.229809	0.00656237	0.224756	-0.0084291	0.196242	0.0369674	-0.499975	0.146856
Line39	0.123788	0.0100493	-0.207292	0.0811233	-0.284429	-0.0227737	-0.347348	-0.25735	0.118844	0.0957204	-0.836474	-0.0354336	-0.161003	0.0481644	0.146767	0.431299	-0.428203	0.109455	-0.720317	0.0487093	0.0432546	-0.311813	0.185884	-0.198072	0.182026	-0.219993	-0.0632612	0.302179	0.231755	-0.0140964	0.151951	-0.149267	-0.0942097	0.106875	0.0667787	0.400639	0.359701	5.1628	0.556645	0.179147	0.147044	0.269717	0.240573	0.296491	0.160499	-0.59858	-0.0245208	-0.0854971	0.395646
Line40	-0.198532	-0.00740798	-0.591716	-0.176133	0.288433	-0.0500159	-0.14257	-0.039299	0.203488	0.021346	-0.254325	-0.228274	-0.260646	0.0736054	0.126735	-0.106068	-0.210145	0.096559	0.154525	0.416243	0.437507	-0.779747	0.434316	-0.118242	-0.751137	0.0536187	0.193838	-0.291451	0.146077	-0.243028	0.375167	0.160651	-0.28023	-0.530795	0.0685368	-0.433475	0.809941	0.556645	27.8903	-0.444785	-0.0753989	0.0449178	-0.0773309	0.548486	0.164802	0.178542	0.872776	0.280704	-0.441253
Line41	-0.061994	-0.00820502	0.202421	-0.0225071	-1.04509	-0.812205	-0.974681	0.061997	-0.00375578	0.124773	0.062415	-0.196327	0.171271	0.13237	0.210857	-0.423203	0.0447495	0.256557	0.00745037	0.257662	-0.429932	-0.069371	-0.0342321	0.0819296	0.0196679	0.000991468	-0.134887	0.401057	-0.133882	0.181346	-0.0518884	0.119508	0.191615	0.405623	-0.28271	-0.0900876	-0.479056	0.179147	-0.444785	5.51971	-0.089466	-0.113432	-0.20694	0.249481	-0.186307	-0.30588	0.0517346	-0.114182	0.0489726
Line42	0.110967	-0.0632113	-0.128928	-0.0450222	-0.116763	0.0419873	-0.195679	0.0296151	-0.174271	0.0696456	0.0100556	0.0240093	-0.411946	0.0246993	0.276978	0.196184	-0.115838	0.130476	-0.447837	-0.0736105	0.0403191	-0.0638477	-0.080784	0.017616	-0.0553633	0.178897	-0.0822102	0.164305	0.0020717	0.0593641	-0.106728	-0.320052	-0.0468453	-0.261131	-0.146752	0.262703	-0.126262	0.147044	-0.0753989	-0.089466	3.87748	-0.293299	-0.454191	-0.0415493	-0.314516	0.00525415	0.00904097	-0.177636	-0.237126
Line43	-0.0668734	0.240173	0.129176	0.0475899	-0.354067	0.223974	0.160417	-0.0111847	-0.00542971	-0.252952	0.00593129	-0.0498557	-0.257117	0.194517	0.0470249	0.043602	-0.317049	0.0836854	-0.168574	-0.146105	0.2494	-0.0542909	-0.378816	-0.0515691	0.0143309	-0.20055	0.0927829	0.207546	0.172391	-0.338417	0.444815	0.0104129	0.28875	0.0597074	-0.109034	-0.0680287	0.229809	0.269717	0.0449178	-0.113432	-0.293299	3.8783	0.0695376	-0.0980247	0.226711	-0.128326	-0.0664149	0.0364143	-0.0278678
Line44	-0.16461	-0.275508	-0.191734	0.0270326	-0.222515	-0.00824896	0.217387	0.0670469	0.0681972	0.18095	-0.0079833	-0.095351	0.548637	0.0308919	0.0599317	-0.175568	-0.00284514	-0.132872	-0.0261563	0.318393	-0.0244005	-0.114133	-0.0782557	-0.121399	-0.183098	-0.174358	-0.132857	-0.0167621	0.0265143	-0.230217	0.0172793	-0.0747906	0.41342	0.231605	0.196981	-0.350503	0.00656237	0.240573	-0.0773309	-0.20694	-0.454191	0.0695376	4.79756	-0.835213	0.101259	-0.308864	-0.0839795	-0.251377	0.0936351
Line45	0.0715898	-0.0770988	-0.0946253	0.109569	-0.0433832	0.0319589	0.134113	-0.154217	-0.119474	0.078241	-0.187769	0.0540691	-0.263916	0.000755239	-0.328405	0.0972151	-0.341141	-0.175486	0.0980303	0.284298	-0.42999	-0.115019	-0.0889743	-0.00471802	0.0587629	-0.247833	0.183804	-0.0834127	0.0921664	0.146872	-0.176779	-0.370761	-0.957605	0.112271	-0.320499	0.063813	0.224756	0.296491	0.548486	0.249481	-0.0415493	-0.0980247	-0.835213	4.58576	-0.469454	-0.0382204	0.189621	0.167032	0.127568
Line46	-0.112215	0.129335	0.0986768	-0.0384412	0.119501	-0.329658	0.308811	-0.194222	-0.200457	-0.370782	-0.0145703	-0.119448	0.0143954	0.0405754	-0.0951322	-0.0339823	-0.0219997	0.0357117	-0.0998803	0.112588	-0.0394794	0.0431127	-0.0433191	-0.0832113	-0.053206	-0.243134	-0.0861609	0.218097	-0.250948	-0.0961336	0.422085	0.0466724	-0.00519606	0.0170753	-0.194055	-0.152653	-0.0084291	0.160499	0.164802	-0.186307	-0.314516	0.226711	0.101259	-0.469454	4.86881	-0.0421196	-0.375537	-0.233245	0.226812
Line47	-0.0729449	0.227989	0.135036	-0.333591	0.135321	-0.452195	0.10515	-0.200482	0.184043	0.0951312	-0.130092	-0.107432	-0.772114	0.129913	0.137748	-0.128559	-0.323108	-0.326115	-0.47699	0.0606163	-0.267237	0.0626917	-0.145182	-0.0239777	-0.0669042	-0.968343	0.37982	-0.801995	0.0941844	0.212911	-0.0107067	-0.0599164	-0.335788	-0.148023	0.0245181	0.105512	0.196242	-0.59858	0.178542	-0.30588	0.00525415	-0.128326	-0.308864	-0.0382204	-0.0421196	4.64835	-0.0922259	-0.0419086	0.135298
Line48	-0.152565	-0.160626	-0.139985	0.00498062	-0.00517648	0.059965	-0.0328265	0.127486	0.311313	-0.15164	-0.550057	-0.10835	0.427286	-0.0599463	0.0071216	-0.0722193	-0.0607642	-0.222243	0.0624411	-0.0857405	-0.151093	-0.0968932	0.296784	0.125912	0.141089	0.163393	0.245658	0.0651489	-0.119061	-0.39624	0.0913763	-0.0614099	-0.0178007	0.0156906	0.0848949	-0.331558	0.0369674	-0.0245208	0.872776	0.0517346	0.00904097	-0.0664149	-0.0839795	0.189621	-0.375537	-0.0922259	3.74218	0.0520223	-0.274471
Line49	0.0129756	0.197254	0.00165927	0.375219	-0.03588	0.17042	0.0807163	0.188672	-0.113557	-0.199969	-0.292421	-0.0164462	0.189407	0.0689996	-0.358833	0.142867	0.074789	-0.324112	-0.44535	0.35941	0.0733673	0.224946	-0.189909	0.0165144	-0.356051	0.0520332	-0.0838651	0.431299	-0.153354	0.0829577	0.054955	0.00371593	-0.00762042	0.201818	-0.130592	0.339355	-0.499975	-0.0854971	0.280704	-0.114182	-0.177636	0.0364143	-0.251377	0.167032	-0.233245	-0.0419086	0.0520223	5.3817	0.105547
Line50	-0.110879	0.0275908	-0.349415	-0.0297086	0.0197266	-0.00656195	-0.049047	0.0722708	-0.345235	0.445074	0.0768818	0.101999	-0.21359	0.159438	0.200562	0.196343	0.33996	-0.0601598	-0.4609	-0.0434594	-0.157645	0.366636	-0.0334825	0.0752717	0.179752	0.0925953	0.111614	-0.295413	0.132372	-0.155787	0.011162	0.342743	0.0477264	-0.302582	-0.211748	0.232406	0.146856	0.395646	-0.441253	0.0489726	-0.237126	-0.0278678	0.0936351	0.127568	0.226812	0.135298	-0.274471	0.105547	4.33243
Line51	-0.0271987	-0.183212	0.325242	0.0417762	-0.112134	-0.136596	0.143788	0.210535	0.0664073	-0.1997	0.204046	-0.128543	-0.161047	-0.0457362	0.0120563	-0.479282	-0.236242	0.0836041	0.0367233	-0.374855	-0.0724503	-0.696216	-0.208771	-0.0532683	-0.0660389	0.0982689	0.0693138	0.347883	0.0975829	0.142612	0.00690742	-0.198495	-0.175866	-0.157866	-0.0405014	-0.202007	0.0878782	-0.58034	0.18503	-0.154512	0.0577847	-0.119458	-0.18912	0.0554598	0.25365	0.237225	-0.086689	-0.264949	-2.48174
Line52	-0.028145	-0.103083	0.0518635	0.256149	0.0413954	0.118328	-0.0382811	-0.0149495	-0.0103546	-0.0818801	0.0924725	-0.176367	-0.183771	-0.00866653	-0.139898	-0.218969	-0.659908	-0.0401276	0.0212579	-0.0443841	-0.17066	-0.093882	0.140293	-0.0240084	-0.00853629	0.069844	0.0821651	0.240328	0.165201	0.0551538	0.000952689	0.124041	-0.0180937	0.177146	-0.263981	0.208125	-0.555008	-0.116078	-0.0705166	0.158222	0.148606	-0.0917883	0.0813673	0.0605793	0.0058039	0.173186	0.0395097	-0.190735	-0.251995
Line53	-0.0398765	0.124815	0.242233	-0.0729555	-0.220621	-0.0454281	-0.271902	-0.133125	0.211264	-0.0367167	0.0859058	-0.226541	0.0602593	-0.0920138	-0.212763	0.0603868	-0.18544	0.0298314	0.0452383	0.00562836	0.336918	-0.0147705	0.0923758	0.0533447	-0.456943	-0.0442044	0.0668386	-0.0394346	0.124837	0.0540546	-0.0921377	-0.0459788	-0.190541	-0.0691881	-0.066842	-0.0902423	-0.501913	-0.124325	-0.0463536	0.153738	0.275604	-0.0563859	0.156265	0.0670503	-0.282111	-0.0316845	0.261657	0.247581	-0.0266267
Line54	0.0264773	0.0676972	-0.274078	0.0617946	-0.142247	-0.105925	-0.0249385	-0.147918	-0.149294	-0.0456351	-0.00449666	-0.128469	-0.307398	0.0695099	-0.0281989	0.238922	0.10892	-0.161573	-0.0537978	-0.312748	0.0130443	-0.0533907	0.0583837	0.0259699	-0.0317399	0.0974725	-0.0297701	-0.156355	0.0803007	-0.0568506	0.205024	0.205739	0.0471487	0.256424	-0.101087	-0.0115428	-0.0651142	0.0675149	-0.209489	0.121199	0.173809	0.065343	0.00103032	-0.05399	0.0975106	0.0190679	-0.136978	-0.198808	0.020112
Line55	0.048868	0.0729311	0.199521	-0.0336678	0.0752693	0.568561	-0.421179	0.252784	-0.104386	-0.107656	-0.091227	-0.140256	-0.00950724	-0.0146516	0.117487	0.367127	0.705522	-0.438253	0.0597146	-0.547906	0.592003	0.0480299	0.156845	0.132458	-0.178411	0.131499	0.239644	0.103319	0.106031	-0.104843	0.259693	-0.119023	-0.0210265	0.375215	0.0559146	0.0263625	0.646311	-0.241385	-0.179093	-0.0368402	0.266172	-0.0452913	-0.330945	-0.57142	-0.715731	-0.374905	0.0972628	-0.483721	-0.191161
Line56	-0.221325	-0.0196064	-0.222765	-0.113332	-0.134235	0.03819	0.392935	0.132597	-0.130622	0.166069	0.116812	0.147171	0.253294	0.078896	0.199308	-0.517628	-1.06342	-0.258023	-0.215072	0.336402	-0.702902	-0.258694	0.0235036	-0.0422343	0.370162	-0.416801	0.0174484	0.258528	-0.101484	-0.0425902	-0.375933	-0.0341234	-0.396264	0.0211853	-0.129966	0.172068	-0.24631	-0.114963	-0.289441	0.000795806	-0.264526	0.252204	0.225587	0.500632	-0.462462	0.107433	0.423041	-0.200892	0.23765
Line57	0.0137848	-0.127457	-0.0354318	0.273631	0.188647	0.0877164	-0.14131	-0.0315967	-0.0507049	-0.114812	0.1927	-0.182523	0.130498	-0.116908	-0.0462736	0.517349	-0.416941	-0.0136472	0.0632577	-0.300871	0.337745	0.225584	-0.342488	0.0294218	-0.2878	0.0664725	0.372524	-0.178417	-0.137951	-0.105799	-0.0825964	0.0488801	-0.0831332	0.18721	-0.225146	-0.119402	0.0163865	-0.11602	-0.136079	-0.103357	0.221666	-0.0333662	-0.276668	0.0125771	-0.174675	-0.0994371	-0.174744	-0.206543	0.0301125
Line58	-0.0800165	0.217366	0.339193	0.222461	-0.0889931	0.265224	-0.0352029	-0.04383	-0.0513608	0.145666	0.0551674	-0.227331	-0.232984	0.0707893	-0.390377	0.627094	0.254179	-0.333716	0.183552	-0.135748	-0.0578762	-0.0164095	0.0375812	-0.0512933	-0.189532	0.295955	-0.107894	0.0509106	0.0593585	0.193592	-0.015706	-0.0718962	-0.227949	-0.106591	0.148864	-0.0214863	0.676237	0.379153	-0.0560805	0.208269	-0.00254455	0.179847	-0.189986	0.324948	0.00361458	-0.223594	-0.220449	-0.458455	0.16617
Line59	0.0202369	-0.560052	-0.0576643	0.0502269	-0.0548777	-0.198843	0.211506	0.173253	-0.0893287	0.135544	-0.0360462	0.0582777	0.101022	-0.17488	-0.308564	0.445992	-0.137023	-0.420517	0.178865	-0.350326	0.0318623	-0.159357	-0.0381842	0.115206	0.18586	0.215245	-0.101629	-0.0984408	-0.209104	-0.0489773	0.0846508	0.0261565	0.0303702	-0.14549	0.160136	0.0186158	-0.167358	-0.114675	-0.318475	0.0709953	-0.0544358	0.00179035	-0.0924465	-0.256222	-0.161524	-0.277892	0.186844	0.0772219	-0.376363
Line60	-0.00801912	0.0175538	-0.146446	0.0577952	-0.119059	-0.0536183	0.2587	0.0571201	-0.124388	-0.0392087	-0.0845973	0.039471	-0.245069	-0.0323854	-0.423793	-0.058087	-0.878182	0.102109	0.16086	-0.0678493	-0.113659	0.0142113	0.321202	0.018218	-0.237414	-0.989889	-0.359856	-0.5267	0.183546	0.0762491	-0.0055511	-0.256291	0.191549	-0.0413531	0.118735	0.11813	0.119477	-0.473866	0.0453187	-0.199771	-0.111765	0.259783	0.0297266	0.220401	0.121621	-0.0803085	-0.369179	0.22794	0.02678
Line61	0.0689347	-0.049748	-0.285599	0.0555746	0.0713721	0.143157	0.0551216	0.0554181	-0.337636	0.123677	-0.379825	0.100093	0.0774472	-0.0100736	-0.235134	0.011339	-0.110073	-0.0293842	-0.217966	-0.281511	-0.121778	0.023051	-0.124289	-0.0598139	-0.620658	0.382411	0.159307	-0.391046	0.00902496	0.0466221	0.145677	-0.0197135	-0.0195539	-0.323461	0.133564	0.0583508	-0.176787	-0.203676	0.218636	-0.386544	-0.0722689	-0.10022	-0.354186	0.155356	-0.0759562	0.249601	0.195024	0.195996	-0.288742
Line62	0.149251	0.46002	-0.0703815	0.0581656	0.17264	-0.210977	0.0799504	-0.104116	0.156171	-0.156695	0.0637196	-0.22505	-0.161996	0.00651288	-0.244312	0.355708	-0.225156	-0.262621	0.0794236	-0.164052	-0.120552	-0.0695588	0.00966904	0.00875421	-0.03859	0.0883232	0.260384	-0.166683	-0.1442	-0.212442	0.0286442	-0.19734	-0.0277431	-0.0137004	0.0778493	0.100637	-0.265408	-0.270044	-0.0858571	0.0631606	-0.183838	-0.101276	-0.188461	0.385832	0.265326	0.0313818	-0.0705907	0.356249	-0.270432
Line63	-0.00495372	-0.270685	0.291994	-0.136952	-0.181468	0.232797	-0.0368544	0.0785744	0.0749292	-0.0718313	0.176411	0.267198	-0.107673	0.0805087	-0.189389	-0.182725	-0.192347	0.0925594	0.346226	0.181517	-0.0680082	-0.146004	-0.0593872	-0.0345074	0.0538105	0.181555	-0.0405421	0.0889124	0.204733	0.0601653	-0.127581	-0.162892	-0.248783	-0.082876	-0.306799	0.210841	-0.0424516	-0.0356974	-0.363026	-0.0605396	-0.210853	-0.249464	-0.391708	0.219983	-0.346651	-0.017545	-0.148481	-0.0596845	0.169111
Line64	-0.0342501	0.048922	-0.225466	0.14761	-0.0486545	-0.0880441	-0.00545517	0.00135257	-0.0618167	0.01767	-0.132329	-0.0534683	0.0328012	0.133413	0.180577	-0.251645	0.141107	-0.188429	-0.0986731	0.192608	-0.137946	0.133103	-0.304666	0.0767939	-0.206098	0.0676299	0.0865837	0.088371	0.164089	0.190736	-0.281316	0.126402	-0.0611427	-0.0187508	-0.0336978	-0.110351	-0.015767	0.10223	-0.00853155	0.0952781	0.121333	0.117535	0.25986	-0.0504572	-0.332972	0.0399903	0.0634239	0.119855	0.136589
Line65	-0.19975	0.0816339	0.0872131	-0.0188953	0.0325793	-0.022172	0.00763942	-0.134054	-0.0380094	0.00354734	-0.188574	0.197786	-0.0204487	0.218004	-0.0598704	0.0776971	0.0921434	0.270205	0.0331676	0.126029	0.219293	-0.0185543	-0.181629	-0.0568394	-0.496751	-0.00260171	-0.0635534	-0.0368539	0.0680184	0.466727	-0.0205239	-0.135393	-0.442501	-0.137046	-0.132395	0.107018	0.371444	0.152101	0.32261	0.0270503	0.221099	0.234062	-0.00951625	-0.103629	0.384663	0.169218	-0.296541	0.112198	-0.382839
Line66	0.0465994	0.208917	0.236228	-0.0890726	0.041059	-0.255329	-0.115182	-0.00492731	-0.199076	0.00427943	0.290357	-0.217672	-0.107329	-0.1642	0.157312	0.438446	-0.419765	-0.0784404	0.191099	0.49325	-0.107733	-0.130519	0.229466	0.0629495	-0.206639	-0.452545	-0.0734958	-0.0183203	-0.00725023	-0.0120622	-0.223704	0.0496503	-0.0587176	0.0819639	-0.0440612	-0.011368	-0.160998	-0.498199	-0.29744	-0.289071	0.256093	0.0515813	-0.147062	0.0627108	0.0777961	0.408067	-0.285211	0.0114717	-0.0203764
Line67	0.256985	0.231724	0.252958	0.0577903	-0.125566	0.0494317	0.14805	0.035596	0.28468	0.0435048	0.161595	0.359779	-0.404654	0.133418	-0.129923	-0.120537	-0.184784	0.0410919	-0.0661506	-0.207632	-0.238712	0.0256133	0.0552127	-0.115447	0.492054	-0.149972	-0.0826771	0.0714398	-0.425313	-0.0229326	0.275082	-0.129834	0.0454092	0.000637746	0.0505939	-0.0598532	0.139563	0.00525624	-0.27038	-0.41197	0.176318	0.0451592	-0.234388	0.115987	-0.163133	0.142165	0.0927397	-0.0662204	-0.169449
Line68	-0.269448	-0.209394	-0.138648	-0.256404	-0.199434	-0.192731	0.196419	-0.110557	0.170152	0.0626571	-0.386683	0.0714864	0.206922	-0.00705842	0.0232158	0.15351	-0.133183	0.0738	0.0507317	-0.134534	0.0357271	0.00927003	-0.187485	0.193266	-0.330275	-0.0798673	0.03673	0.00473433	-0.190178	-0.0037383	0.159837	0.338649	0.19342	0.0336952	-0.152621	0.11337	-0.428968	0.233757	0.173016	-0.0965016	-0.1848	-0.204666	-0.219813	-0.281376	0.284924	0.153445	-0.0639466	-0.0621154	-0.0831066
Line69	-0.0145526	-0.22113	-0.291382	-0.206649	0.750209	0.0506249	-0.145143	-0.136277	-0.0512682	-0.178788	0.218189	-0.243713	0.109867	0.0074874	0.505335	0.1975	-0.238101	0.213763	-0.245628	0.172199	-0.320017	0.147174	-0.139562	0.0409041	0.0964832	-0.163106	0.466591	-0.135084	-0.389755	-0.380336	0.117543	0.0250216	-0.468787	0.108521	0.00389986	-0.100944	0.167573	0.114576	-0.216157	-0.143325	0.123576	-0.0381617	-0.376958	-0.462646	0.453073	0.098098	0.109006	-0.0318965	0.303422
Line70	-0.0521837	-0.19935	-0.0174079	0.331091	-0.109362	-0.161048	-0.0603071	-0.00738026	0.111283	-0.130961	-0.179482	-0.170238	-0.0115625	-0.00265662	0.0427582	-0.10288	-0.248062	-0.00899639	-0.0635863	-0.0562281	0.189558	0.102672	0.0473717	-0.0720636	-0.199048	0.185631	0.174489	0.00804325	0.0880387	-0.185142	-0.097866	0.152048	-0.447998	-0.318404	0.0971518	-0.13017	-0.117756	0.217472	0.0134246	-0.159559	0.183562	-0.0555167	0.0612959	0.0902487	-0.339605	-0.0501625	0.190854	0.00992583	-0.166752
Line71	0.18273	-0.324029	-0.263786	0.0684699	0.33713	-0.396901	0.0603438	0.051466	-0.217212	-0.0520027	-0.482729	0.288512	0.291641	-0.132793	0.00180598	0.367543	0.384202	0.126663	-0.248275	-0.261553	-0.696496	-0.172296	0.0400545	-0.076326	-0.241478	0.132302	0.0575629	0.04642	-0.409553	0.047744	0.114182	0.0983385	0.212975	-0.0939117	0.0885757	-0.0484862	0.0295965	0.209702	0.372909	-0.0527586	-0.0383148	-0.143254	0.207441	-0.168098	-0.0126104	0.053856	0.0771356	-0.196988	0.103566
Line72	0.106639	-0.0166099	-0.233261	0.145922	0.364245	-0.32937	-0.125814	0.20422	-0.170634	-0.0859759	-0.430311	-0.238523	-0.144241	0.0684734	0.204566	-0.754962	-0.41855	-0.351713	0.445028	-0.109875	0.202883	0.0974119	-0.150432	-0.18345	-0.0872715	-0.132333	-0.123254	0.0184453	-0.101321	0.347708	0.0118899	0.0997883	0.432775	-0.1132	-0.0850019	0.154664	0.332444	0.483437	-0.306034	-0.188249	0.264368	-0.145201	-0.0043465	-0.546053	0.153954	0.248751	0.00332115	-0.458703	-0.0605133
Line73	0.13596	0.0720062	0.0453668	0.0389667	-0.0622943	-0.182625	-0.00555865	-0.140827	0.140959	0.135892	-0.0810202	0.213445	-0.085286	0.0192268	0.0430974	0.216173	0.252727	-0.163088	-0.313709	-0.0950872	-0.0409716	0.0958015	0.00847206	0.0983042	-0.0781523	0.0820573	0.00746564	-0.151422	-0.179328	-0.0156328	0.0977759	-0.203803	-0.0427948	-0.516389	0.0977134	0.264965	-0.0369557	0.138686	0.226807	4.64547e-06	0.00761559	0.0210703	-0.945059	-0.327123	0.139315	0.317961	0.100525	0.0338935	0.0112574
Line74	0.211651	-0.0856937	0.0741224	-0.297925	-0.47886	0.373212	-0.101316	0.198699	-0.00795481	-0.044439	-0.333805	-0.0292977	0.14337	-0.0612475	0.103015	-0.411675	0.154775	-0.0786843	0.139067	-0.0449363	0.37382	-0.148793	0.234995	0.12008	-0.0927442	0.168817	-0.0617651	0.112807	-0.29445	0.00621805	0.0765608	0.176894	0.266097	0.008782	0.115876	0.0943174	-0.16523	-0.540484	0.356498	-0.0310198	0.148538	0.11579	-0.227977	-0.0484284	-0.296295	-0.494231	0.382401	0.349631	-0.147675
Line75	0.110199	0.182276	-0.154643	-0.1414	0.0211197	-0.0332641	-0.0483563	-0.179213	-0.0704457	0.0806768	-0.0390002	0.127953	-0.188649	-0.0033066	-0.0897588	0.248903	0.0202263	-0.0912508	0.125383	-0.28961	-0.219179	0.0965133	-0.0941903	-0.0215287	0.368751	-0.215329	-0.1415	0.0319677	0.289581	0.243169	-0.430671	-0.408555	-0.214114	-0.0276409	-0.276775	0.207715	0.0519923	0.288585	-0.320845	-0.00216891	0.302765	0.0535311	0.179925	0.226599	-0.0557561	-0.0364189	-0.107238	-0.07422	0.178447
Line76	0.0884659	0.15396	0.0354126	-0.449077	-0.49862	0.376953	-0.13186	-0.0319866	-0.0607422	-0.0413022	0.127317	-0.0931835	0.0881444	-0.0257489	0.12553	-0.0010294	-0.418746	0.0586867	0.110678	0.290377	-0.0857353	-0.105261	-0.243027	-0.0228807	-0.171057	0.110199	-0.0925805	-0.067531	-0.0773238	0.39935	-0.202671	0.0972772	0.138783	0.181867	0.333482	-0.254566	-0.270754	-0.190993	0.0358129	-0.275462	-0.0906739	0.106215	0.2023	-0.0379191	-0.152304	0.20906	-0.304986	-0.0616357	-0.151571
Line77	-0.106773	-0.0848419	-0.137173	-0.154683	0.247466	0.222134	0.16524	0.116681	-0.241663	-0.0605422	0.164162	0.00229238	0.326368	0.00679385	0.150657	-0.583125	-0.289491	-0.215479	0.0308003	-0.0365602	0.165907	0.0721337	-0.0458326	0.0250038	-0.0282748	0.337103	0.192424	-0.282263	0.00451793	0.0632006	-0.132717	0.288539	-0.0404526	-0.0844683	-0.0437367	-0.210847	-0.322171	-1.00809	-0.186571	-0.04441	0.0460792	-0.197689	-0.512191	-0.226786	-0.0135825	0.324728	0.00380301	-0.35814	-0.347867
Line78	0.0370956	0.0186666	-0.103224	-0.0101796	-0.177891	0.0592311	0.00075214	0.195643	0.169626	-0.051125	0.177528	0.0708162	0.0877001	0.0422959	0.052275	-0.110007	-0.0512738	0.0663184	-0.13988	-0.14946	-0.269823	-0.254365	-0.137916	-0.240151	-0.087558	0.0398215	0.00503027	-0.135317	-0.0743914	-0.230217	0.193871	0.023403	-0.133806	0.0134891	0.148884	-0.14137	-0.123956	0.0190532	-0.157774	-0.023336	-0.137081	-0.0191219	0.0750058	0.275156	-0.0310975	0.0388857	-0.0140198	0.0389694	0.0668732
Line79	-0.0130571	-0.119464	0.405793	-0.24699	0.240818	0.0501247	-0.194731	-0.102842	0.0113821	-0.0619139	0.0730538	0.214191	-0.332661	-0.212638	-0.272877	0.0689433	0.350943	0.129792	0.0689616	-0.284743	0.150273	0.0971978	0.163332	-0.0893751	0.0618031	0.224483	-0.0838335	0.168939	-0.112541	0.0225078	0.275126	-0.0569597	0.168649	-0.1265	-0.162488	0.00809394	-0.0340265	0.0239532	-0.085561	0.00675345	-0.0793722	-0.619664	-0.148594	-0.262892	0.103547	-0.00537359	0.0443274	0.128859	0.0622108
Line80	0.138195	0.0947159	-0.460205	0.0171316	-0.147742	0.0548567	-0.0392688	0.163864	-0.15425	0.23504	-0.154939	-0.00689675	-0.0916267	0.108498	0.146355	-0.168704	0.00151384	0.029036	-0.181904	-0.234355	-0.118633	0.265248	-0.109149	-0.00304259	-0.129714	-0.143898	-0.214444	0.410105	0.220246	-0.0790266	-0.132292	-0.185275	-0.232415	0.174171	-0.42936	0.232859	0.156642	0.0831049	0.0604369	-0.00601453	-0.0990331	-0.0796836	0.0820033	-0.267316	0.299697	0.153754	-0.183338	0.21273	0.00640578
Line81	-0.201783	-0.0684636	-0.0127917	0.454732	-0.544197	-0.227208	0.194312	0.358652	0.128125	-0.0803988	-0.292128	0.259228	0.450918	0.0616812	-0.260242	0.0732706	-0.341199	-0.166312	-0.176436	0.317549	0.237606	0.30304	0.0578578	0.308243	0.641533	-0.303361	0.157325	0.180468	-0.309801	0.52645	-0.416492	-0.116139	-0.138312	0.576731	-0.447975	-0.141361	-1.347	0.564758	0.352916	-0.102328	-0.578055	0.00862852	-0.284947	0.0814705	0.109687	-0.42926	-0.051179	0.372671	0.392964
Line82	-0.0589504	0.144071	-0.233898	-0.624404	-0.0179774	0.171756	-0.229047	-0.380633	0.0593784	0.248633	0.0143848	-0.212959	-0.483383	-0.0574301	0.504627	-0.0291511	0.157505	0.0991994	0.0659292	-0.164163	-0.427002	-0.280007	-0.235055	-0.254641	-0.62326	0.132988	-0.203656	-0.125173	0.253983	-0.538264	0.262001	0.325721	0.274618	-0.519617	0.330386	0.20665	1.03336	-0.431261	-0.212872	0.133041	0.73035	0.13736	0.267805	-0.0697494	-0.453194	0.637149	-0.0829913	-0.186385	-0.0189457
Line83	0.0186659	-0.077839	-0.0543245	0.240147	-0.195451	-0.275754	-0.255419	-0.00506829	0.1568	0.0399336	-0.128838	-0.107594	0.12954	0.277961	0.154507	-0.150097	0.0395318	0.0972591	0.0424292	0.30185	-0.567085	0.550209	-0.00038872	0.185588	0.0413244	-0.452905	-0.268758	0.190597	0.149098	-0.64257	0.566936	-0.191639	0.0763377	-0.0100592	-0.273519	-0.306215	-0.217153	0.0906212	-0.359525	0.559345	0.361124	0.0227197	-0.123031	0.027496	0.114602	-0.0444465	0.352844	-0.22031	0.068506
Line84	-0.290279	0.00326085	-0.128055	-0.402819	0.263129	-0.0558522	0.0262002	-0.0300444	-0.0609168	0.0354715	-0.149245	0.071728	0.0872974	-0.192767	0.222893	0.0935405	0.0543302	0.130952	-0.062861	0.0444409	0.124101	0.0239765	0.0155935	0.0812247	0.0821465	0.0834968	-0.0219412	0.125193	-0.0131656	-0.26992	0.160566	0.293937	0.111542	-0.133617	0.0812935	-0.0882473	0.359125	0.0815571	-0.0420722	-0.0475206	-0.0737028	-0.138398	-0.0752652	-0.288884	0.0903709	0.0685617	-0.213572	-0.12591	-0.210939
Line85	-0.0973943	-0.372945	0.0937354	-0.0245017	0.50786	0.0208937	-0.043095	-0.00504598	0.103738	0.0380059	0.0222699	-0.0689029	0.0694323	0.0157653	-0.0632925	-0.124818	0.427248	0.0861686	-0.145735	-0.0448897	0.153605	-0.0093751	-0.0168058	0.0738682	-0.0747	0.0579506	0.145815	0.074404	-0.196956	-0.0297383	0.00996656	-0.000841127	-0.0188696	0.000691376	-0.264184	0.144273	0.133058	-0.706804	0.488903	-0.0318463	-0.272188	-0.146598	0.0512809	-0.00877752	0.0615901	0.1249	0.0923024	0.218582	0.00578316
Line86	0.120034	0.173795	-0.0854545	0.317223	0.0640463	-0.193018	-0.0694198	-0.189686	0.056639	-0.268404	0.276634	-0.0719737	-0.344562	-0.036424	-0.0596877	0.207097	-0.0935856	-0.0370933	-0.414037	-0.320503	0.164807	-0.00965585	0.166189	0.0604662	0.0490338	-0.101229	0.216415	-0.190079	-0.0558738	-0.515362	-0.332128	-0.197937	-0.126091	0.282725	0.0420709	-0.342672	0.00744341	0.0637595	0.0937394	-0.0777615	-0.109783	0.175256	-0.0849613	0.211827	0.164348	0.0975776	0.156438	0.114386	0.00911034
Line87	-0.0739542	0.213294	-0.0488439	0.285925	-0.366195	-0.110875	-0.0257512	-0.285262	0.0841038	-0.0668334	-0.294756	-0.222988	0.140165	-0.111356	-0.172929	-0.260708	0.152514	0.0666757	-0.234306	-0.318512	-0.0116316	0.231313	-0.0490148	-0.416849	-0.0609316	0.234762	0.218333	-0.131054	0.329095	0.0084346	-0.392762	-0.108593	0.30335	0.259223	-0.0445645	0.003029	-0.702916	-0.0847964	-0.0221614	0.469665	-0.069728	0.321149	0.479055	0.21287	-0.260636	0.0492742	0.0219588	-0.0518963	0.174527
Line88	0.0835053	0.0167526	0.0559148	0.255957	0.146186	0.496259	-0.159808	-0.384762	-0.0483726	-0.265434	0.123003	0.125249	0.368323	-0.147882	0.0920544	0.204668	0.120758	-0.0279941	-0.00542387	-0.140215	-0.197985	0.0568697	-0.0548613	-0.0272898	0.0850333	-0.366813	0.0645297	0.0618397	-0.212653	0.0229927	0.00533846	0.157164	0.0669098	-0.292732	0.581473	-0.00671422	0.168204	-0.172829	0.00956744	-0.559599	0.204877	-0.0181971	-0.106907	-0.127634	-0.0519877	0.0815478	-0.104605	-0.0904744	-0.0359751
Line89	0.251884	-0.292018	0.542662	-0.239018	0.257943	0.256414	-0.0371932	0.245269	-0.0540153	-0.146099	0.385762	0.151331	-0.124584	0.142562	-0.449196	0.329694	0.0731367	0.140604	-0.0739459	0.373763	-0.242978	-0.157827	0.294576	0.195281	0.360766	-0.346229	-0.186489	0.0992884	0.140682	0.180923	-0.343282	-0.0672896	0.0150819	0.21299	-0.292046	-0.448611	0.360423	0.178765	-0.416572	-0.466707	-0.0350169	-0.370331	-0.128386	-0.334569	0.24073	-0.139799	-0.288604	0.256922	0.172267
Line90	-0.0848529	0.0416911	0.218054	-0.0225566	0.0157283	-0.11324	0.000418892	0.19751	0.188198	0.0880447	-0.225726	-0.404558	0.271691	-0.0604643	0.107053	-0.0246565	-0.141154	-0.116146	0.170003	0.239671	-0.0395277	-0.295876	0.26901	0.0548445	0.10951	0.175182	0.0027687	-0.137012	-0.168763	0.0190602	-0.308988	0.0138985	-0.150996	0.114298	-0.0135218	-0.143935	-0.328063	0.248836	0.391959	-0.0538523	0.141303	-0.107337	-0.0215356	-0.0755852	-0.315685	0.104832	0.214032	0.118956	-0.293794
Line91	-0.0871519	0.311031	-0.177726	0.180807	-0.055667	-0.11248	-0.102975	0.0488736	-0.150185	0.00607924	-0.00385371	0.146437	-0.108275	-0.000838996	0.234104	-0.17887	-0.148643	-0.155205	-0.205573	-0.0341858	-0.202426	-0.0677438	-0.0472435	-0.096901	-0.153071	0.0424586	0.0971115	0.1153	-0.0570163	-0.0100527	-0.122616	0.067477	-0.194187	0.0493778	0.0564181	-0.0128386	0.0358723	0.454194	-0.19027	0.115681	0.0152943	-0.125225	-0.17968	0.119738	0.00889379	-0.0346803	0.103591	0.0374488	-0.00579725
Line92	-0.0946437	0.157569	0.131918	-0.0717764	-0.127748	-0.0349885	0.0167052	-0.180417	0.00787965	-0.00277517	0.220887	-0.0838794	0.167856	-0.0503031	0.140407	-0.0155753	-0.193837	0.0486259	0.14563	0.0309462	-0.0312766	0.1056	0.0335382	0.0476552	-0.0514395	0.0719265	0.00259958	0.203624	-0.282067	-0.238707	-0.0241898	0.0398092	-0.0419756	0.143499	0.00579068	-0.0672077	-0.238118	-0.233993	-0.131769	-0.0588761	-0.0551327	-0.127174	0.0902698	-0.0817077	-0.0138204	-0.0807499	-0.263869	-0.167377	0.111726
Line93	-0.87476	0.0299494	0.0425981	0.0235386	-0.0989043	-0.0279138	0.337039	0.137744	-0.0782804	0.0513996	0.184395	0.041548	0.0180324	0.0748264	0.272635	-0.0366791	-0.03077	-0.230287	0.0249233	0.194578	-0.18634	0.0169875	-0.0276978	0.0290359	0.129649	-0.0699484	-0.158995	0.0930126	0.000590768	-0.232808	-0.262167	-0.0862613	-0.260001	0.205117	0.140381	0.167684	0.0658992	-0.0632614	-0.196203	0.00241525	-0.00623962	0.0241828	0.411951	-0.0974881	-0.00185187	0.13857	-0.0221915	0.070493	-0.196968
Line94	-0.147089	-0.121239	-0.543468	-0.52336	0.285312	-0.192382	0.040084	0.101451	0.0382657	0.213947	-0.188224	-0.599393	-0.200279	0.0140713	-0.076533	0.2599	0.0271388	0.0291475	0.0683095	0.18685	-0.354815	-0.139479	0.0315617	0.109411	-0.0858865	0.705264	-0.169125	-0.0218468	0.591377	-0.240943	-0.281091	-0.503633	0.343949	0.0761834	0.12659	0.1052	-0.122326	-0.0763817	0.0949361	0.141493	-0.206902	0.111592	-0.128088	-0.080773	-0.0549148	-0.312848	0.127939	-0.0962887	0.0987226
Line95	0.198924	0.0768945	-0.241241	0.274246	0.154665	-0.716235	0.19931	-0.337176	-0.502087	0.0855571	-0.101064	0.388953	0.251437	0.121759	0.0831793	-0.328565	-0.0428975	0.103826	0.0941862	-0.116643	-0.409847	0.0392776	-0.0434215	-0.359342	0.366548	-0.0388338	-0.303323	0.427145	0.177447	0.471138	-0.505152	0.156387	0.311964	0.410289	-0.235442	-0.728964	-0.795576	-0.531662	-0.21219	-0.03405	0.261806	-0.228379	-0.325649	0.0990325	0.221744	0.30367	-0.0222261	-0.723299	0.192931
Line96	-0.238579	0.0446643	0.35723	-0.211606	-0.83161	0.408994	0.125657	0.236122	0.0752947	-0.0512902	0.17532	-0.111357	-0.0983087	-0.0437763	-0.0496757	0.203425	0.160721	-0.35801	-0.186472	-0.13593	0.107156	-0.291316	-0.0701692	0.268521	-0.236234	-0.00770121	0.39881	-0.447087	-0.14222	-0.276303	0.372391	0.184244	-0.623633	-0.573995	0.398198	0.735437	0.785681	-0.183464	0.131922	-0.0385098	-0.265055	-0.0242839	0.0790355	-0.00101992	0.080809	-0.0871112	-0.242123	0.753671	-0.0409925
Line97	0.0483441	0.113518	-0.149785	-0.154354	0.271723	0.243905	0.0964257	0.176391	-0.0956594	-0.175177	0.36961	0.378445	-0.181719	-0.188271	-0.111312	0.105958	0.168745	-0.196811	-0.245121	-0.314013	0.286278	-0.546031	-0.279754	-0.242114	-0.174916	0.306747	0.147529	-0.0697345	-0.414757	0.506265	-0.610646	-0.0350978	-0.09366	0.190626	0.359516	0.236353	0.321119	-0.296563	0.189696	-0.48565	0.063675	-0.250485	0.217377	0.119035	0.153418	0.207163	-0.392225	0.27006	-0.0505879
Line98	0.12918	0.0130329	0.0216355	0.186082	-0.13734	0.250826	0.141263	-0.0233598	-0.017248	-0.00628072	-0.362721	0.0270733	-0.201028	-0.194897	-0.00551587	-0.115348	-0.28348	0.0666862	-0.137299	-0.0259312	-0.0799573	-0.190397	0.0882365	0.0994554	-0.233205	0.20738	-0.36231	-0.450335	0.0831355	-0.181111	-0.0259387	-0.0997863	0.00822765	0.0923771	-0.091672	0.00887524	-0.200385	-0.560958	0.196579	-0.192309	-0.159574	0.247904	-0.0987603	0.114236	0.0247415	-0.368057	0.123658	0.295049	0.111909
Line99	-0.216237	-0.15001	0.0496225	0.265194	0.0343507	-0.310811	0.00161017	0.101644	-0.0489396	-0.00321417	-0.0733444	-0.162064	-0.215265	0.0177653	0.271823	-0.0201525	-0.0205942	-0.139825	-0.30781	0.195644	-0.509225	-0.144955	0.168265	0.0267455	0.0992871	0.289037	-0.363918	0.101483	-0.22652	0.188299	0.054032	0.0564905	-0.0847265	-0.392478	-0.175788	-0.233793	-0.00354115	-0.281596	-0.343627	0.313491	-0.0539898	-0.289342	-0.32662	-0.372102	0.219425	0.28376	0.344846	0.0543519	-0.0407109
Line100	-0.117138	0.0227741	-0.305134	-0.114258	0.23773	-0.164463	-0.0677933	0.185245	0.0881479	-0.229615	-0.114665	0.0366056	0.0741294	-0.0229484	0.0332619	-0.125081	-0.0385987	-0.144089	0.500652	-0.131653	0.225057	-0.0278301	-0.24244	-0.0459085	0.277915	-0.215806	0.154806	-0.056089	-0.0887652	0.061282	-0.219743	-0.300007	-0.347058	0.0369728	-0.504417	-0.233443	0.0539222	-0.212304	0.317165	-0.00614167	0.308131	-0.351922	0.0242171	-0.357342	-0.199557	0.15961	0.119235	0.19782	-0.275209
Line101	-0.0503879	0.0478256	-0.0732047	-0.273069	-0.0579221	0.272816	-0.028218	0.031904	-0.00980445	-0.0747509	-0.028742	0.237933	-0.458401	0.100024	0.0496344	-0.0364371	0.00946141	-0.380269	0.26461	-0.192225	0.179472	0.402036	-0.346393	0.299873	-0.176325	0.471051	-0.165425	0.125776	0.325212	-0.171055	-0.0535513	0.116711	0.10612	-0.0856995	-0.16417	-0.558293	0.0237	0.508417	-0.059982	0.0532121	-0.0315952	0.395569	-0.382238	0.237292	-0.314562	-0.0907817	-0.0279965	-0.411296	0.230665
Line102	0.023029	-0.194616	-0.315745	-0.138285	0.100717	-0.0320789	0.0415514	-0.150901	-0.112099	-0.0354661	-0.0825843	0.16001	0.122719	0.0132609	-0.0207119	-0.0216887	0.151269	-0.118328	0.0837943	0.0483744	-0.250298	-0.0465881	0.0452947	0.00909823	-0.00500236	-0.0369633	0.0293326	0.041276	-0.122063	-0.124517	0.0297168	0.113845	-0.241726	0.0286806	0.205776	-0.0652013	-0.229027	0.0119038	-0.184465	-0.0403918	0.015631	-0.220541	-0.334672	0.085864	0.260739	-0.138964	-0.00317739	-0.126387	0.0592301
Line103	0.00595626	-0.00438936	0.0219045	-0.218907	0.113631	0.241282	0.0286368	-0.253775	0.144982	0.00505204	0.360072	-0.0105615	0.0960239	-0.0389926	0.0925449	0.301908	0.0627634	0.196832	0.155181	0.228267	-0.172995	0.170758	0.129554	0.096303	0.198063	0.0972877	0.0607938	-0.418729	-0.129704	-0.0707441	-0.0647001	0.01655	-0.138464	0.241913	-0.0482183	0.067245	0.525667	-0.4432	-0.444535	-0.149287	-0.35393	-0.0398607	0.401281	-0.166667	-0.258587	-0.110575	0.165281	-0.0277001	0.0461529
Line105	0.149755	-0.0283531	-0.189493	-0.0518729	0.123659	0.120791	0.106817	-0.0952906	0.164314	0.10047	0.0545948	-0.10929	-0.0443567	0.0960978	-0.076052	0.0128266	0.172065	0.128495	0.125222	-0.224335	0.0419166	-0.22545	-0.14385	-0.0587408	0.217473	0.0060826	0.159512	-0.0388597	-0.00904205	-0.0986064	0.171956	0.0402029	-0.0204171	0.0593971	-0.0572076	-0.104368	0.0472174	-0.131758	-0.18339	-0.102662	-0.00625057	-0.0197124	0.0788075	0.0939637	0.0523669	0.0201167	-0.122518	-0.132771	0.114335
Line106	0.145131	0.306003	-0.179223	-0.0298095	0.00262908	0.0930029	0.0110009	-0.136213	0.0900371	0.186199	-0.0762791	0.182505	-0.131607	0.0358998	-0.252565	-0.0905182	0.202802	0.156514	0.0977323	-0.0155449	0.0329432	0.171239	-0.117598	-0.110911	-0.193656	0.0435957	0.126263	0.0762856	0.31736	0.218199	-0.285738	-0.0307003	0.00602609	-0.196654	0.104776	-0.0732738	0.309095	0.235715	0.00781021	-0.215789	0.0290823	0.153671	-0.110199	-0.0242536	-0.150924	0.109948	-0.0947166	-0.227043	-0.00686721
Line107	0.103692	0.0409241	0.086399	0.260426	-0.0579116	-0.0780409	0.207557	-0.135415	0.0187037	-0.115729	0.069021	-0.00604249	-0.0629661	0.0619643	0.0592099	-0.0835441	0.0596133	-0.373092	0.0469322	0.0987067	0.0541651	0.0631739	0.0792945	0.171085	-0.110729	-0.46577	-0.26369	0.190943	-0.0557228	-0.0330181	0.0900727	-0.182423	0.279543	-0.0996874	0.163509	0.0884934	0.286563	0.0881324	-0.0804814	0.128574	0.0165927	0.0290367	0.387383	0.0675037	0.0451183	-0.0138535	-0.00198293	0.24152	0.102136
Line108	0.18986	0.255328	0.0409228	-0.027176	-0.210016	0.0125816	0.283608	-0.144599	0.148482	-0.0215004	0.00941112	-0.0631132	-0.0350886	0.0795426	-0.096359	0.217077	-0.0337416	-0.198619	-0.237399	0.193296	-0.0292405	0.109671	0.145735	-0.0799176	-0.162462	-0.0955661	-0.173362	0.23737	0.412383	-0.0506272	-0.0785887	0.195601	-0.0171863	-0.169412	-0.209071	0.181665	0.26035	0.0203638	-0.154048	-0.165015	-0.0278328	-0.0500043	-0.0911142	-0.050578	0.105965	-0.152541	0.0202591	0.237425	-0.10592
Line109	0.13363	0.186653	-0.100449	-0.0290162	-0.052694	-0.0234016	0.0626174	0.129364	-0.159702	0.0389051	0.0188704	-0.0760564	0.342523	0.0528004	0.137347	0.205923	0.212003	0.0337868	-0.020314	-0.0536802	-0.208175	-0.0253404	-0.102192	-0.0874834	-0.0862025	0.168482	0.146111	0.0972326	-0.023994	-0.396253	0.111761	0.07843	-0.237861	-0.0540605	-0.409348	0.149377	0.0766934	-0.224812	-0.170299	0.010769	0.176241	0.328188	0.172694	0.0188149	0.143377	0.102846	0.23039	0.0872362	0.0468859
Line110	0.221497	-0.462129	-0.0747939	0.00056596	0.168009	-0.0654989	0.0490646	0.190628	0.00390914	0.15614	-0.0227186	0.194947	0.195628	0.0234227	0.0314408	0.0480089	-0.0294854	0.208597	-0.367778	0.132594	-0.175936	-0.060487	-0.138804	0.0809771	0.0678609	0.0854608	0.0837151	0.196434	-0.522955	-0.00996006	0.101837	0.184368	-0.287905	0.228891	-0.554256	-0.0360983	0.214078	0.223223	-0.0134309	0.00745379	-0.18678	-0.151448	0.187855	-0.0320273	-0.104534	0.213318	0.104751	-0.132061	-0.16057
Line111	-0.0573346	-0.00196732	-0.202954	-0.261588	0.00010196	0.0707423	0.0481337	0.125289	-0.0132965	-0.0697656	0.0255945	-0.314883	0.268845	-0.0333086	0.0386072	0.152401	-0.0465188	-0.0565807	0.145829	-0.214846	-0.178981	-0.0193346	-0.0938069	0.177333	-0.443096	0.11808	0.0974336	-0.28861	0.0484542	-0.21576	0.0174916	-0.0761193	0.24663	0.296708	0.026533	-0.327942	-0.0196227	-0.359035	-0.0452192	0.0401293	-0.113654	0.113185	0.0599595	-0.272201	-0.346125	0.0178931	0.0942016	0.185328	0.0569656
Line112	0.0278682	0.164001	-0.133347	0.39905	-0.59016	0.764924	0.381827	0.469692	0.0824538	0.166327	0.177034	-0.199822	0.524041	0.033581	-0.0906886	-0.927645	-0.617031	0.10282	-0.205124	-0.0375431	-0.475177	0.0186392	0.161806	0.0972408	-0.499403	-0.142109	0.132851	-0.217995	0.0533022	0.0790255	-0.357082	-0.101624	0.0451868	-0.219646	-0.394472	-0.280276	0.464614	-0.424049	0.126474	-0.706935	-0.266536	0.467528	0.0796589	0.0567051	-0.0624792	-0.0597607	0.539615	0.387031	0.281217
Line113	0.0225251	-0.309599	0.0661924	-0.473935	0.540477	-0.579196	-0.0972498	-0.325507	0.359812	-0.13663	-0.039795	0.243427	-0.233758	-0.0157523	-0.106531	0.431751	0.536647	-0.580836	0.259354	0.525191	-0.0400414	0.00528274	-0.288391	0.00167255	0.291045	0.0284872	-0.419493	0.35833	0.046148	-0.0693004	0.069418	0.14568	0.0480219	-0.0721593	0.409156	0.301974	-0.0819845	0.238743	0.239967	0.589594	0.219457	-0.322444	0.0759205	-0.0787012	-0.505789	-0.00147313	-0.294753	-0.0201267	-0.154439
Line114	-0.291838	0.088957	0.00189587	-0.0429152	-0.0481162	0.266008	0.313623	-0.163906	0.156974	-0.0216774	0.471585	-0.0907169	-0.129831	-0.0539711	0.11924	-0.1832	-0.4124	0.402531	0.23078	-0.36871	-0.0128488	0.0989826	-0.14817	0.0196737	0.178106	0.043044	-0.421059	0.249993	0.336533	-0.174207	-0.0378429	0.1341	0.191752	-0.251463	0.249666	-0.00189481	0.613756	-0.0929789	-0.328428	0.561216	0.0349711	0.0980228	-0.205237	-0.393279	-0.0690006	-0.135842	-0.316509	-0.122768	-0.00884482
Line115	0.238667	-0.0288389	0.162471	0.0539892	0.216869	-0.229366	-0.284643	0.0585065	-0.192736	0.132633	-0.470213	-0.086624	-0.0665783	-0.0867725	-0.147249	0.268887	0.445935	-0.321928	-0.323747	0.0821631	-0.177823	-0.0702194	0.0483322	0.00294744	-0.0684376	0.0892221	0.365268	-0.228528	-0.369425	0.0861986	0.0903673	-0.0526178	-0.186473	0.19886	-0.141437	-0.103799	-0.20477	0.232353	0.0622954	-0.228683	0.176613	-0.299475	0.158431	0.272722	-0.074727	0.206791	0.335746	0.117998	0.147963
Line116	0.191387	-0.123151	0.0106913	0.144202	-0.190783	-0.0572355	-0.0177911	-0.173081	0.0936773	-0.0594476	-0.00720432	-0.00497289	0.0628748	0.0710144	0.0958797	0.152515	0.0352511	-0.0172175	0.109167	0.000458114	0.290716	-0.242288	-0.00841333	-0.169381	-0.104661	0.130444	-0.0444969	-0.260569	0.0871583	-0.103202	-0.0168173	0.107657	-0.0386961	-0.0596657	-0.179375	-0.0842855	-0.0789704	0.318972	-0.200076	0.263468	-0.0247275	0.350694	-0.257416	-0.0364228	-0.184923	-0.0288087	0.0270109	-0.216202	0.121518
Line117	-0.0975885	-0.136594	0.00324853	0.172326	-0.0175817	0.246625	-0.00556945	0.124779	0.0762411	-0.287232	-0.209362	0.0791678	-0.333202	0.0235478	-0.102651	0.369821	-0.230014	0.0376036	0.0320401	-0.39888	0.505923	0.276955	-0.0386837	-0.22825	-0.524144	0.463601	0.162861	0.12005	-0.263336	0.30019	-0.163281	0.12349	0.117059	-0.060172	-0.189186	0.0758118	0.0999569	-0.0555515	0.255373	-0.0728086	0.248668	-0.03875	-0.119785	-0.137615	-0.0669744	-0.263629	-0.119718	-0.346603	0.0598638
Line118	0.041159	-0.109606	0.0828825	0.0313817	-0.231958	0.016575	0.0355874	0.0036922	-0.087996	-0.154219	-0.0357464	0.0535797	-0.0521028	-0.237731	0.269067	-0.269317	0.118004	-0.0754654	-0.181197	-0.16824	-0.0661901	-0.0764574	-0.190967	0.180458	0.144971	0.196362	0.0366156	-0.134656	-0.244326	0.0284001	0.0973524	-0.0463768	0.0439698	-0.148488	-0.118067	0.056293	-0.873882	-0.27044	-0.117295	0.477402	0.157225	0.0411107	-0.212234	-0.151445	-0.131196	-0.0214973	0.16484	0.0834189	-0.0112625
Line119	-0.0828243	0.045455	0.0416556	0.121757	0.33889	-0.167513	0.0854743	0.0657419	0.10878	-0.0636766	0.0320251	-0.0433073	-0.165228	0.0345808	0.19588	-0.0686682	-0.248947	0.0470008	0.123648	0.141242	-0.126809	0.0660168	0.0172072	-0.170988	0.00957422	0.256244	-0.0658138	0.073982	0.138717	0.141525	-0.281023	-0.168481	0.0999686	0.100952	0.111289	0.00477534	0.0419541	-0.0230982	-0.462127	0.117237	0.195021	0.122577	0.0353217	-0.200184	0.119486	-0.015537	-0.108978	-0.149481	-0.158704
Line120	0.0313193	0.345476	-0.0926884	0.108626	-0.344504	-0.110261	-0.0810816	0.253523	-0.346479	-0.152898	0.0155715	0.0659742	-0.22094	-0.0564707	-0.159775	-0.522253	-0.169338	-0.757665	-0.187841	-0.854087	0.0481778	-0.161452	0.246306	0.232729	0.219543	-0.573069	-0.0669191	0.151252	-0.143657	0.283222	0.0678847	0.00768024	-0.0192476	-0.147134	-0.103498	0.423153	-0.823825	0.181367	0.204824	-0.0211308	0.0650777	0.392368	0.0261805	0.126665	-0.249208	0.054947	-0.0532896	0.186364	-0.243655
Line121	0.0473433	-0.016571	0.219993	0.0614907	0.13085	0.43762	-0.0306919	-0.00901531	0.171852	0.117543	0.310329	-0.0193422	-0.247148	-0.0801646	-0.99465	-0.0233135	-0.299111	-0.238047	0.171139	-0.412203	0.158101	-0.324867	-0.247743	0.102502	0.156973	0.0737405	0.108712	0.122072	-0.269944	0.00124657	0.0126222	0.321668	-0.151649	-0.129974	-0.0352447	-0.0583361	0.273839	-0.2297	-0.0910642	-0.011119	0.0947477	-0.0383553	-0.304517	-0.197723	0.226685	-0.207689	-0.28458	-0.231457	0.0816571
Line122	-0.221269	0.316155	0.0103455	0.173647	0.161375	0.161716	-0.392292	-0.121201	-0.00647894	-0.0957936	-0.0761364	-0.00990626	0.0333677	-0.144573	-0.508767	0.773789	-0.659095	-0.147082	-0.132484	0.634112	0.011525	-0.473528	0.0766105	-0.000615284	-0.484224	-0.0561726	0.0731674	0.115879	-0.0407842	-0.306344	0.255639	-0.165331	-0.162873	-0.18995	0.509592	-0.416476	-0.332067	0.44695	0.84641	0.0430544	0.0866017	-0.0745389	-0.168188	0.3237	0.326199	0.166097	0.0251154	0.117372	-0.154469
Line123	-0.0203305	0.124678	-0.258256	0.286605	-0.19118	0.133121	0.14253	0.0144093	0.0274779	0.0958968	0.0460376	-0.154088	0.168819	-0.0323997	0.213243	-0.434738	-0.308649	-0.392834	0.0440631	-0.0379364	-0.195369	0.0558019	0.0356481	-0.0328517	-0.367307	0.302519	0.207283	0.0318039	-0.341418	0.0800489	0.0802992	-0.0224488	-0.0378062	-0.285353	0.515198	0.0729276	-0.33618	-0.00371303	-0.0457414	0.178016	0.0821737	-0.236573	0.00581119	0.276267	-0.223699	-0.129156	-0.353328	-0.0932597	-0.100475
Line124	0.0393289	0.0651212	-0.347401	-0.302465	-0.168592	0.281231	0.0718543	0.0812036	0.143869	-0.0235167	-0.26291	-0.159492	-0.445766	0.275353	0.0257442	0.185636	-0.670117	0.201558	0.29928	0.185898	-0.182359	-0.169544	0.0889277	-16.4859	-0.371243	0.861278	-0.0207697	-0.106839	0.0109976	-0.0976306	0.499031	-0.242192	-0.141112	0.0697028	-0.169862	-0.140764	0.433323	-0.160642	0.157128	0.0380486	0.144255	-0.0256408	0.183581	0.478997	-0.160587	-0.307289	-0.0617998	0.218279	-0.124549
Line125	-0.341477	0.0377593	0.233162	-0.144823	-0.26872	-0.08061	-0.0680669	-0.13449	0.325876	-0.0198597	0.288879	-0.182447	0.183043	0.116202	0.0753348	-0.0631391	0.00623528	0.102429	-0.178594	0.0197807	0.115049	-0.395117	0.192741	0.0595832	0.416072	-0.117306	-0.307125	0.586336	0.0343895	-0.48032	0.256668	0.116772	0.356694	-0.264143	0.107928	-0.29846	0.0812282	0.58951	-0.360931	0.337744	0.401692	-0.267244	0.114388	-0.503996	0.156126	-0.0215292	0.0200039	-0.566403	0.0725279
Line126	-0.249072	0.0707868	-0.512591	0.340263	0.0947574	0.37849	0.283943	0.00180173	-0.284425	0.125095	-0.350649	0.0583408	0.323309	0.0216035	0.398042	-0.271685	0.89215	0.000112344	-0.134962	-0.191359	-0.474785	-0.426759	0.0343354	-0.121134	0.327978	0.231611	-0.3101	0.0513119	0.23641	-0.338208	-0.0974458	-0.441981	-0.329137	0.23521	-0.161672	0.095232	-0.462476	0.0480455	0.328343	0.115352	-0.272464	-0.0859362	0.0151876	0.108621	0.280295	-0.151301	0.0302545	0.579721	0.0386167
Line127	-0.137563	-0.0478431	-0.116917	0.203707	0.136481	-0.20574	0.257427	-0.252431	-0.0718682	-0.0314008	0.00907441	0.242933	0.053612	0.0511964	0.125578	-0.00574701	-0.130808	-0.0937523	0.121558	0.112629	-0.195744	-0.0412734	-0.0333324	0.0136898	0.233375	-0.0535982	0.0129192	0.212429	0.468082	-0.186377	-0.0748648	0.10087	0.0747455	-0.176372	-0.212582	-0.103643	0.171502	-0.207735	-0.168399	-0.0467081	-0.217235	0.342493	-0.0695923	0.206517	0.0975087	-0.125976	-0.0470843	-0.193973	-0.00593715
Line128	0.0836624	0.0890542	0.331169	-0.38764	-0.140634	-0.402752	-0.396942	0.206546	0.0521754	-0.0283636	0.268588	-0.0954269	0.0538928	-0.00421363	-0.386568	-0.404197	-0.872572	0.157955	-0.329824	0.47296	-0.356359	0.184198	-0.195234	0.0365996	0.24873	-0.335736	0.103149	-0.0583938	-0.226207	-0.0741231	0.152057	0.290261	0.282466	-0.288208	0.358317	0.0399093	0.568094	-0.0570152	-0.40052	0.0698156	0.330495	-0.157381	-0.276543	-0.299545	-0.165842	0.229181	0.0724672	-0.486214	0.0490391
Line129	0.0215125	-0.111139	-0.0152268	-0.111734	0.106675	-0.188235	-0.0374326	-0.0690213	-0.0244084	0.0828047	-0.413982	-0.0274826	0.0570966	-0.0354887	-0.241548	0.00542402	0.260898	-0.425023	0.798078	0.322569	-0.354191	-0.428696	0.354024	-0.241678	0.252471	0.032114	-0.408506	0.159687	-0.299457	0.532907	-0.161761	-0.124928	-0.396771	0.0880913	0.0139572	-0.0291729	0.41664	-0.00347511	0.394939	-0.187053	-0.147578	0.0217343	0.409251	0.0929234	-0.0488968	-0.808056	-0.0714326	-0.136963	0.177977
Line130	0.142971	-0.0299622	-0.305316	0.115109	0.112392	-0.206609	0.0585623	-0.178956	-0.0579172	0.0405053	-0.132649	0.0793677	0.195762	-0.211884	-0.0789318	0.202273	0.472983	0.205533	-0.385943	-0.300198	0.048411	0.28399	0.0470883	-0.216065	0.0131085	0.304118	0.0948848	-0.131404	-0.18715	0.0163247	0.0969787	-0.284294	0.362333	-0.192166	0.287087	0.000209809	-0.272105	-0.189406	-0.324598	-0.510006	-0.146466	0.00682441	0.317097	-0.298922	0.220123	0.216046	-0.23322	0.0704364	-0.0398688
Line132	0.381265	-0.259017	-0.150853	0.261336	-0.0245952	0.0307128	-0.158656	0.00428745	-0.224533	-0.00718218	-0.0229123	0.121107	0.356642	-0.0975688	-0.155742	0.0272402	-0.101851	0.0917598	-0.0459918	0.0739904	0.126431	-0.186274	-0.214732	-0.196427	0.276547	0.428859	0.137519	-0.197796	-0.023528	0.309663	-0.027399	-0.146044	-0.0238717	0.166157	-0.444498	0.126595	-0.0159029	0.176638	-0.161235	-0.186555	0.197897	0.089295	0.00937763	-0.0357003	-0.173703	-0.232434	-0.0253719	0.0435619	0.0847364
Line133	-0.140225	-0.0861523	-0.00441782	-0.230809	-0.2167	-0.168901	-0.102839	0.173052	0.26586	0.180362	-0.211191	-0.237705	0.314335	0.0494032	-0.0072602	-0.255916	0.309274	-0.0999579	-0.139905	-0.0498608	0.3231	-0.0560948	0.0368756	-0.0113099	0.169187	0.0633802	-0.103195	0.0606832	-0.179417	-0.0184595	-0.0667816	0.0123962	0.0452765	-0.211717	-0.176392	0.123282	0.0921681	-0.0678584	-0.166378	0.104442	-0.0342649	-0.132224	0.174211	-0.203214	-0.241789	0.294851	-0.0694423	0.182734	-0.0333968
Line134	-0.204449	0.0638361	-0.482925	0.271431	0.0887832	0.0998134	-0.137761	0.284868	-0.387504	0.157942	0.0377933	0.232536	0.112719	0.173091	-0.401922	0.0190309	-0.248971	-0.0262613	-0.0662821	-0.473514	-0.292921	0.161896	-0.0768465	-0.279243	0.139779	0.254588	0.165397	-0.044945	-0.0506386	0.110081	-0.0476238	0.110016	-0.0638363	0.0741371	0.113693	0.00607572	0.323877	0.0906158	0.376997	-0.103554	-0.158738	-0.180772	-0.0435508	0.0364061	-0.194054	-0.254132	-0.0419318	-0.0120385	-0.0176939
Line135	0.114504	-0.0143509	0.0932612	-0.0155548	0.123863	-0.108423	-0.12376	0.14018	0.00694817	0.0197193	-0.151168	0.121694	0.0500007	-0.154048	0.491251	-0.424079	-0.0789432	0.214313	0.0495344	-0.183949	-0.169151	0.189095	-0.0982201	0.12574	0.101798	-0.389308	0.655054	-0.179968	0.0462067	-0.0923824	0.0247132	-0.0345082	-0.515127	0.0234586	-0.0613275	0.358799	0.175076	0.256414	-0.539071	0.395098	-0.357424	-0.107753	0.258974	-0.227495	0.155955	-0.101849	0.0708898	-0.197267	0.170717
Line136	0.0176899	-0.122191	0.407605	0.108424	-0.212056	0.0216441	-0.0511603	0.0694499	-0.121457	-0.0754434	0.201949	-0.2836	0.163025	0.0470858	-0.33159	-0.0170626	-0.014182	-0.130003	0.108898	0.406964	-0.162911	0.167648	-0.00577928	-0.0045521	0.0870447	-0.335505	-0.258721	0.0474132	0.0287065	-0.273971	0.186316	-0.368228	-0.16818	-0.376299	-0.127526	0.397486	-0.151881	-0.486425	-0.680942	0.194831	-0.148193	0.124084	-0.0537087	0.00021632	0.0174656	-0.0454213	-0.202701	0.0225383	-0.10987
Line137	-0.101872	0.105177	0.324608	0.101262	-0.0680683	-0.103874	0.0901766	-0.0448491	0.329931	0.0492584	0.206679	0.0227781	-0.10625	-0.0398637	-0.143564	-0.00470801	0.55004	-0.13359	-0.167073	0.201414	0.160442	0.186209	-0.123423	0.227089	-0.100978	-0.129707	-0.00498388	-0.22272	-0.520127	-0.0291757	0.331149	0.227736	0.249824	-0.158649	0.411449	0.0900457	0.107841	0.129089	0.0924871	-0.0157324	-0.0837439	-0.13781	-0.147243	0.0200399	-0.0752384	0.0214466	-0.274902	0.0723819	-0.0492232
Line138	0.245389	0.276105	-0.41438	0.479181	-0.223654	0.336877	-0.414983	0.101488	0.363797	-0.148004	0.283323	-0.146052	-0.0458431	-0.131272	0.18564	-0.322757	-0.389686	-0.914436	-0.12167	-0.646104	-0.358006	-0.0380636	-0.539548	1.10249	0.114582	0.210869	-0.533478	0.392985	-0.133545	-0.00357797	0.00654277	0.0171282	0.388494	0.0581565	0.083501	-0.386342	-70.7393	-0.127179	-0.867828	0.247907	-0.034038	0.070845	0.0356667	0.017251	-0.256872	-0.125242	0.176354	0.805377	0.144227
Line139	-0.0451814	0.0439919	-0.0308245	0.0985888	0.0348825	0.126925	0.127744	0.0369491	-0.0567213	0.172205	-0.20579	-0.156653	0.129346	-0.188303	-0.415522	0.0786203	-0.0153637	-0.562352	0.0913454	-0.291369	-0.0282048	-0.0332699	-0.006128	0.207078	0.209564	-0.397097	-0.201685	-0.0364471	0.26048	0.163043	-0.31342	0.0972071	-0.203195	0.0731005	-0.199514	-0.045747	0.123108	0.134815	0.209687	-0.137948	0.0943073	-0.19542	0.111642	0.293919	0.202221	-0.0439249	-0.0174044	-0.3017	0.210182
Line140	0.0761601	0.0903835	0.0790621	-0.233259	-0.0158572	0.017596	0.142828	-0.0741035	0.118673	0.0267917	0.10537	-0.183362	-0.326587	-0.0129051	0.12578	0.167013	-0.139163	-0.126439	0.0241351	-0.174289	-0.169482	0.27848	-0.0766665	0.228813	-0.100558	-0.0942862	-0.019308	0.00236193	0.0698896	0.337623	-0.079699	-0.0887862	0.102767	0.114149	0.058222	0.105164	-0.794931	0.288244	-15.3489	0.125296	0.0126548	-0.0715727	0.270793	-0.0784451	0.168277	0.183756	-0.127193	-0.104157	0.221581
Line141	0.33755	-0.696617	0.195419	-0.121767	-0.237918	-0.0158095	0.097824	0.270512	-0.174528	0.09857	0.242105	0.180552	0.337032	0.0626511	0.170057	-0.150054	0.299719	-0.394535	-0.484713	0.121748	-0.245473	0.0894332	-0.395205	0.204599	-0.0330098	0.332054	0.0255458	0.154994	-0.264992	0.0826873	0.0473972	0.0239792	0.0423306	-0.190763	0.283478	0.247479	-1.09981	-0.420097	-5.00171	0.375941	0.0764628	-0.132351	-0.157927	-0.206659	-0.263136	-0.256895	-0.607709	-0.264524	0.577513
Line142	0.0391496	-0.118688	-0.0427408	-0.162715	-0.273864	-0.0268935	-0.217966	-0.129655	0.112936	0.0521196	0.311274	0.27759	-0.115687	-0.0392765	-0.0180095	0.13866	0.235356	0.188851	-0.13526	0.16333	0.269904	0.133072	-0.00700452	-0.0815423	0.390661	0.183066	0.0663169	0.191967	-0.0327852	0.229006	-0.00538721	-0.0725234	-0.230805	0.134143	-0.162814	0.0376458	1.49853	0.41169	0.601232	0.303523	0.0466088	-0.0653152	0.0366106	0.440038	0.0370552	-0.222086	-0.426849	-0.216613	-0.0641591
Line143	-0.0554917	0.0744964	0.00886138	0.186643	-0.0449011	0.100891	-0.0306253	-0.120711	-0.05735	0.0863967	0.116205	-0.0542375	0.168529	0.101482	-0.0644754	0.132044	-0.197262	-0.0109792	0.0559563	-0.35739	-0.112714	0.098731	-0.0344688	-0.156068	-0.0402686	0.297377	-0.196283	0.0164586	0.255522	-0.129746	-0.103853	-0.0543948	0.133677	-0.0601864	-0.111389	0.0438706	-0.325259	-0.0123172	0.191968	-0.0760222	-0.0856828	0.118852	-0.0245446	-0.326685	-0.0486562	-0.183921	-0.00019429	-0.00385206	0.040898
Line144	0.0340801	-0.159927	0.0824326	0.0172738	-0.110662	-0.2503	0.098641	0.0953867	-0.157909	-0.184607	-0.127875	0.0582769	0.0794001	-0.18012	-0.0546492	-0.0146853	0.26297	0.030565	-0.0216811	0.216474	0.0369165	0.115763	0.21316	-0.0242518	0.297083	-0.0946129	-0.0414681	0.028085	-0.0670994	-0.0826896	0.0477342	0.199998	-0.188029	0.113943	0.386993	-0.13157	0.343509	0.0130891	0.465224	0.0203697	-0.0765931	0.0254479	-0.080705	0.325427	0.216153	0.0849118	0.208384	-0.169303	-0.176368
Line145	-0.038072	-0.407938	0.0122426	0.0959213	0.194324	-0.324905	0.194469	0.168814	-0.107948	0.00326023	-0.0471386	-0.152408	0.420339	0.122004	-0.473315	-0.315354	-0.0823051	0.186283	0.179154	0.0125033	-0.542732	-0.0720203	0.102085	0.0786512	0.00536453	-0.577246	-0.414218	0.408842	0.050905	0.0632065	0.156294	-0.316498	0.2947	-0.0271967	-0.112893	0.274595	0.228717	0.226278	-0.361629	0.026707	-0.54372	0.0594649	0.277174	0.116434	0.107109	-0.029539	0.0509282	0.476224	-0.0739209
Line146	-0.0143981	-0.112875	0.129974	-0.175731	-0.242799	0.0345727	-0.0113515	-0.103876	0.165464	-0.108625	0.16969	0.0676194	-0.315061	0.0264032	-0.0353345	0.298246	-0.00234933	-0.0248559	0.0718622	0.112469	0.646816	-0.084295	-0.244554	0.207667	-0.324796	-0.218572	-0.148812	-0.541941	0.0708309	-0.137759	0.0700853	0.267845	-0.149476	0.270056	0.0316201	-0.292696	-0.190362	0.38127	0.541156	0.172249	-0.353454	0.172675	0.0642488	-0.0594564	-0.321298	-0.000550065	0.122839	0.106735	-0.101442
Line147	0.0387464	-0.203703	0.0711125	0.178694	0.188307	0.183363	0.0245967	0.218205	-0.240338	0.0768895	0.0750085	-0.27864	-0.0796066	0.0399945	-0.17831	0.133439	-0.0689427	0.273387	0.0802814	0.0962592	0.12825	-0.0344001	-0.287757	-0.0779786	-0.227863	-0.454248	-0.104504	0.189558	0.0453992	-0.0489204	0.0980121	0.126859	0.076841	-0.0834977	0.163882	-0.361503	-0.0990424	-0.212126	0.146163	0.0668811	0.186262	0.0689718	-0.318867	-0.00430934	-0.216115	0.0484542	0.0322156	0.0995411	-0.127644
Line148	-0.0528387	0.0599446	0.129134	0.0645721	-0.318656	-0.00619343	0.102426	0.259667	-0.210806	0.198803	-0.14077	-0.120718	-0.373481	0.0801803	-0.144534	-0.154204	0.05829	0.172187	-0.495807	0.538917	-0.294897	0.111212	0.0232802	-0.0979598	0.322091	-0.101118	-0.361959	0.0600636	0.290586	-0.0442035	-0.11341	-0.244315	0.273285	-0.0589994	0.244284	-0.21668	-0.148599	-0.0652162	-0.117782	-0.0441641	0.157461	0.0300501	0.273202	0.136811	-0.0434378	0.158329	0.174242	0.0618996	-0.0652069
Line149	-0.0522139	-0.136451	0.072476	0.0253776	0.0494547	-0.0966428	-0.0348675	0.0878591	-0.174676	0.0970363	0.126137	-0.0876324	-0.0973031	-0.123382	0.0763417	-0.369477	0.0209619	0.0430005	0.268875	-0.00263085	0.141637	-0.0054338	-0.109373	-0.100495	-0.10271	-0.178563	0.231294	-0.138777	-0.24524	0.010586	0.131148	0.0349958	0.116504	0.0253016	-0.114501	0.0663353	0.0210017	-0.00942997	0.142279	-0.0178387	-0.120545	0.0519982	0.221089	-0.0461469	0.148839	0.0338275	-0.0828121	0.0180993	0.258772
Line150	-0.0371041	-0.0107756	0.107012	-0.068935	-0.00337422	-0.0646416	0.0900164	-0.0366317	-0.180155	0.181478	0.0792429	0.00215316	0.264883	-0.053114	0.205238	-0.825671	0.549092	0.316772	-0.2171	0.146495	-0.690001	-0.411693	0.137807	0.0863428	0.328403	-0.682497	-0.0303502	-0.0507436	0.117965	-0.49691	0.0789762	-0.351091	-0.146535	0.351298	0.166149	-0.218265	-0.00681678	0.154951	-0.161116	0.295078	-0.300594	0.0787488	0.20378	0.222866	0.217757	0.159537	0.17433	0.122935	-0.103177
Line151	-0.159575	0.134254	-0.345266	-0.0536195	-0.16774	0.0237627	-0.11886	-0.0786075	-0.290682	0.0538346	0.0899163	0.210533	0.113597	0.0588235	-0.108464	0.166472	0.496391	0.0666733	0.458193	-0.200634	0.303701	0.138728	-0.123805	-0.0691461	0.176195	-0.137647	-0.669379	-0.133525	-0.0199025	-0.134224	0.263179	-0.0748456	-0.0833617	0.244838	-0.0289734	0.135458	0.0455779	0.172107	-0.416193	-0.283893	-0.130759	0.329002	0.261592	0.0911231	0.112732	-0.203952	-0.459587	-0.164	0.339741
Line152	-0.0219384	0.332912	-0.116232	0.0264893	-0.00450732	0.0211306	-0.0772087	0.0808594	0.101393	0.0901993	-0.299391	0.0701852	-0.261584	-0.11861	0.0261894	0.373653	0.350988	0.23036	0.125985	-0.234403	-0.167217	0.413744	-0.0764534	-0.0325869	0.129821	0.00330833	-0.420661	0.135297	0.0429097	-0.0584646	0.0058579	-0.0258386	-0.0270546	0.175453	-0.0336154	-0.0941318	0.0787001	0.230412	-0.11003	-0.469892	-0.283899	0.0972615	-0.0788225	-0.223045	-0.150268	0.222746	0.140195	0.208342	-0.0307714
Line153	-0.19436	-0.265037	-0.256762	0.170955	-0.0174441	-0.00655202	-0.331505	-0.0125619	-0.212465	0.0809377	0.00264467	0.134498	0.240174	-0.175533	-0.0844053	-0.142177	0.227104	0.0328377	-0.155499	0.0294917	-0.364383	0.0119098	0.0732899	-0.025419	-0.225271	0.422316	-0.419188	0.032768	0.0890803	0.0877122	0.0195985	-0.0649881	0.352722	0.0538428	0.0675252	0.225853	-0.146581	-0.176898	0.255028	-0.370324	-0.0341383	0.223213	0.199148	-0.249087	0.126308	-0.375953	0.0482255	0.0352129	-0.105168
Line154	0.00553029	-0.0361066	-0.115417	0.303924	0.359579	-0.170048	0.325946	0.288374	0.0359084	-0.0238066	-0.105961	0.0418343	-0.0107893	-0.127279	0.505349	-0.273015	0.207187	-0.218592	-0.0419389	-0.0388033	-0.162407	-0.133793	0.246727	0.119917	0.251218	0.0315233	-0.134762	0.00131047	-0.412517	-0.381962	0.156205	0.0675068	-0.432196	-0.234229	0.0646717	-0.0882949	-0.105427	-0.23578	0.0705041	-0.562074	-0.226196	-0.319608	-0.11069	-0.213555	-0.30753	-0.0793069	0.331505	-0.16199	0.0402477
Line155	0.0916449	0.0902389	-0.176753	0.135516	0.006807	-0.241241	0.216744	0.0384834	-0.0984488	-0.0327861	0.0696501	0.25154	-0.285413	0.0124238	0.0537379	0.0412295	-0.248253	0.135396	-0.289457	0.0093939	0.157781	0.0904055	-0.00456474	0.118279	-0.123716	0.00558964	0.346189	-0.0163805	0.467639	0.117799	-0.541771	-0.177162	-0.120281	-0.0425673	-0.0591145	0.0920704	0.118093	0.198112	0.535903	-0.0455302	-0.0783496	-0.106802	-0.310528	-0.159374	0.0104336	0.253205	-0.106164	-0.331881	0.160413
Line156	0.0933995	-0.0161682	-0.0263917	0.0727753	-0.0755318	0.124451	0.0508832	0.240314	-0.113416	0.235624	0.117206	-0.213051	-0.0489472	-0.00776886	0.190791	0.0669919	-0.32183	0.121031	-0.142666	0.107507	-0.197461	-0.322861	0.251315	-0.0702785	-0.287073	-0.659671	-0.00932805	-0.148161	-0.263904	0.0816778	0.00726164	0.144661	-0.151682	-0.310311	0.0279189	0.197248	-0.0830712	0.191579	0.604393	0.102076	0.144117	-0.121948	0.0335903	-0.0737586	0.162987	0.312433	-0.141693	-0.0402992	0.140385
Line157	0.00486715	-0.00717129	-0.0160581	-0.128957	0.149785	-0.371595	0.180911	0.0729101	0.0172414	0.267002	0.309628	-0.102204	-0.0344782	-0.0519909	-0.139883	-0.373438	0.0596363	-0.0678171	0.30388	0.0578121	-0.0316496	0.0325398	-0.108124	0.153202	0.44522	-0.30618	0.233181	-0.00240226	-0.192045	0.063194	-0.0752939	0.106581	-0.22623	-0.0142351	-0.2377	0.223096	0.11817	-0.245282	-0.0116534	-0.0960431	0.380112	-0.255549	0.0638232	0.00608484	-0.119326	0.122226	-0.185256	-0.467329	0.185085
Line158	-0.165789	0.20856	-0.0462291	-0.143551	0.315683	0.0162682	0.0686956	-0.00754805	0.118685	-0.0260846	-0.0705298	0.0265184	0.0810927	0.17552	0.132432	-0.250339	0.315796	0.0638688	0.400832	0.357595	-0.0198001	0.523401	-0.303495	-0.00743492	0.277096	-0.0608785	0.0241467	0.367436	0.480205	-0.353314	-0.242927	0.0367694	-0.262869	-0.23293	-0.172212	0.0434426	-0.160753	-0.151315	-0.147311	0.238484	-0.234489	-0.504966	0.416887	-0.0138348	0.410973	-0.302378	-0.127097	0.235208	0.108695
Line159	0.109255	0.0642709	-0.336669	0.20278	0.0694422	-0.102256	0.0926415	0.0174203	0.147207	-0.351181	-0.0561118	-0.10802	0.0552932	-0.149325	-0.004877	0.150436	-0.0460781	0.156321	-0.178445	-0.317154	-0.0271397	-0.18787	0.364658	-0.107019	0.109218	0.00304006	0.160429	-0.286865	-0.628911	0.317227	0.43518	-0.548471	-0.499889	0.224442	-0.188569	-0.13907	-0.119543	0.0883999	-0.274425	-0.396685	-0.0623903	0.0144271	-0.276327	0.147484	-0.0294594	0.0826768	0.397893	0.326979	-0.319401
Line160	0.156585	-0.145794	0.302863	-0.144872	0.0971636	0.318134	-0.201735	-0.0796709	-0.0329376	0.00484952	-0.125147	0.064283	0.230703	-0.0406727	0.28366	0.150335	-0.148539	0.0970934	-0.0754118	-0.00854686	-0.116414	0.156373	-0.0588916	-0.0483216	-0.0816165	-0.0841739	0.0416811	-0.180255	-0.472621	-0.0550389	0.210508	0.00777484	0.140274	0.368145	-0.0066077	0.00134681	0.0419102	0.0354338	-0.732937	-0.11596	-0.0521412	0.135374	-0.12794	0.0414357	0.138189	-0.0184622	0.066569	-0.0171938	-0.0740207
Line161	0.0681453	-0.0691254	0.250183	-0.0462672	0.0155262	-0.00440401	0.0617484	0.267293	0.0506978	-0.114468	0.361672	0.113629	0.237214	-0.0874169	0.0592206	0.22947	-0.211958	-0.247406	-0.170509	0.21548	0.190599	-0.0581845	0.125128	-0.122872	0.00988956	0.0531447	0.400202	-0.304831	0.0824862	-0.380211	-0.094456	-0.0237953	-0.307457	-0.163832	-0.0710717	0.0326823	0.281952	0.0548894	0.115391	0.0202274	-0.0741344	-0.104359	-0.0424979	0.0320409	0.0212224	0.117338	0.214945	0.0771261	-0.359539
Line162	0.021221	-0.107947	-0.179775	0.291656	0.0818913	0.115153	-0.294254	0.0510019	0.044476	0.146377	-0.191748	-0.0554646	0.570354	0.0175874	-0.0103167	-0.074357	0.0531186	0.0803488	0.0155927	-0.29419	0.12749	0.270674	-0.236927	-0.133517	0.0281604	-0.153223	-0.0957089	0.18337	-0.361851	0.175982	0.0371232	0.172374	0.246733	-0.110987	0.104532	-0.280891	-0.732403	-0.135386	0.131468	0.247902	0.0578621	-0.21665	0.0879763	-0.397908	-0.132592	-0.086796	-0.11916	-0.119516	0.113213
Line163	-0.114769	-0.0844566	-0.11898	0.0256053	0.114524	-0.162798	0.249855	-0.0149455	0.114593	0.172365	0.295333	0.478342	-0.0846384	-0.129812	0.282782	0.10709	-0.0515547	0.038567	-0.00773891	-0.182788	-0.391589	-0.582978	0.288591	0.088548	-0.137172	0.129552	-0.124982	-0.00797841	0.214519	-0.057545	0.0225155	0.195696	-0.159688	0.0937877	-0.144762	-0.168452	-0.223872	-0.21726	0.0257987	0.0310522	0.0313423	-0.110561	0.218538	-0.257856	-0.00290576	-0.33654	0.080002	-0.377042	0.0836036
Line164	0.129769	-0.316887	0.0341977	-0.308313	-0.0158107	0.095731	0.0309276	-0.12662	-0.254254	0.0821381	0.20567	0.0721552	0.0709224	0.0718276	-0.523365	0.151911	0.0396554	0.13957	0.074489	0.0845677	0.0331195	0.30108	-0.0500914	-0.0599421	-0.306623	0.00481844	0.220871	-0.150423	0.273551	0.0584166	0.0928485	-0.00302034	0.0401893	-0.0524108	-0.0497699	-0.00900253	0.23362	-0.000803737	-0.269033	-0.10903	-0.0897686	-0.0935634	0.147083	0.0637109	-0.106528	0.213494	0.056906	0.122154	-0.0706094
Line165	-0.238717	0.09261	-0.170111	0.437936	0.167366	0.139452	-0.183837	-0.145197	0.00199747	-0.00578554	-0.148737	-0.451391	-0.0399908	0.0450808	-0.157823	0.197086	-0.205539	0.177116	-0.00187344	0.403783	-0.105338	-0.55988	0.30767	-0.173538	0.371	0.591706	-0.0982155	-0.167762	0.156982	-0.42504	0.45312	0.227655	-0.00892775	-0.218522	0.0968151	0.0834473	0.768909	0.123811	-0.510514	-0.522085	0.0109919	0.309914	0.0896958	-0.252319	0.419296	-0.334271	-0.231039	0.248234	-0.0239854
Line166	0.288565	-0.0967984	0.194806	-0.224295	-0.146489	0.469521	0.00418663	0.0552927	0.204801	-0.00630634	0.188206	-0.0477137	0.120794	-0.286238	0.255607	-0.11556	0.304737	-0.333868	-0.0181499	-0.0504835	0.596706	0.356807	0.0555838	0.171103	-0.085757	-0.723478	-0.217847	0.205244	-0.0526004	0.286676	0.0658272	-0.0378611	0.444439	-0.119238	-0.0596923	0.122113	-0.894386	0.0548828	0.77815	-0.433801	-0.0835306	-0.139604	0.0970045	0.558086	-0.11939	0.0959249	-0.0913035	0.0971637	-0.230477
Line167	-0.204286	0.0208639	-0.133978	0.319866	-0.210212	-0.0504393	-0.140204	0.166922	0.0697599	-0.0518241	-0.0128108	0.0150498	0.173974	0.0594442	0.0762087	0.229048	-0.0201231	0.0371355	0.0448823	0.0408722	-0.276425	-0.321816	-0.201859	0.0303614	0.202131	0.135	0.0205076	0.19828	0.0684822	0.0831806	-0.363214	0.317343	0.252761	0.0339556	0.150447	-0.125223	-0.229835	-0.292729	-0.118988	0.286963	-0.132487	-0.182203	-0.419077	-0.115381	-0.231429	0.161725	0.0378802	0.223934	-0.00234323
Line168	0.167685	0.235501	0.144187	0.27868	0.0720146	-0.069393	0.21508	-0.100236	0.0174923	0.0571252	0.348384	0.116209	-0.177479	-0.118791	0.136572	0.264158	0.0327205	0.187158	0.0545053	-0.312721	-0.0596126	0.00501575	-0.0079501	-0.220988	-0.0737252	0.112002	0.0126196	0.143295	-0.204213	0.0907897	0.181332	0.102397	0.0456533	0.0885983	0.144764	-0.371182	-0.531754	-0.241858	0.204125	-0.158984	-0.0531568	-0.0873336	-0.00535168	-0.0954544	0.0068983	-0.0418919	-0.173528	-0.129733	0.0769631
Line169	0.0639372	-0.0822112	-0.10824	-0.244133	0.495209	-0.244081	0.00179285	0.0999689	0.0507183	-0.0227311	-0.11507	-0.063659	-0.0125899	-0.0150941	-0.385562	-0.147772	0.223796	-0.233317	0.244602	0.317997	-0.017416	0.358741	-0.27917	0.0322425	-0.0981388	0.00565461	-0.155491	-0.0460615	-0.0503297	0.00651611	0.0223352	-0.250248	0.00515333	-0.305985	-0.00899423	-0.0440605	-0.0929487	-0.155195	-0.0783878	0.0190598	0.0267122	-0.326159	-0.122742	0.087787	0.316305	-0.0782581	0.385859	-0.125744	-0.0227167
Line170	-0.196606	0.169945	0.0683344	-0.104886	-0.234022	-0.437537	0.0160781	-0.293464	0.264215	-0.0126184	-0.0958802	0.17178	-0.315214	-0.0382707	0.243466	0.139166	0.0366809	-0.169275	0.0396572	0.0733921	0.0995774	0.0652036	-0.00779069	0.0038923	-0.256189	0.192769	-0.037737	0.0986782	-0.199542	-0.28752	0.39111	0.171908	0.104207	0.0832596	0.0419478	-0.0783147	-0.26045	0.10572	0.314877	0.126051	0.140058	0.0059338	0.294829	0.176488	-0.0931344	-0.0234876	-0.0484324	0.354095	0.284997
Line171	0.132226	-0.135671	-0.0232434	-0.102586	-0.189087	0.224457	-0.0908453	0.0548707	0.0278394	0.0479471	0.0141384	0.174346	0.150197	0.0947063	-0.0367776	-0.149447	0.161732	0.145935	0.186915	0.0704128	0.1971	-0.0250756	-0.0711333	-0.0595384	0.0977085	-0.0445719	-0.0460586	0.194231	-0.0918796	0.0404702	0.0708366	-0.290282	-0.0535619	-0.251626	0.204075	0.179171	0.338933	0.327417	-0.0361684	0.235081	0.41804	-0.178234	-0.141215	0.223073	-0.00576827	-0.32058	-0.00317996	-0.0240772	0.117346
Line172	-0.153201	-0.0693297	0.187025	-0.0462061	0.103747	-0.12281	0.269554	0.0438415	0.0644457	-0.194981	0.0735547	-0.226775	-0.0630224	0.120123	-0.175812	-0.196002	0.0135758	-0.04344	0.396158	0.113189	-0.185641	-0.343435	0.301576	0.0993434	0.0650703	-0.0416116	-0.146142	0.152161	-0.243674	0.156376	0.114698	-0.0777731	0.0697613	-0.0774079	0.100619	-0.211277	-0.241346	-0.310278	0.0875365	-0.286053	-0.178778	0.123582	-0.0951805	0.03339	0.232596	0.207598	-0.151353	0.142193	-0.0717659
Line173	0.0908372	-0.0522102	-0.112931	-0.0845058	0.0324405	-0.139923	-0.0638311	-0.132476	-0.0437745	0.0404994	-0.0404498	-0.163575	0.113115	0.0750916	-0.136064	-0.088582	-0.0318202	-0.115655	0.139913	-0.373711	0.191419	0.0166137	0.00648695	0.12753	0.0438184	0.00401421	0.100859	-0.0583373	0.185412	0.179634	-0.345154	-0.0704085	0.307579	0.238837	-0.323863	0.0716458	0.182369	-0.0965797	0.0433306	0.0756649	-0.211262	0.307839	0.0901512	-0.14067	-0.095114	-0.172924	0.176173	-0.311706	0.00748853
Line174	-0.050556	-0.0745085	-0.127896	0.0306264	-0.533818	-0.109265	-0.213301	0.0157085	0.0714997	0.0533848	-0.048307	-0.078368	0.052661	0.0353661	0.0856741	-0.0841013	-0.107402	0.156034	-0.208892	0.0484299	0.128249	0.139259	0.024711	0.0442895	-0.0273619	-0.159042	0.129156	0.0582689	0.0895615	-0.0595464	-0.410529	0.162835	-0.063054	-0.270108	-0.0444991	0.0431863	-0.0735039	-0.0866221	-0.100611	-0.366081	0.0767796	-0.00543101	0.110281	-0.163955	-0.165762	0.136683	-0.0442047	-0.00240731	0.127113
Line175	0.0440061	-0.374873	0.130741	0.169676	-0.0780205	0.327809	-0.185934	0.128988	0.185146	-0.0315307	-0.217376	-0.0228195	-0.00425828	-0.00808324	-0.296389	-0.0760944	-0.0425909	0.47768	-0.0964822	0.240062	0.343117	-0.427909	0.23215	-0.245058	0.19452	0.0916768	0.239002	-0.152591	-0.233233	0.395096	0.0221317	0.0943253	0.311897	-0.0382919	0.419052	-0.251818	0.306247	0.31732	0.13067	0.0898304	-0.185341	0.100676	0.181058	-0.0687222	-0.674436	0.104823	-0.476855	-0.435562	-0.123922
Line176	0.104263	-0.0390756	-0.118843	0.0235367	0.130891	0.0725517	-0.138386	0.0387722	-0.0367879	0.0175255	0.19712	0.189882	-0.130053	-0.00725399	0.339663	-0.20298	-0.026881	-0.264748	-0.164437	-0.269667	-0.229114	-0.216578	-0.221231	-0.0399352	-0.209586	0.103426	0.287775	-0.419332	0.0104236	-0.416347	0.041891	-0.0531843	-1.0301	-0.0211803	-0.194336	0.00390504	-0.444425	-0.00765506	0.220998	-0.0921561	-0.0412479	-0.0593245	-0.0970765	0.314062	0.00177548	0.0621969	0.0245786	0.118851	0.00794375
Line177	-0.184528	0.117102	-0.052581	-0.117646	0.0509321	-0.0401872	0.0907385	-0.0580925	0.0213841	-0.130586	0.0595209	-0.0189827	-0.282665	-0.131855	0.144453	0.512547	0.0811052	-0.321786	-0.236106	-0.297473	-0.029691	-0.398121	0.303676	0.0723978	0.0685944	0.108962	0.0600784	-0.192285	0.125491	-0.00384644	-0.165362	-0.0720212	-0.261722	-0.0457307	0.182886	-0.172201	0.491947	-0.226394	0.065708	-0.300244	0.346741	-0.162472	0.222715	0.173737	0.107922	-0.0133877	0.346139	0.162193	-0.0854145
Line178	-0.00541079	0.063107	0.234441	0.0812631	-0.166723	0.147514	0.0619397	-0.206236	0.278909	-0.0550301	0.140132	0.163883	0.0103645	-0.0630874	-0.0670755	-0.297307	0.0897819	-0.0171452	-0.0944608	-0.144911	-0.101891	0.057911	0.200386	-0.104567	-0.0443853	-0.303858	-0.00866048	0.188978	-0.143212	-0.0677109	0.0459772	0.0461198	0.163577	-0.244041	0.388069	-0.113666	-0.100399	-0.228499	-0.14437	-0.153841	0.0210655	-0.0372303	-0.0714499	-0.367575	-0.524287	0.154415	-0.0767266	0.11708	0.316886
Line179	0.201495	-0.00931002	0.200571	-0.210349	-0.121934	-0.233125	0.0362742	-0.0330838	0.132794	-0.136977	-0.0802997	-0.186886	-0.124197	-0.0471895	0.0360683	-0.0144871	-0.0473726	0.18628	-0.172003	0.224526	-0.0492661	0.05495	-0.0129714	0.120435	0.0315612	-0.109174	0.00108006	0.107291	0.221733	-0.371934	0.365931	0.104021	0.233639	-0.1846	-0.206751	0.231626	0.0466957	0.433301	-0.400677	0.157515	0.128593	-0.0634718	0.12568	0.0182509	-0.0135381	0.198588	0.26753	-0.106368	0.347311
Line180	-0.0319778	-0.310193	-0.157679	-0.132365	0.206887	0.103222	0.023431	0.0977273	0.0619601	0.0622236	0.0626479	0.0096223	0.219474	-0.152501	0.0154384	-0.046294	-0.177101	-0.0546336	-0.135077	-0.295308	-0.338234	0.0600615	0.0754944	-0.0722068	0.0948374	0.108802	0.179939	0.154652	0.340449	-0.135503	-0.111818	0.0276433	-0.801322	0.219534	-0.00580033	-0.0828252	0.191274	0.117958	-0.471062	-0.172265	-0.323526	-0.0954945	-0.0188492	0.00122903	-0.0313162	-0.111448	-0.49792	-0.182589	-0.0830242
Line181	-0.0888777	-0.149498	-0.183686	-0.0929579	0.0851007	-0.0809105	-0.172677	0.367681	0.0902305	-0.139706	-0.112032	0.076334	-0.271362	0.0819319	0.162018	-0.304403	0.143837	-0.0621015	-0.268098	-0.328537	0.0126247	0.353762	-0.00823458	-0.157009	0.388685	-0.122578	0.203111	-0.118065	0.14973	-0.085366	0.289169	-0.245409	-0.144702	0.0499983	-0.082731	0.184701	-0.485854	-0.0205028	0.450932	0.014193	-0.114155	0.431759	-0.00160167	-0.101778	0.336011	-0.156019	0.12381	0.0500019	-0.013014
Line182	0.167048	0.2567	0.142602	-0.108528	-0.00261671	-0.141397	0.264491	-0.245084	-0.199929	0.133216	0.158584	-0.209703	0.148391	0.00379385	-0.134294	0.210298	-0.528221	0.0760657	0.437119	0.0923359	0.0104171	-0.167436	-0.0117656	0.109348	-0.398738	0.0844208	0.194392	-0.164552	-0.109525	-0.158135	-0.0163219	0.35563	0.266372	-0.149041	-0.320481	0.247436	0.468718	-0.199643	-0.688605	-0.258078	0.146128	-0.165906	-0.210069	0.186736	-0.102409	0.208053	-0.203416	0.0742607	-0.0528345
Line183	0.0754282	-0.0694242	0.287534	0.303766	-0.0338353	-0.0576234	-0.0684115	0.433345	-0.177947	-0.00681049	0.110387	-0.162689	0.0226904	-0.0298071	0.210768	-0.0149859	0.123031	0.0183532	-0.078484	-0.249007	0.253025	-0.224475	-0.012982	-0.083665	0.321853	-0.0094522	-0.156043	-0.141527	-0.460342	0.21703	0.0948461	-0.0326078	0.213682	-0.0621114	-0.185587	0.110339	-0.203664	0.220843	0.362194	-0.142618	-0.0358207	0.212709	-0.0320272	0.130796	0.19797	-0.359754	0.147677	-0.0740933	-0.214545
Line184	0.110318	-0.3246	-0.322297	-0.324903	-0.334316	0.164449	0.0479633	0.155003	-0.0218718	0.252878	-0.138882	-0.0333318	0.0930842	-0.0816103	0.314814	-0.320457	0.121557	-0.185424	0.294661	0.0367099	0.382293	-0.278628	0.215281	-0.261948	0.0422933	-0.133647	0.127455	-0.0443072	-0.147078	-0.17614	-0.109592	-0.319298	-0.254113	0.0581728	0.228718	0.127897	0.63576	0.194876	0.873287	-0.0503959	0.162055	-0.199693	0.137105	0.500895	-0.0137607	0.0637403	-0.0115104	-0.0250968	-0.24274
Line185	0.0657387	-0.0293736	0.0796054	-0.258298	-0.155877	0.126416	0.0580514	-0.0991762	0.083948	-0.00736963	-0.121361	0.133332	-0.129629	0.146493	0.354583	-0.543143	-0.15753	0.0162893	0.630853	0.091621	0.68852	0.0687757	0.0283569	0.28054	0.231088	-0.0917819	0.0182967	-0.443077	0.0269106	0.130472	-0.2779	0.140472	-0.0937797	0.0243951	-0.44654	-0.281809	-0.606404	-0.729079	-0.288756	-0.219138	-0.106671	0.0989566	-0.0392712	0.274281	-0.922911	-0.00832484	0.0122872	-0.436382	0.151962
Line186	0.0284484	0.339487	-0.063241	-0.0232953	0.591849	0.106869	-0.12265	0.17886	-0.134225	0.0626641	-0.00579223	-0.559928	-0.247755	-0.176263	-0.297087	0.31599	0.106073	-0.119027	-0.396703	-0.0166611	-1.09399	-0.00307575	-0.123495	-0.151279	-0.34187	0.127144	0.324413	0.267458	0.269758	-0.31611	0.503677	-0.0428155	-0.236933	-0.247244	0.255968	0.181605	0.366118	0.374378	0.79085	0.028907	0.030872	-0.16253	-0.534956	0.366403	0.535932	0.0716629	0.0335781	-0.129065	-0.139131
Line187	0.189954	0.166116	-0.0248529	-0.0407179	-0.0154945	0.106909	-0.165674	-0.0512567	0.202173	-0.170127	0.399472	-0.149465	0.279659	0.0452273	0.319133	-0.0222996	0.112544	-0.0720731	-0.077018	-0.173935	0.184445	-0.190285	0.220855	0.178957	-0.064505	0.0669264	-0.108593	-0.166444	-0.281851	0.134932	0.0841594	0.0782836	0.209902	0.123075	0.598333	-0.296126	0.240262	-0.0753389	-0.267276	-0.195785	-0.137386	0.0987609	-0.14456	-0.647367	-0.203352	0.125436	-0.141815	-0.760862	-0.266309
Line188	-0.0399161	-0.0389912	0.0471501	0.0511861	0.165893	-0.0380263	-0.0260786	-0.0612108	0.0309063	-0.0287517	-0.00431783	0.0233962	-0.00131984	-0.474499	0.132961	0.0234274	-0.0101351	-0.0216977	-0.00570205	0.062398	-0.157717	-0.0383811	0.0501097	-0.175831	0.0450243	-0.0184128	0.00927316	-0.121963	0.0673751	-0.0269687	0.0341868	-0.0516015	-0.0438011	0.00199957	-0.163743	0.00125118	-0.189968	0.0815097	0.284266	-0.0881534	-0.0846206	-0.0678982	-0.0319376	0.0154162	-0.118538	0.0166303	0.00529023	-0.00944989	-0.0252286
Line189	0.0179474	-0.0424819	0.133894	-0.0522239	-0.146572	-0.170241	0.0358347	-0.198395	0.0522147	0.00198345	-0.139887	-0.228618	0.0188526	0.00194461	-0.115862	0.356892	0.00945889	-0.00598035	-0.216235	-0.0110939	-0.280313	-0.0755481	0.202986	0.212036	-0.0235403	-0.0216418	-0.184037	-0.0516544	-0.0598797	0.232095	0.00687815	-0.0702852	0.125426	-0.0295199	0.103872	-0.227632	0.181245	0.153262	-0.536025	0.00589988	0.111827	-0.218095	0.0213854	-0.305199	0.0548695	0.217143	-0.0532412	-0.172012	-0.229505
Line190	-0.219072	0.132093	0.0488905	0.055415	-0.135728	0.330419	0.0630675	0.462464	-0.0280787	-0.0294701	0.0967461	-0.157614	-0.147345	0.0134646	0.226412	0.00465206	-0.16513	-0.0790147	0.118971	-0.0552506	0.229134	0.24087	-0.333266	-0.0901209	0.0931049	-0.0228911	0.192377	-0.0593416	-0.0291024	0.0147658	-0.0672852	0.178104	0.0959218	0.0477786	-0.0184333	0.0528333	0.279052	-0.12922	0.519431	-0.0053819	-0.157334	0.305279	-0.21092	0.13823	0.0733379	-0.112146	0.122163	0.282849	0.0190434
Line191	0.0799755	-0.132819	-0.101365	-0.0552253	0.127683	-0.262803	0.11556	-0.108445	0.0772841	-0.0810587	-0.09658	0.0523638	0.189143	0.129065	-0.45029	-0.0933532	0.239252	-0.00266189	0.171786	0.143715	0.00129985	0.154692	-0.071969	0.112648	0.0701804	-0.171977	-0.00134956	-0.123566	0.280368	-0.0402815	0.087575	0.224314	-0.19221	0.058929	0.112174	-0.267609	0.207424	0.0167569	0.172987	0.0485382	-0.403601	-0.254696	-0.26928	0.276278	-0.129208	-0.0540497	0.0270701	0.0429692	0.101397
Line192	-0.0749638	0.0999035	-0.352057	-0.275588	-0.137343	0.165817	0.0296464	-0.0458175	0.0131307	0.0950862	-0.447038	0.0062137	0.232885	0.144914	0.0367385	-0.159472	-0.213769	-0.131663	0.338299	-0.143799	0.0953822	0.0101925	0.0596718	-0.0390687	-0.0118417	0.0528161	-0.298097	-0.201736	0.0478375	0.163783	-0.0114237	-0.118942	0.100446	0.401077	-0.0706522	-0.0395615	-0.345349	0.315107	0.0844416	0.271024	-0.0995149	0.116533	0.130002	-0.154331	-0.16657	-0.158243	-0.0556165	-0.286383	-0.00936924
Line193	0.0180581	0.00546078	-0.167476	-0.194179	-0.381233	-0.0723454	-0.135724	-0.291745	0.0766644	0.117309	0.0149133	0.126097	-0.295668	-0.0429244	0.132075	0.123658	0.140585	0.0908781	0.358739	-0.124488	0.0801253	0.0777118	-0.0596201	-0.195682	0.163885	0.127395	-0.0716104	0.163465	0.265987	-0.00869207	-0.268364	0.0534809	-0.160913	-0.110676	0.0216452	0.0380217	-0.0159286	0.108287	0.337663	-0.162203	0.201909	-0.307539	0.146329	-0.0333654	-0.0155032	-0.0437911	-0.0377232	-0.00748748	0.0096413
Line194	-0.107001	-0.284387	0.229393	0.0463908	-0.436394	0.301372	-0.149347	0.0560433	0.0350729	-0.164535	0.174085	-0.0333354	0.0114528	-0.0979099	-0.204204	-0.144196	-0.226386	-0.0496596	-0.318679	0.166658	-0.165846	0.0581247	-0.0078097	0.105852	-0.341636	0.0448901	0.0687542	-0.088434	-0.173603	0.0826756	0.0429335	-0.279707	-0.323657	0.135567	-0.204049	0.0306601	-0.0464064	0.0690682	-0.365382	-0.111306	-0.000670059	-0.20771	-0.284819	-0.0125839	-0.288925	0.169563	-0.108782	0.324685	-0.121099
Line195	-0.0885739	-0.0360396	-0.0278452	-0.111128	0.117351	-0.140107	0.269156	0.0477214	0.00716277	-0.0782802	0.0818779	-0.143275	0.450273	-0.0609187	0.486029	0.0485697	0.0631656	-0.313834	-0.207886	0.27693	0.0912692	-0.00452998	-0.208314	0.0446154	-0.2567	-0.0304963	-0.100385	-0.223714	-0.414712	0.0364908	-0.151315	-0.170076	-0.100649	-0.328363	-0.225108	0.0620483	-0.0491956	0.235691	0.666713	-0.0212152	-0.476382	-0.0398986	0.176332	0.0339171	-0.175725	-0.286334	0.00412046	0.00958709	0.0779657
Line196	-0.0158846	0.113744	-0.370053	0.054054	0.157922	-0.168729	-0.0726868	-0.13254	0.235278	0.12493	0.222861	-0.0248961	-0.190826	-0.0485093	0.20496	0.130569	0.179776	-0.0903962	-0.256859	0.149365	0.347342	0.0693871	-0.0979132	0.0621067	0.208165	-0.0577807	0.120817	0.059447	-0.180849	0.00775959	0.0261619	0.231684	0.104048	0.0967429	-0.00364923	-0.179354	-0.0863482	-0.0954432	0.321586	0.221068	0.118112	0.23085	0.00305632	0.238896	-0.215342	-0.0336653	0.0978036	0.22746	0.118502
Line197	-0.168471	-0.0337254	0.116591	-0.324052	0.0398812	-0.192978	0.0122601	-0.0744054	-0.0208105	0.256991	-0.170277	0.00417136	0.0945814	-0.0021222	-0.0297233	-0.109297	0.00868406	-0.190191	-0.155198	0.0269954	-0.166574	-0.403679	0.243139	-0.0521529	0.0817996	0.22579	0.0369667	0.0569464	-0.0750934	-0.222065	0.140525	0.11806	0.101953	-0.207851	-0.115448	0.239206	0.24668	0.148678	0.248308	0.140164	0.073153	-0.0385894	0.45745	-0.196172	0.145596	0.0697461	-0.0424875	0.0375923	0.136912
Line198	-0.00492367	-0.22756	0.366727	0.064043	0.0736481	-0.0833963	0.143303	0.0280389	-0.0153716	-0.0784035	0.0736863	0.00764823	-0.0544321	-0.0346503	-0.0854252	-0.0790635	0.193544	-0.00489155	-0.131703	0.0659262	-0.0272324	-0.226729	0.173288	0.0712611	0.0855084	0.182073	0.121986	-0.00131145	0.228973	-0.0647589	-0.0704258	0.206322	0.0158656	0.264688	-0.0404195	0.0314445	-0.0989151	-0.0129962	0.239107	0.254083	-0.0730054	0.0254582	0.0718225	0.0532277	0.220837	-0.215902	0.0303818	-0.0328448	-0.0997878
Line199	-0.0106006	0.134443	-0.15619	0.16516	0.0193961	0.0992707	-0.224599	-0.177035	-0.235477	-0.0413451	-0.00454108	0.101256	-0.269394	0.0904763	0.0616617	0.210069	-0.0573811	0.0909759	-0.0202224	-0.344365	-0.039748	-0.189483	0.120525	-0.00647538	0.148016	-0.06592	-0.0704463	0.101707	0.191974	0.0567895	0.311157	-0.0131022	0.0384155	0.158122	0.235123	-0.129985	-0.168952	0.276917	-0.0649047	-0.0870145	-0.110556	0.0482648	0.0611408	0.0624337	-0.130332	-0.0734258	-0.021563	0.175073	0.163124
Line200	0.322273	-0.0601062	-0.153877	0.319084	-0.124394	-0.77523	-0.48951	0.144923	-0.109421	0.321992	0.26794	-0.0945056	-0.278679	0.140495	0.299107	-0.00411589	-0.533497	0.504188	-0.26546	-0.161362	0.208159	-0.923765	-0.23135	-0.3942	0.170076	-0.142728	0.331558	0.0151548	0.181048	0.135303	0.122364	0.533111	0.445734	-0.228942	0.326224	-0.278257	0.205002	0.721128	0.408665	0.740053	0.119555	0.0378694	-0.204979	0.289078	-0.0999214	-0.0176095	0.218876	-0.638048	-0.13124
Line201	-0.0559994	-0.0225022	0.402018	-0.124176	0.232355	-0.555263	0.321888	0.0457859	-0.0589314	0.0187096	-0.288421	-0.1732	0.0554735	0.0904144	-0.09535	0.0531292	0.325076	0.307796	-0.0180722	0.391579	-0.0210114	-0.0219855	0.148673	-0.0276625	0.0924076	0.0479847	-0.270837	0.156064	-0.00953192	0.472471	-0.0176135	-0.0453056	0.0535852	-0.0708137	0.019911	-0.255287	-0.143927	-0.510583	0.353885	-0.089914	0.0671151	0.325463	0.0231991	0.162539	0.324756	-0.12821	-0.44513	0.484608	0.0703474
Line202	0.0977298	0.134407	0.209395	0.0688277	0.0132192	-0.155819	0.0613833	0.0455959	0.132898	-0.224524	0.0521156	-0.259683	-0.0273124	0.0846698	-0.0861573	-0.822643	-0.00359532	-0.065649	-0.0254374	-0.0558529	-0.169206	-0.0871495	0.0525993	0.112193	-0.348355	0.0677079	0.102826	0.00851102	0.0506885	0.209616	0.148094	-0.0428658	0.0287966	-0.217903	0.0326229	0.0243646	-0.486723	-0.268236	-0.335766	0.52217	0.106928	-0.137228	-0.181921	0.221868	0.199705	0.0477574	0.141084	-0.123117	-0.219126
Line203	-0.100816	0.180977	-0.128214	0.176857	-0.045459	-0.0124795	0.233488	-0.240984	-0.0284157	-0.198248	0.0615932	0.0972141	-0.168948	0.146047	0.161937	0.0328836	-0.145854	0.115556	0.0588891	0.232271	0.155882	0.0969457	0.124554	0.0468315	-0.49342	0.594206	0.052394	-0.0541459	0.25188	-0.374929	0.165104	-0.0346522	0.0768085	0.43507	-0.129481	-0.214007	-0.168505	0.00665509	-0.049426	-0.0611392	-0.168878	-0.123532	-0.077968	0.269707	0.0678265	-0.206921	0.0294731	-0.157275	0.00773261
Line204	0.0342897	-0.0234604	0.132569	-0.0243187	-0.106463	-0.092164	-0.0191755	-0.182881	-0.324666	-0.0255892	0.0153921	0.118717	0.0942718	-0.0643154	-0.0201213	0.0459284	0.15285	0.0809006	0.0952047	0.0565275	-0.00302549	-0.113041	0.000434044	0.0178681	0.103986	-0.0417011	-0.0871341	-0.406623	0.152593	-0.0354467	0.0941825	-0.0536001	-0.124122	-0.0417902	0.1722	-0.251754	0.078629	-0.0863011	0.194893	-0.116317	0.0407673	-0.00528277	0.20364	0.135835	0.141205	0.0971191	-0.0627102	-0.09317	-0.0715654
Line205	0.154588	-0.0908216	-0.122214	0.174219	0.369745	0.197298	-0.0758662	-0.0432132	0.024355	-0.256641	-0.295526	-0.139994	-0.0753896	0.0500766	-0.199197	-0.206255	-0.458743	-0.0271565	0.116228	0.0609117	-0.979908	0.224534	0.175085	-0.0961636	-0.453992	-0.0627372	-0.144281	0.58532	0.0483015	0.411476	-0.0922464	-0.0310622	0.0678772	0.216257	-0.167969	0.156059	-0.0925407	0.134759	0.205837	0.143705	0.164227	-0.159349	-0.0204986	0.123332	-0.334867	0.227008	0.268883	0.359032	-0.380533
Line206	-0.0538356	0.0499753	0.01701	0.103519	0.0759407	-0.112393	-0.104233	-0.0265941	0.00317994	-0.173774	-0.0321274	-0.142036	0.0657114	0.000175939	-0.379915	0.247537	-0.134298	-0.112667	0.465885	0.486479	-0.202158	0.0661477	0.18363	0.0114761	0.221061	-0.214718	-0.00080963	-0.0679512	0.083552	0.144294	-0.189612	0.169541	0.083389	-0.26788	-0.0474425	0.239649	0.250982	-0.0668639	0.348235	-0.165381	-0.165562	0.124395	-0.139622	0.255178	-0.22823	-0.351023	-0.0749997	-0.0259042	-0.0598773
Line207	-0.0263469	0.0903523	0.0265954	-0.0529558	0.151744	0.459115	-0.0796451	-0.11495	0.168476	-0.0174023	-0.232729	0.170411	0.301608	-0.00356246	0.218088	-0.294516	-0.0122604	0.122688	-0.170463	-0.239733	0.0120283	0.0196693	-0.0818692	0.0235973	0.0266808	-0.0351791	0.0367156	0.0744982	0.0312734	-0.303782	0.0618041	-0.194835	0.0537068	-0.418691	0.397225	0.18661	-0.320541	-0.116435	-0.289524	-0.45772	-0.135233	0.0923775	0.009354	-0.176263	0.323491	0.0228081	-0.211411	0.131834	0.328183
Line208	-0.0125517	-0.364801	0.0411524	-0.0611768	0.298198	0.390978	-0.104356	-0.20652	0.266523	0.000984509	-0.129874	-0.261013	-0.157107	0.0253118	-0.00766682	0.491728	0.130155	0.167233	0.5891	-0.247204	0.146737	0.306559	0.0480675	-0.0535082	-0.371167	-0.272307	0.248493	-0.143469	0.219308	-0.394459	0.259919	0.119729	-0.158565	0.600929	-0.315922	-0.168624	0.162053	-0.166341	-0.401428	-0.216265	-0.0994403	-0.600636	-0.292134	0.084258	0.103215	0.271291	0.272458	-0.33657	0.103652
Line209	-0.0920629	0.153802	-0.132865	0.0215291	-0.281459	0.0161159	-0.152574	0.120612	-0.194448	-0.0427741	0.108671	-0.04324	-0.419683	-0.313395	-0.217471	0.0589204	0.0603078	-0.296648	0.0241473	-0.0645118	-0.0464432	0.0301746	-0.165231	-0.105822	-0.214053	0.0346814	0.039277	0.129529	-0.241658	0.350634	-0.103262	-0.344827	-0.216201	0.153079	-0.127673	0.275253	0.0213	-0.0345085	0.112354	-0.29062	0.0928673	0.0952694	0.255825	-0.0251706	0.0396998	0.0646199	0.0483432	0.0859113	-0.00708757
Line210	0.13613	-0.350403	0.175004	0.0150235	0.0595801	0.159404	0.230711	0.30294	-0.28421	0.17964	0.0348266	0.231126	0.115247	-0.0998106	0.285004	-0.70606	0.462556	-0.0431512	0.0486029	-0.536422	-0.0718252	-0.239727	0.299634	0.0216294	0.175741	0.096033	-0.245235	0.236114	-0.208802	-0.182213	0.387061	-0.414439	-0.506538	0.137891	-0.428644	0.337566	-0.0258449	-0.321073	-0.337602	0.18211	-0.0110748	-0.0446826	0.292915	0.170172	-0.0682107	-0.274381	-0.0481378	-0.39344	-0.0625701
Line211	0.119972	0.101158	-0.166735	-0.0666518	-0.250465	0.0374913	-0.0168651	0.0527447	-0.268869	0.176092	-0.401716	0.252304	-0.44039	0.0873864	-0.217325	-0.150376	0.164174	-0.153877	-0.395942	0.0973482	-0.443798	-0.125229	0.166917	-0.171486	0.244385	-0.0403099	-0.161933	-0.19048	0.164119	0.0751377	0.0596419	-0.106128	-0.128938	0.0498728	-0.139	-0.0702268	-0.0758153	-0.204435	0.0207518	-0.314765	-0.148943	0.0429129	-0.138747	0.281382	0.285181	-0.0259821	0.154539	-0.0145564	0.009435
Line212	-0.126286	0.0335695	-0.0242021	0.0608586	-0.245998	-0.0802992	0.271672	0.129132	-0.0191553	0.0151583	0.144811	0.0604591	-0.0888006	-0.122026	0.39063	-0.301421	-0.176305	-0.0725791	-0.110827	0.117575	0.146746	-0.255817	0.161416	0.0197192	-0.0595892	-0.0809507	0.180447	-0.0327494	0.0931483	-0.239613	0.184855	0.107427	0.063075	-0.0413238	0.189924	-0.0808333	0.309066	0.0747386	0.229222	-0.0133982	-0.00750071	0.315337	0.0392914	-0.276096	-0.01296	0.0593803	0.0445892	-0.173275	-0.0730789
Line213	-0.0107606	-0.256668	-0.136988	-0.0167699	-0.303835	0.164525	0.0149228	0.0265446	0.0816072	-0.0504075	0.0848841	-0.185247	-0.264278	0.0110224	-0.365823	-0.258979	-0.219224	-0.246581	-0.0749564	0.466498	-0.563021	-0.356567	0.410937	0.13548	0.125589	0.0187034	-0.184725	-0.00204285	0.0192801	0.02994	0.329928	-0.382117	-0.110033	0.157726	-0.181049	0.0875455	-0.30781	-0.360325	-0.0068363	0.0368135	0.0387301	-0.0326622	-0.212621	0.37402	-0.157641	0.180915	0.279083	0.264116	0.133488
Line214	-0.00304044	0.377589	0.260186	-0.227685	-0.00379439	0.00720773	0.006941	-0.0814728	0.0460439	0.139647	0.236707	-0.176775	-0.0513331	0.0303807	0.44379	0.150687	-0.0212327	-0.52553	-0.173805	0.0822643	-0.393351	0.30337	-0.0215136	-0.0287206	0.0382495	-0.0982319	-0.0659836	-0.0395669	-0.129315	-0.260065	0.230252	-0.127366	-0.173382	-0.164351	0.161462	0.0158585	-0.170467	0.141017	-0.0893574	-0.322687	0.224956	-0.232672	0.0942051	0.0293931	-0.152089	0.169147	0.0974254	-0.20251	0.080311
Line215	0.19601	0.0572639	-0.202315	-0.07214	-0.0664099	-0.367748	-0.0143204	0.139631	0.0987349	-0.124911	0.00675806	0.0867162	-0.877993	0.0229799	0.204244	0.0429767	-0.245393	-0.238716	-0.553546	0.0906519	-0.0421468	0.0555227	-0.051542	-0.0363876	-0.00536737	-0.827044	0.258769	-0.0820335	-0.0401764	0.195528	-0.197021	0.0103857	-0.55437	0.0474884	-0.229241	-0.0516623	-0.080739	-0.405294	-0.0766081	0.0418118	0.242636	-0.04461	0.0207265	0.12108	0.0561647	0.212856	-0.0061678	0.215915	0.0397786
Line216	-0.18455	0.0274974	-0.209696	0.108927	-0.407508	0.299448	-0.19439	-0.104483	0.202005	-0.1053	0.41281	0.104755	0.136435	0.205715	-0.0458297	-0.0686619	-0.758322	0.276973	-0.761172	-0.357806	0.602483	0.212104	-0.15895	0.323357	0.259795	-0.553439	0.457822	-0.648617	0.368894	-0.320379	0.00279696	0.134072	0.0179225	-0.228037	0.0621748	-0.025901	-0.18889	-0.11117	-0.116103	0.48835	0.0558949	-0.0559003	-0.151732	-0.0723745	-0.471008	0.318844	0.395446	0.293728	-0.0475487
Line217	0.0226443	-0.845743	-0.109157	0.159406	0.162223	0.0886428	0.0657009	0.102848	-0.0375531	0.205758	-0.159873	-0.02707	0.367507	-0.0406664	-0.0453925	-0.319253	-0.0397054	0.239041	-0.435508	-0.396807	0.305866	-0.301979	0.184347	-0.25224	-0.246586	0.125642	-0.0747176	-0.225731	0.134952	-0.091875	-0.39981	0.0337448	-0.758902	-0.140657	-0.833417	0.0745275	-0.245596	0.0983987	0.422865	-0.573036	0.0450473	-0.251971	0.126743	0.225654	-0.0420921	-0.0673556	0.253368	0.164048	-0.177446
Line218	-0.203022	-0.226281	0.103265	-0.223441	-0.0728048	-0.0775249	-0.324725	0.618131	-0.502259	0.271863	-0.216755	-0.131857	0.160832	-0.0998315	-0.123751	-0.12465	-0.35118	-0.341953	0.00743258	-0.0385781	-0.0587395	-0.711072	-0.194519	0.0550423	0.076615	0.356407	-0.291709	-0.754954	-0.284905	0.549905	-0.0593672	-0.116704	-0.271183	-0.249729	0.372303	-0.119659	-0.373153	-0.0348995	-0.189766	0.639761	0.194071	0.104498	0.408674	0.0902661	-0.135424	-0.118723	-0.228866	-0.120281	0.128032
Line219	-0.00720693	0.265124	0.326615	0.383941	-0.13528	0.0411363	0.0244646	-0.117631	-0.12255	0.200969	0.0960638	0.156202	-0.42095	0.147831	-0.189283	0.0302072	0.140019	0.154174	-0.293649	0.248494	-0.324202	0.0124316	-0.0948165	-0.0964532	0.00726389	0.220679	0.0613955	0.184445	0.292264	0.223167	0.0412922	0.161474	0.253006	-0.217849	0.0631593	0.260954	0.127709	0.116673	0.262659	-0.0755809	0.110364	0.217984	-0.15254	-0.195829	0.124593	0.0895815	-0.0852379	0.212477	0.161996
Line220	0.0391853	-0.167972	0.010745	0.0704476	-0.214135	-0.137025	0.0427124	0.0327225	0.144985	-0.0112477	0.185332	-0.279842	-0.0920892	0.0611534	0.247959	-0.531855	0.0586715	-0.0351767	-0.268835	-0.295834	0.243996	0.311579	0.181506	0.0872089	0.141716	-0.23209	-0.0518023	0.164953	-0.144269	0.00681294	0.124922	-0.24704	0.109084	0.130459	0.0995488	0.325984	0.106586	0.262728	-0.18183	0.134429	-0.140514	-0.0758198	0.28609	-0.178479	0.160918	0.118779	0.063798	-0.0650708	0.156894
Line221	-0.00214504	0.138875	0.115273	-0.00511459	-0.0462673	0.0045152	-0.0294423	0.0630237	0.182242	0.08382	0.021642	-0.108418	0.0231176	-0.0313698	0.25624	0.0240908	-0.304851	0.101044	-0.377074	0.293526	-0.0886042	0.180289	-0.0985569	0.108818	-0.172919	-0.353955	0.0199423	-0.062145	-0.0455289	0.0918039	-0.125121	0.249704	0.483697	-0.0683382	0.0473122	4.2625e-05	-0.521545	0.306504	0.421529	0.00795577	0.116668	0.116926	0.152907	-0.0672825	0.0077069	0.120476	0.101713	-0.145605	-0.153277
Line222	0.0651733	-0.113549	0.0476909	0.110512	-0.13075	0.0997338	0.202538	0.0676373	-0.0512374	-0.13112	-0.253089	-0.0850234	-0.0479116	-0.0529624	-0.0540253	0.0275059	0.101514	0.0652105	-0.0139523	0.0462294	0.053439	-0.0908898	-0.411552	-0.0377704	-0.714694	0.649055	0.2857	-0.287166	0.295995	0.29979	-0.0473854	0.0728389	0.108399	0.244238	0.125338	-0.598982	0.134318	0.128672	0.238871	0.00573358	0.0206494	-0.0313447	0.498878	-0.385535	0.120448	-0.044588	-0.177	-0.879461	-0.168051
Line223	-0.0278666	-0.120842	0.147576	0.00837947	-0.0615019	0.278311	0.377341	-0.130365	0.00289074	0.00389992	-0.0472384	-0.547517	-0.0214822	0.13327	0.259375	-0.0501725	0.461095	-1.04942	0.146516	-0.331674	0.162501	0.57036	-0.0762107	-0.0668325	-0.0269575	0.0670903	0.315228	-0.175714	0.143245	-0.399918	0.673845	-0.232635	-0.190112	0.242014	-0.0943249	0.189366	-1.34178	-0.52203	0.257623	-0.25347	0.156122	0.0918222	0.0889448	0.406045	-0.116052	0.122775	-0.0840289	0.298706	-0.0472741
Line224	-0.0165605	0.509279	0.165425	-0.218036	0.200542	-0.0642739	0.0347068	-0.195915	-0.0780037	-0.194113	0.325737	0.487806	0.0234426	-0.321533	-0.177469	-0.315553	-0.429585	1.04094	0.237654	-0.301911	0.414944	-0.403992	0.328647	-0.0660775	0.234873	-0.402265	-0.192152	-0.000543641	-0.205766	0.25589	-0.294113	0.225041	0.0291748	-0.395018	0.165987	-0.259423	-1.45325	-0.0388898	-0.41633	0.424859	0.0448578	-0.221467	-0.516981	-0.434141	0.0214103	-0.180164	-0.118841	-0.176799	-0.0146863
Line226	0.192247	0.0668535	-0.00148187	-0.323533	-0.127336	0.0708265	-0.241038	0.0366927	0.254075	0.214195	-0.545291	-0.0395286	0.156811	-0.0464266	-0.131221	0.280102	0.101603	-0.112076	0.144782	-0.257765	-0.134779	-0.0437899	-0.0172863	-0.126309	-0.844685	0.244068	-0.254809	-0.13048	-0.0355001	-0.326354	0.207507	-0.111662	-0.110585	0.186301	0.0722528	-0.122354	-0.15126	-0.304321	0.0156675	0.0440048	-0.0715799	0.158336	-0.149522	0.0842547	0.0920084	0.211503	0.0808808	0.163397	-0.166032
Line227	-0.012639	0.212223	0.0535264	-0.0506151	0.346357	0.0879701	0.200322	0.122581	-0.0809619	-0.0939333	0.0263077	-0.252876	-0.0479189	-0.0572188	0.184132	-0.170867	0.0070907	0.0818409	0.122233	-0.182821	0.0625769	0.0377918	0.223088	0.17494	-0.388044	-0.00471746	-0.00274075	-0.118463	-0.0154835	-0.00306512	-0.00145685	0.099942	0.0663475	0.0306911	0.114927	0.117609	-1.07503	-0.586385	-0.563704	0.028568	-0.124829	0.165566	-0.0780902	-0.209369	0.0717381	0.135085	0.347519	-0.00327484	-0.0749996
Line228	-0.221573	0.382397	0.0432112	0.506178	0.214811	-0.0407256	-0.0782946	-0.213994	-0.0391387	-0.0764061	-0.156438	0.0919555	0.153919	-0.188884	-0.193962	0.332934	-0.108586	0.219272	0.108331	-0.0982143	0.087273	-0.0571068	0.252872	-0.154439	0.205942	-0.0841072	-0.379252	0.280869	0.0328519	-0.159421	-0.393262	0.108171	0.261493	0.593808	-0.312265	-0.0112315	1.61752	0.0104521	-6.45963	-0.0326971	0.289732	-0.0743324	0.0158829	-0.0241188	-0.186009	-0.160084	-0.36264	-0.16956	0.0391561
Line229	0.0457887	-0.0340672	0.395195	0.242887	0.147019	0.0323507	-0.105305	0.103938	-0.0889609	-0.0634521	0.135338	-0.11845	-0.2437	0.186768	-0.161565	-0.126797	-0.247659	0.201982	0.0487811	0.141368	-0.129111	-0.120045	-0.39288	0.28132	-0.0416171	-0.146317	0.0607318	-0.586986	-0.0491873	0.0662754	0.0160686	-0.0705673	-0.0521581	-0.184203	-0.210912	0.111217	-0.272519	-0.233241	-0.360547	0.355593	-0.210081	-0.112462	-0.243473	-0.0931965	-0.0870123	0.330341	-0.502712	0.0478407	-0.460918
Line230	-0.0259286	-0.020214	-0.219289	-0.144489	0.126873	-0.308142	0.408629	-0.0358247	0.128126	-0.084071	0.760118	0.0239417	-0.396412	0.0572503	0.111	-0.503758	0.23825	0.0738704	-0.305374	0.0575582	0.268743	0.349193	-0.121222	-0.0853551	-0.178098	0.122354	0.473778	-0.00704072	0.338325	-0.0868435	-0.15969	0.0278992	0.208005	-0.196133	0.58971	0.514536	0.13711	-0.305749	-0.364891	-0.383535	-0.308309	0.350166	-0.0301774	-0.487937	0.325981	0.348972	-0.0375711	-0.510254	-0.0946168
Line231	-0.225354	0.0629315	0.0483277	-0.24607	-0.185743	0.307991	-0.187489	-0.19309	-0.105675	0.128373	0.0458137	-0.102117	0.250773	0.128321	0.446957	0.217436	-0.0635834	-0.230726	-0.16379	0.362971	0.249336	-0.4567	-0.0622264	-0.0495725	0.0106997	0.03785	-0.00405694	0.097025	0.215158	-0.507939	0.00356577	0.336676	-0.121474	0.0936187	-0.137634	-0.105095	0.291017	0.619431	-0.319991	0.203621	-0.0236229	0.227429	0.239292	-0.00263126	-0.0778874	0.210433	-0.0744253	0.386789	0.252824
Line232	-0.0246775	0.114431	0.468735	-0.124509	-0.170429	0.0621953	-0.5525	-0.00204925	0.100539	-0.289831	-0.354147	-0.145951	0.0284314	0.0932332	-0.36612	0.331317	0.295266	-0.0332168	0.184297	-0.0842007	0.0149357	0.274769	-0.340028	-0.183396	-0.118861	0.344089	-0.362276	-0.143872	-0.0142594	0.188858	0.239474	-0.123206	-0.110826	0.320045	-0.35992	-0.449961	-0.172749	-0.0595404	-0.395597	0.491371	0.0552742	-0.0101551	-0.226644	0.443424	0.0510573	-0.259453	0.0289533	0.954323	-0.117386
Line233	-0.0105939	0.245579	0.0028677	0.0962936	-0.38326	-0.0759289	-0.187644	0.0963922	-0.23116	0.243071	0.197996	-0.174136	-0.0836552	0.0481705	0.0836511	-0.261746	-0.0429834	-0.20099	-0.236723	0.0765206	0.0669726	-0.0810677	0.20995	-0.0538898	-0.0208097	0.531763	-0.0568858	-0.0689823	-0.208539	-0.12841	0.394907	0.065348	0.425887	-0.368736	0.267215	0.146106	0.45713	-0.0767717	-0.0083401	-0.0102914	0.159567	-0.0450343	0.368019	-0.0217696	-0.539675	-0.129943	-0.117219	0.475218	-0.0504436
Line234	0.0696734	-0.202755	0.34384	0.0743059	0.254603	0.23679	0.173835	0.113032	-0.0501789	0.065717	0.318185	-0.0570135	0.041442	-0.183105	0.0909766	-0.19398	-0.00641583	0.0536561	-0.0414992	0.158846	-0.0485834	-0.149391	0.170802	0.159442	-0.277817	0.0448819	0.0776658	0.392076	-0.144304	-0.070661	0.219594	-0.127667	0.19592	-0.207512	0.186317	-0.0673969	0.111331	-0.337925	0.814651	-0.161151	-0.0855469	0.295123	-0.138843	0.0986429	0.196667	-0.0121202	-0.282205	-0.0787132	-0.289056
Line235	0.0650123	0.244299	-0.0377182	0.0934448	-0.101393	0.805	-0.0247377	-0.137771	0.0647909	-0.169143	0.0941285	0.141948	0.136934	0.0601818	-0.19171	-0.0509344	-0.0790432	0.25618	0.160407	-0.158075	0.027386	0.259851	-0.0542662	-0.0639551	0.0104814	-0.401951	-0.163668	0.0846658	0.185999	0.381562	-0.25958	-0.226137	-0.492076	0.106415	-0.402906	0.201765	0.179581	0.182565	-0.173985	-0.0453895	-0.346073	-0.109985	-0.074734	-0.0894356	-0.202711	0.047182	-0.195036	-0.496689	-0.0913346
Line236	-0.139397	-0.0654104	0.302942	0.124942	0.293515	0.0356538	-0.00211282	-0.108119	-0.227801	-0.105891	0.141327	0.0559923	0.0601792	-0.056303	-0.0971755	0.0967879	-0.0220416	-0.183518	0.232895	0.103539	0.190486	0.194238	-0.00850725	-0.0585497	0.220945	-0.229797	-0.141371	0.0459561	0.145601	0.0662861	-0.109356	-0.00467125	-0.0334175	0.23373	-0.1625	0.0665617	-0.278198	-0.29134	0.091905	-0.309869	-0.00716479	0.200947	-0.106017	-0.120604	0.0889887	0.0822972	0.189781	-0.0664585	-0.148461
Line237	0.252781	-0.190267	0.367658	-0.317153	-0.233662	-0.158138	0.382986	-0.248007	0.252834	-0.0208006	-0.2337	0.248487	0.381539	-0.0466982	-0.0083289	0.126186	-0.196105	0.16917	-0.0784779	0.110319	-0.388984	0.169424	0.0774248	0.108544	-0.175876	0.00726994	-0.304202	-0.0420316	0.251152	-0.156058	-0.259474	0.0868019	0.337937	0.155484	0.448628	-0.316733	-0.729428	-0.630198	0.153605	-0.395193	-0.886328	-0.578595	-0.0165939	-0.146786	-0.343882	0.409267	-0.0640771	0.100771	-0.334466
Line238	0.285995	-0.22355	0.173922	0.044176	0.0941418	-0.504311	0.00961808	0.237074	-0.204615	-2.77117e-05	-0.102153	0.370356	0.0800417	0.20401	-0.0944942	0.277846	0.0845658	0.157653	0.234781	-0.053907	-0.634662	0.0132486	-0.41638	-0.0403252	-0.16199	-0.131299	0.268339	-0.144714	-0.264454	0.0564002	-0.199316	-0.34041	-0.0775498	0.464215	-0.243929	-0.17634	-0.20924	-0.432316	-0.234857	0.719906	0.172445	0.0192152	-0.188065	-0.491996	-0.305111	0.271591	-0.0470872	-0.386547	0.00341128
Line239	-0.0467623	-0.00368836	-0.187464	-0.0871616	0.190459	-0.289791	0.204602	0.0145379	0.361057	0.0415297	0.0623346	0.139552	-0.0720399	0.0835546	-0.685881	-0.178961	-0.0380386	0.176472	-0.10485	-0.159917	-0.0758403	0.0486222	0.280105	-0.0652461	-0.313088	0.0350952	0.125409	-0.092006	-0.132616	0.345542	-0.124318	-0.226495	-0.0956573	0.261176	0.36247	-0.363206	0.209626	0.110077	-0.0382677	-0.0724789	-0.0105699	0.0172656	0.373502	-0.0780937	-0.0272299	-0.0162075	0.0925049	0.247789	-0.178199
Line240	-0.132337	0.192924	-0.0358417	-0.125855	-0.170326	-0.0465008	-0.316849	-0.213905	-0.0882265	-0.0698636	0.0627734	0.065563	0.135575	0.0369521	0.0969934	0.00160557	-0.0321111	-0.12095	-0.282445	0.0054067	-0.368539	-0.231849	0.120897	-0.0165053	0.266017	0.211347	0.0255767	-0.160372	0.366352	-0.25496	-0.477613	-0.0826915	0.125781	0.00577015	-0.137165	0.0501463	0.198012	-0.103611	-0.245792	0.0673824	0.0956723	-0.122629	0.0143459	0.00486565	0.106521	-0.0384406	0.0744278	-0.070198	0.361053
Line241	0.0273093	0.0157284	-0.249633	0.169441	0.0398178	-0.152195	-0.0207421	-0.0362445	0.204996	-0.11577	0.00484456	-0.189544	0.250958	-0.064929	0.409565	-0.201821	0.0514479	-0.0550337	0.179716	-0.0654644	0.224663	-0.173975	-0.305384	0.0545751	-0.133469	-0.22334	-0.378955	-0.50266	-0.0138848	-0.280474	-0.12802	0.160728	-0.0161224	0.0991009	0.0131557	-0.385555	-0.358289	-0.1993	0.206	-0.098199	0.150167	-0.133208	-0.135323	-0.125383	-0.0773944	-0.130475	-0.0256423	0.0663257	-0.0773235
Line242	-0.224553	-0.090394	0.214312	-0.195545	0.0111069	0.311098	0.0728043	0.214861	-0.186545	-0.216781	-0.305468	0.0755321	0.0219237	0.135242	0.0714576	-0.00941623	-0.158816	-0.31212	0.247975	0.113003	0.404793	0.157784	0.176279	0.137714	-0.0764369	-0.177576	-0.00148576	-0.116116	0.137536	0.0552113	-0.0314029	-0.2847	-0.12889	-0.0545097	-0.0225654	0.179322	0.407005	0.0802664	0.196911	-0.486943	0.130242	0.0736115	0.354304	-0.357909	-0.0120468	-0.357482	0.0904901	-0.0549749	-0.28755
Line243	0.262326	0.0619245	0.0367312	-0.257316	-0.275079	0.240589	-0.0131673	0.212988	-0.0518149	-0.0606321	-0.108809	0.0644862	0.0739191	-0.0219137	0.106835	-0.0737411	-0.16258	-0.123179	0.138064	-0.378835	-0.116801	0.078898	-0.0265699	-0.168004	0.452704	-0.293967	0.16739	-0.106178	-0.160044	-0.152931	-0.0329751	0.0982285	-0.0900013	0.117861	-0.216377	0.322975	-0.0337918	0.234363	-0.35648	0.124041	-0.0810588	0.0720245	0.147645	0.0492907	0.0814879	-0.113906	0.142516	0.242907	0.21174
Line244	-0.313447	0.249984	-0.131648	-0.118002	0.186969	-0.0142589	0.00474734	-0.226037	0.230793	-0.00978559	0.127029	-0.062408	-0.0201121	0.011107	-0.158582	-0.141115	-0.0806376	-0.142756	0.229288	-0.389632	0.492013	-0.100962	0.0239527	-0.0722387	0.142773	-0.221173	0.0162682	-0.0767431	0.0505038	0.44993	-0.17392	-0.00522716	-0.0408128	-0.139895	-0.298025	0.276851	0.416229	0.053899	0.098971	-0.126462	-0.00586308	0.0375316	-0.139313	-0.22524	0.0645553	-0.0735315	0.0783123	-0.366699	-0.232998
Line245	-0.165402	-0.0394815	0.201884	-0.299407	0.395126	0.0479647	-0.207249	-0.653204	0.413019	0.0359134	0.173863	-0.0206929	-0.419162	0.150311	0.203165	-0.321675	-0.268528	0.248872	0.0581198	-0.260353	0.585029	0.0432384	-0.110234	-0.274662	-0.154503	0.116278	0.0749076	0.398835	-0.203831	-0.212001	0.159883	0.221615	0.221088	-0.440483	-0.140246	0.153341	0.481167	0.133083	0.312578	0.130563	0.0923793	0.0380645	-0.121539	0.00179698	-0.0592035	-0.299648	0.123327	-0.304479	0.0899914
Line246	0.125889	-0.153295	-0.00469349	-0.12108	-0.201187	0.129171	0.0037573	0.425465	-0.300023	-0.0730616	0.139562	-0.292518	0.321338	-0.214508	-0.256145	-0.0590029	0.146347	-0.183902	-0.0450291	0.346992	-0.444247	0.0952563	-0.0926311	0.341954	0.103242	0.0311136	-0.103308	-0.237228	0.29719	-0.126884	0.00968099	-0.181798	-0.0291018	0.30601	-0.163054	0.0609773	-0.376533	-0.414125	0.0939188	-0.235966	-0.0582002	0.154509	-0.0626058	-0.169868	0.0603343	0.338541	-0.0936547	0.285718	-0.149981
Line247	0.0426801	-0.0951366	-0.0803183	0.316086	-0.157158	0.112635	0.1113	-0.107925	0.0521333	0.18003	0.149417	-0.103417	0.0380432	-0.00326409	-0.297579	0.170652	0.0628437	0.152296	-0.193037	0.258911	0.159466	0.0392445	0.205802	-0.064164	0.0132232	0.0960141	-0.105157	-0.0633509	-0.0432686	0.140009	-0.114548	-0.319324	0.111295	-0.114364	-0.0646227	-0.0165899	0.467736	-0.0823256	0.0342354	-0.0492659	-0.170328	0.0522507	-0.364669	0.246614	-0.213139	0.0297938	-0.0732047	0.108286	0.241
Line248	-0.00310148	0.0278631	0.191658	0.13154	-0.111178	-0.0458782	-0.180888	-0.0411277	-0.0713424	-0.0238671	-0.262015	-0.142934	-0.25976	0.197578	-0.171498	0.136343	-0.204077	0.122778	0.381645	-0.0509149	-0.301368	0.167575	-0.237509	0.0229755	0.0448589	-0.0213199	0.0935776	0.292422	-0.03978	0.206632	0.123827	-0.169529	0.15465	0.0422566	-0.0555798	-0.0379703	-0.369371	-0.0434604	-0.24429	0.36851	0.0666204	-0.204683	-0.259365	0.615477	-0.413944	-0.0298934	-0.010076	-0.260947	0.0480605
Line249	-0.0341698	-0.114978	-0.292959	-0.0112547	-0.040406	0.26405	0.0575646	-0.223017	-0.031616	0.0414199	-0.242438	-0.186207	-0.154319	-0.176878	0.386924	0.388015	-0.162159	0.212807	-0.036283	-0.195746	-0.553228	0.101026	0.165514	-0.0491557	0.110273	0.000849243	-0.104641	0.351956	0.355964	-0.189378	-0.0626644	-0.245535	-0.65299	-0.475737	-0.0184031	0.341966	-0.461643	0.419722	-0.00723046	-0.646492	0.0686303	-0.308967	0.0447428	-0.0805003	0.181952	0.0555025	0.0355921	0.0266213	0.0592655
Line250	-0.192628	0.131503	-0.138444	-0.355698	0.248326	0.0909226	-0.0905516	-0.0259321	0.302757	-0.0131775	-0.190214	0.19552	-0.0856827	0.000811645	0.953032	-0.344493	-0.126219	0.0746106	0.174417	0.0131872	0.119414	0.133979	-0.40466	0.220392	0.100356	0.280975	0.0593253	-0.0928215	0.0848781	-0.267927	-0.482456	-0.228996	-0.136595	0.242807	-0.434615	-0.171903	-0.225598	-0.47389	0.155464	-0.0880586	0.250396	0.0045504	-0.161934	-0.0410776	-0.437618	-0.0318503	0.0312211	-0.611167	-0.0550505
Line251	0.0399828	-0.131264	0.0482895	-0.110079	0.28246	-0.24325	-0.302745	-0.216685	-0.0158527	0.106403	-0.190424	0.208215	0.162241	-0.0468377	0.103879	0.207976	0.063846	0.259598	0.220559	-0.331839	-0.134564	-0.0100016	-0.103065	0.150654	0.0594321	-0.126699	-0.152717	0.0765493	0.0487789	-0.178173	0.265099	-0.153048	-0.0117657	-0.0353957	0.304085	-0.230881	-0.0673627	0.50251	0.366888	0.327509	-0.115648	-0.233962	-0.152729	0.201589	0.326536	-0.132127	-0.176186	0.0250495	-0.0881481
Line252	0.404084	-0.0118982	0.245874	-0.101662	-0.00320501	-0.108867	-0.345341	0.338431	-0.185228	0.140842	0.0354013	-0.085025	0.269088	0.150174	-0.0616387	0.0734714	-0.0577484	-0.145759	-0.33331	0.246642	-0.550601	-0.176366	-0.109934	-0.411528	-0.523844	0.484099	-0.00311845	0.139457	-0.274999	-0.405535	0.392248	-0.0351485	-0.176002	-0.0722822	-0.175553	-0.175847	-1.38401	-0.459102	-0.450082	-0.160431	0.442576	-0.222954	0.21332	-0.384746	-0.0427752	-0.0417558	-0.174332	-0.489719	0.0390484
Line253	-0.597266	0.198235	-0.150553	0.147673	-0.547737	0.177243	0.373398	-0.483637	0.259495	-0.0608537	0.0269038	0.0632864	-0.195068	-0.0298836	0.249839	-0.315	0.256403	0.123834	0.53091	-0.490476	0.570961	-0.116994	0.0979197	0.567779	0.460806	-0.341419	-0.0913185	-0.354603	0.170522	0.764216	-0.797528	0.0697527	0.132089	0.0954192	0.305048	0.448255	1.50407	0.0486707	0.542596	0.354918	-0.465008	0.416675	-0.368428	0.178932	-0.373288	0.0069742	0.24141	0.157971	-0.0726022
Line254	0.345616	-0.195471	-0.115654	0.870538	-0.235089	-0.131791	-0.153494	0.0252623	-0.398175	-0.296857	0.150227	0.275178	-0.144117	0.216987	-0.118344	0.390497	-0.343512	-0.141	-0.0365963	-0.0410326	-0.178878	-0.235958	0.00528751	-1.07068	-0.414836	0.194206	-0.116289	-0.114302	0.23464	-0.00369118	0.28106	0.129739	-0.273787	0.239301	-0.222103	0.24797	0.141235	-0.206362	-0.69426	0.152178	0.0772857	0.348055	-0.033439	0.427288	-0.0863427	-0.0917921	-0.143772	0.0376524	0.00939646
Line255	-0.00240542	-0.340563	-0.298443	0.12853	0.236016	-0.0198135	0.0697349	0.155586	-0.240144	-0.15576	0.040633	0.178252	0.210295	0.0393927	-0.57226	0.0420069	-0.38664	0.280631	-0.168464	0.526771	0.0284933	-0.0982538	-0.018521	-0.237897	-0.303752	0.0144451	0.12263	-0.00864769	-0.121927	0.220712	0.0428726	-0.254754	0.319267	0.309923	0.113511	-0.45175	0.270623	-0.15213	-0.215249	-0.30943	0.169038	0.03179	0.0557123	-0.165934	-0.0353345	-0.0558727	-0.237395	0.233746	-0.118271
Line256	0.00185473	0.29143	-0.0479476	0.377902	0.19552	-0.182116	0.0609213	-0.119312	0.110483	-0.284411	0.261093	-0.202679	0.0461352	-0.0866195	0.0855372	0.226678	-0.4447	0.216706	0.166188	-0.178975	-0.788333	0.463467	-0.302237	0.294054	0.163144	-0.26543	-0.0751361	0.119274	0.0772899	-0.0382088	0.228059	0.0789386	-0.0050768	-0.228441	-0.134848	0.149143	-0.29856	-0.208746	-0.766628	0.103781	-0.227074	0.180636	0.204693	-0.013577	0.260046	-0.288718	0.0189134	-0.0823675	0.0840603
Line257	0.145159	0.0116566	-0.0485424	0.0686219	-0.634348	-0.494759	0.0396194	-0.3393	0.124059	0.0112981	-0.184737	0.396529	0.0848233	0.0568159	-0.139023	0.133174	-0.0682663	0.271549	-0.159415	-0.167088	0.440752	-0.351236	0.185271	-0.0637121	-0.213701	-0.12738	0.0253675	-0.118816	-0.250028	0.433159	-0.454565	-0.0532793	-0.0776962	0.23085	0.0002839	0.296923	0.123638	0.419133	0.170437	-0.145624	0.21647	0.00818861	0.0514466	0.0617614	0.369538	0.292347	0.270835	0.407436	-0.0831496
Line258	-0.106153	-0.834798	-0.143346	0.118886	-0.0736874	0.0350147	0.114433	0.0500599	-0.104546	-0.0493321	0.178439	0.0889754	0.00164591	-0.0080456	0.146178	0.0431385	0.233678	-0.0607741	0.102133	-0.121543	-0.00612106	0.046326	-0.106499	-0.00205409	0.0536895	-0.0673523	0.0180553	-0.0308362	-0.0691418	0.144452	-0.279983	-0.285268	-0.223507	0.0246513	-0.156378	0.146246	0.110902	-0.065748	0.134131	-0.0909547	-0.233408	0.131544	0.00882424	0.260991	0.119831	-0.161151	-0.0510069	0.0134476	0.0392981
Line259	-0.0668629	0.00566531	0.234335	0.0298461	0.106467	-0.0592997	-0.245099	-0.0482206	-0.00519343	-0.0333467	0.00560119	-0.0372801	0.0283589	-0.097603	0.0649273	-0.00414027	-0.374741	-0.116171	0.127317	-0.0939266	0.038193	0.0659448	-0.0679359	0.0743208	-0.119413	-0.141877	-0.036268	-0.0639975	-0.023549	0.12876	0.0017801	0.033222	-0.125209	-0.117731	0.0345411	-0.0806614	-0.289262	-0.0507317	0.188572	-0.00123245	0.0217254	-0.0751522	-0.201027	0.00278171	-0.29135	0.107989	-0.197988	-0.183725	-0.221973
Line260	0.0380467	0.130908	0.329369	0.092011	-0.159897	0.0545178	-0.0150401	-0.00988568	-0.0264239	-0.192219	-0.194391	-0.17303	0.0783614	-0.00261199	-0.0532626	-0.163497	0.152289	0.0881221	0.140299	0.0770389	0.0410506	0.00209053	0.166618	0.0155353	0.0112721	-0.0529289	-0.0846918	-0.0679551	-0.0882136	0.0613728	-0.121181	0.113436	0.0537737	0.0247801	0.223743	-0.192208	0.114935	0.0491414	-0.647852	0.280114	-0.189854	0.0983924	-0.0655008	-0.0321434	-0.0939065	-0.108972	-0.0360512	0.0837284	-0.18912
Line261	0.179251	0.078368	0.231696	0.22027	-0.13038	-0.241706	0.0276263	-0.15693	-0.0668258	0.156687	0.137815	-0.0345036	0.11725	0.109959	-0.208186	-0.0900583	0.134452	0.178697	0.0107357	-0.0736495	-0.198151	0.356175	0.151181	0.100902	0.142612	0.120442	-0.00218024	0.126907	0.0927967	-0.0884867	-0.0238247	0.102715	0.204872	0.374984	-0.0862065	0.0715686	0.0979668	-0.136122	-0.258437	0.281671	0.100099	-0.013607	-0.108304	0.185847	0.378872	-0.135528	0.230302	-0.139932	-0.149094
Line262	0.050084	0.115563	0.0886458	0.100967	0.139484	0.230243	-0.203949	8.38531e-05	0.137122	-0.0631756	-0.0239736	0.116838	-0.0522739	0.0215969	0.129459	-0.241399	-0.21788	-0.141638	-0.0700174	0.180981	-0.0582499	-0.0525861	0.25903	-0.133297	0.306905	0.163741	-0.0545269	-0.00163353	-0.267341	-0.014072	0.148147	0.00750473	0.24153	0.197482	0.419693	-0.404424	-0.42144	0.0112728	-0.416151	-0.0331656	-0.483721	0.158293	-0.148918	-0.146167	-0.0397695	0.255588	-0.080117	-0.0428201	0.162292
Line263	-0.148502	-0.150933	-0.14786	-0.0498087	-0.14987	0.0630069	0.289806	0.106761	0.0321965	0.163868	0.172533	-0.0597687	0.0630069	0.047471	0.0487663	0.0477288	-0.0702889	-0.0270564	-0.0229212	-0.133184	0.206835	-0.0901601	0.239326	-0.0345476	-0.109704	-0.00231685	0.0795468	-0.293266	0.186146	0.15936	-0.112987	-0.0919265	-0.164826	-0.155957	-0.46703	0.434907	0.295417	0.0261275	0.105042	-0.0543175	-0.262885	0.291164	-0.081242	-0.172501	0.187037	0.0346398	0.124089	-0.113092	0.189096
Line264	0.267956	0.0650415	-0.158705	0.216855	-0.113473	0.268106	0.00187341	-0.0607787	-0.125432	0.0562289	-0.249948	0.333193	0.00229306	0.0366372	-0.274025	-0.0291481	0.307859	0.603293	0.3165	-0.325198	-0.015999	0.0647915	-0.00146477	0.0009638	0.129831	0.172437	-0.0202567	0.136974	0.628564	-0.116799	0.0720116	0.217066	0.225592	0.293212	0.0937898	-0.0140727	-0.112986	-0.161831	-0.605094	-0.00407807	0.0635455	0.182476	0.138443	-0.156182	0.224183	-0.103156	-0.0889351	0.272171	-0.237385
Line265	0.0691867	-0.163635	0.134515	-0.0561562	-0.107592	0.0203071	0.00239354	-0.00306728	0.128998	-0.0454584	-0.00706136	-0.204514	0.0514018	0.0298441	-0.138057	0.157719	0.243234	-0.0437398	0.062767	0.337584	0.254092	0.0570883	0.119362	-0.000979834	-0.029503	-0.0549735	-0.00315326	-0.0467431	-0.0874561	0.160156	0.04565	0.357285	0.114721	-0.0477624	-0.278242	0.226631	-0.0648376	-0.0628813	0.462134	-0.0846535	0.139859	-0.047654	-0.133543	-0.232982	0.123304	0.175724	-0.0951388	-0.0060848	-0.167155
Line266	0.0603998	-0.0166459	-0.197691	-0.0873281	0.257932	0.0294718	0.00464757	0.013012	0.109379	-0.0998986	-0.00811814	0.275578	0.00758206	-0.135531	0.0546544	-0.0323079	0.120008	0.0284305	0.130325	-0.224721	0.0223584	0.0278957	-0.100338	0.132	0.000959988	-0.39109	-0.222186	0.222147	0.138398	0.0399484	-0.318663	-0.0303785	-0.259296	-0.00892867	0.210722	-0.10345	0.382997	0.0785035	0.0161834	-0.252363	-0.115909	-0.293652	-0.262624	0.0487862	-0.135057	-0.0511335	0.0433238	-0.172553	0.0511586
Line267	0.0535524	-0.19695	-0.173858	-0.00953378	0.102502	-0.231391	-0.243273	-0.0597467	0.0593581	0.21521	-0.190679	0.0676592	-0.0374505	0.0896385	0.0745928	-0.236395	0.0517394	-0.178189	-0.017535	-0.0274592	0.0212817	0.009612	-0.101038	-0.218115	0.145461	0.182417	-0.296982	0.123862	-0.0904495	-0.281094	-0.00201842	-0.00670781	0.0467381	0.322663	-0.114318	0.0883134	-0.336334	0.0209135	-0.0589533	0.242195	-0.0273102	-0.0347873	0.129705	0.117705	-0.244848	-0.101274	-0.0582586	-0.337969	0.0140532
Line268	0.0830714	0.265348	-0.434804	-0.403603	-0.364325	0.0498376	0.345706	0.3241	0.236795	0.00562593	-0.0268612	0.263178	-0.194806	0.524893	-0.192866	0.106383	-0.271688	0.0175358	0.158045	-0.119846	0.329443	0.546497	-0.403354	-0.01646	0.0771338	0.141055	0.305781	0.0552388	0.60547	-0.661635	0.467825	0.122376	0.435614	-0.165221	-0.219208	-0.298381	-0.434236	-0.536108	-0.106715	-0.0390532	0.31773	0.0409506	-0.0328245	-0.277798	-0.0207728	-0.442212	-0.0272449	-0.0876128	0.190727
Line269	-0.0125608	0.179119	-0.0756215	-0.0570675	0.217299	-0.329643	-0.197948	-0.04822	-0.0540071	-0.158778	-0.00198959	0.130539	-0.0301014	-0.0183585	-0.0900021	0.113021	0.151717	0.132989	0.0583675	-0.124633	0.2253	0.0343255	0.0551071	0.123586	-0.0350046	0.326458	0.0468138	0.0703774	-0.204005	0.377989	-0.041163	0.333196	-0.138003	0.0590225	0.275312	-0.258854	-0.242409	-0.293226	0.244202	-0.149621	0.0350277	0.105547	0.0132988	-0.651613	-0.292489	0.0313368	-0.315697	0.193569	-0.0575
Line270	-0.0106581	0.149396	0.117461	0.092626	0.204714	-0.473316	0.0560268	0.0659175	-0.398667	0.0569059	-0.191322	-0.0907019	0.223453	0.103698	-0.0736346	-0.126355	0.150625	-0.102477	0.131006	0.0946138	0.0469149	0.183781	-0.321752	0.0292483	-0.0659026	-0.158641	-0.453264	-0.0634154	0.196321	-0.353353	0.268331	0.0742565	-0.0901039	0.0514495	-0.279852	-0.0805032	-0.201345	0.0389741	0.156556	-0.0310915	-0.36117	-0.0174962	-0.073326	0.487483	0.273133	0.237963	0.141533	-0.248927	0.0926062
Line271	-0.00381925	-0.355276	0.355008	0.33444	0.27142	0.25159	-0.392852	0.0254818	-0.0583764	0.0433448	0.0896628	-0.395492	0.194477	-0.515336	0.196869	-0.431896	0.365159	-0.0902779	0.0220087	0.210428	-0.232485	-0.813679	0.362187	0.00502134	-0.201238	0.130489	-0.129621	-0.154567	-0.646286	0.572597	-0.400106	-0.174491	-0.39922	0.0561834	0.0449806	-0.193539	0.0225936	0.259966	0.291148	0.276869	-0.0753922	-0.126048	0.0104661	0.0874625	0.0616428	0.515587	-0.20312	0.00187048	-0.283852
Line272	-0.0253909	0.040938	-0.102609	-0.310483	-0.0545728	0.0852247	-0.0987561	-0.0799863	0.143875	0.135935	-0.10719	-0.356835	0.181972	0.0639532	-0.082596	0.0637493	-0.0754757	-0.174719	-0.146174	0.119206	-0.327705	-0.128886	0.125907	-0.0643134	0.353749	-0.196939	-0.103163	0.184076	0.0856513	-0.234151	0.0488934	-0.0731884	-0.0310405	0.0847642	-0.0767635	0.0637943	0.365758	0.343909	0.0967821	-0.115765	-0.105484	0.126029	0.271236	-0.0603769	-0.0222957	0.0717816	0.0682873	0.0482702	0.11339
Line273	0.225337	0.0129729	-0.20422	-0.729024	0.176997	0.109629	-0.207194	-0.566679	0.115859	-0.0797601	-0.100462	0.0865978	-0.0136782	0.139859	-0.242653	-0.0449304	-0.169337	-0.151528	0.438668	0.185913	0.103616	0.0495618	-0.0458072	-0.0568547	-0.0136982	-0.232893	-0.119012	0.120251	-0.00927292	0.0688205	-0.158759	-0.230696	0.293064	-0.112003	-0.0565107	-0.108061	-0.00473583	-0.170662	-0.0848456	0.197285	0.0567694	0.0260886	-0.285584	0.174909	0.121206	-0.165793	-0.131563	-0.00984451	0.0428215
Line274	-0.190768	0.0495401	0.0953942	0.0481771	0.127775	-0.0113804	0.129065	-0.140934	0.0335097	-0.0435996	-0.073449	0.0149437	0.0459942	-0.0407129	-0.00812412	-0.0249189	-0.037019	0.178476	-0.0346256	0.208508	-0.286725	0.104487	-0.160944	0.0455463	-0.169057	0.22327	-0.188937	0.0563299	0.124381	0.295809	-0.426538	-0.137068	-0.049808	-0.0650934	-0.048946	0.177476	0.0442312	0.0806239	-0.153579	0.204949	0.0628542	-0.0640717	0.0827613	-0.0122479	0.206302	0.080952	-0.0727958	-0.132908	-0.0692172
Line275	-0.123403	-0.0830964	-0.315937	0.489369	0.30111	0.0889895	-0.572969	0.0224808	-0.24463	-0.0155948	0.295735	-0.0473021	-0.504008	0.0257079	-0.0530905	-0.335283	0.265421	-0.127575	-0.0955925	-0.308487	0.302652	-0.680903	0.165424	-0.0219364	0.0752291	-0.0204461	0.439311	-0.0575067	-0.000195837	-0.147156	0.389389	-0.107812	0.111454	-0.0177834	0.0521539	-0.105722	0.507729	0.535674	0.385028	0.421311	0.0247216	0.0152067	0.0617408	-0.0528751	0.282677	-0.0919811	-0.00423426	-0.31346	0.244896
Line276	-0.0838929	0.177589	0.318737	0.0759623	0.158349	-0.226666	0.0131468	0.0463333	0.127464	-0.0273851	0.122715	0.182366	0.0580287	-0.0139395	0.0151963	-0.497872	-0.0269539	0.308906	-0.0450977	-0.0917826	0.340498	0.126626	0.0223199	-0.0380106	0.44066	-0.0450203	0.0806551	0.217136	-0.00832198	-0.135054	-0.0336158	0.163589	0.101189	-0.0380957	-0.0626613	-0.0436577	-0.245382	-0.0598108	0.0489524	0.0844082	0.237332	-0.177292	-0.0682575	0.00984024	-0.0988295	-0.11291	0.0875286	0.0854259	-0.0407021
Line277	-0.251756	-0.0830407	-0.000866359	0.210339	-0.0994875	-0.227405	-0.184251	0.228405	-0.548632	-0.144761	-0.164051	0.116716	-0.165804	0.000574506	-0.101899	0.116372	0.261991	-0.0268674	-0.24834	-0.156968	0.179738	0.154532	0.126893	0.211754	-0.252253	0.486132	-0.0330059	-0.137435	-0.143773	0.174141	0.271133	-0.124276	-0.0180183	-0.0257587	0.200712	-0.142816	-0.231267	0.124135	0.398239	0.21941	-0.121005	0.0495934	-0.249094	-0.235244	0.0541472	-0.113091	0.0155482	0.172552	0.286218
Line278	0.104468	-0.0762081	-0.365787	-1.05136	0.0317432	0.207443	-0.226833	0.0978967	-0.590886	-0.202472	-0.0729012	-0.0759735	0.161158	-0.0357217	0.140559	0.240005	0.0175566	0.0620512	0.0803056	0.31126	-0.25898	0.261553	-0.17633	-0.0434797	0.517758	-0.178557	0.201262	0.136186	-0.0911472	0.00489518	-0.391061	0.141344	0.030878	-0.0710032	-0.00420514	0.0274134	0.581048	0.019257	-0.415543	0.245801	-0.0347381	-0.0500205	0.0491253	0.254204	0.130621	0.131062	0.205342	-0.0922666	0.0972295
Line279	0.000443823	0.070881	-0.201035	-0.257701	-0.118268	-0.039213	0.272216	-0.364669	0.389545	0.103981	-0.0931613	0.059109	-0.190759	0.0961929	0.0494254	0.271839	0.0834875	-0.441451	-0.0610465	0.0248303	-0.278641	-0.143863	0.0406166	-0.0839348	-0.00449718	-0.14322	0.118942	-0.225206	0.0115649	-0.0331696	0.0272971	-0.166132	-0.189291	-0.0878644	-0.0111751	0.134004	-0.151548	0.0996603	-0.167353	-0.459787	-0.0997747	0.226386	0.105221	-0.117522	-0.0595133	0.22997	0.0350247	0.324979	-0.13873
Line280	-0.00577064	-0.214495	0.175472	0.198401	-0.0041125	-0.180785	0.0987909	0.261793	0.213921	-0.23165	0.000402054	0.126128	0.103029	0.035328	-0.234657	-0.155003	-0.0100562	-0.00121684	-0.128397	0.153655	0.16359	-0.0917436	-0.0169474	0.0666287	0.154046	-0.103347	0.0494863	0.0730604	-0.0765672	0.248631	-0.0945189	-0.0119318	-0.0566558	0.0555873	-0.0990857	0.0485246	0.331488	-0.0349444	-0.168107	-0.115491	-0.147598	0.098267	0.20076	-0.0441418	0.0233026	0.082082	0.0483612	0.271742	-0.048381
Line281	-0.115238	-0.2034	0.0229658	-0.506483	-0.0413114	-0.16065	0.0568748	-0.170869	0.0553681	-0.0947155	-0.0462465	-0.0608627	-0.0105005	-0.00615648	0.0123885	-0.177461	0.235117	0.266828	-0.192769	0.0677195	0.107684	-0.104099	0.151203	-0.103837	0.125849	-0.0317281	-0.12015	-0.125228	-0.0133524	0.0107965	0.111502	-0.0174402	-0.0252091	-0.278049	-0.0255478	0.338435	-0.101122	0.176028	-0.0272297	-0.081449	-0.0780898	-0.171998	-0.0779937	0.138624	-0.106315	-0.065768	-0.262096	0.0388226	-0.0940375
Line282	0.0601167	-0.165429	-0.174285	-0.45105	0.144422	0.178669	-0.251817	0.0195927	-0.284381	-0.149077	0.0529143	0.0619659	-0.273992	0.0595059	-0.266693	0.253823	0.00745514	-0.0189945	0.199758	0.306816	0.176452	0.0562866	-0.00301962	-0.0613138	-0.4293	-0.15127	-0.117083	-0.287972	0.259571	-0.11406	0.162751	-0.0157406	0.26562	-0.0355363	0.0577413	-0.114001	-0.0999024	0.0516507	0.43612	-0.0863432	0.119076	-0.0530981	0.223346	-0.250378	-0.146211	0.0852509	-0.153246	-0.0232127	0.140492
Line283	-0.287017	-0.0513167	0.0284791	-0.347936	0.128566	-0.133988	-0.223689	0.0423646	0.0987459	-0.125836	-0.262356	0.184398	0.0361507	0.0330501	-0.116771	0.0231961	-0.25796	0.092369	0.124669	0.0189298	-0.0439883	-0.00812824	0.0231425	-0.120662	-0.128557	0.0924078	0.021487	0.14362	0.100771	0.0650528	-0.0450318	-0.258454	-0.179076	0.156746	0.0522315	-0.0971433	-0.0715368	0.217715	0.0369727	-0.0939903	0.308598	-0.0908257	0.136629	0.179078	0.385751	-0.133211	0.0858647	0.0332574	-0.31248
Line284	0.067491	-0.0153438	-0.147458	-0.115751	-0.132804	0.144343	-0.0255237	-0.743081	0.273863	0.126081	0.203544	-0.213195	-0.0788204	-0.0606114	0.0270409	0.29351	0.0013781	-0.0385822	-0.158069	0.0459582	-0.202549	0.415587	-0.113736	0.0772032	0.0741823	-0.0420945	0.0311284	-0.229779	0.00428764	0.211424	0.0472902	-0.123288	-0.0845321	0.166718	-0.0185372	0.15292	-0.0225907	0.0509894	-0.0221292	0.0891544	-0.114985	-0.256343	0.0800349	0.015849	0.212592	0.0530108	-0.102005	-0.09562	0.121957
Line285	0.039827	0.225078	0.122605	0.0530626	-0.200313	0.102299	0.0523049	-0.171718	0.0907834	-0.0224565	-0.225491	-0.0642349	0.00264475	-0.0139187	0.023986	-0.0696837	0.207266	-0.0696314	0.126724	0.235845	-0.0392002	0.0373871	-0.0193112	0.13988	0.0211969	-0.187119	0.0257037	0.0494932	-0.0672835	0.185868	-0.10846	0.162419	0.0255417	-0.0770021	-0.136768	-0.0952578	0.111852	-0.0519488	0.0836089	-0.0615317	-0.0346428	0.0491012	0.100358	0.107338	0.0568017	0.162772	-0.112384	-0.0236101	0.167157
Line286	-0.0274686	-0.103632	-0.0893445	-0.300906	0.158207	-0.149879	-0.2438	0.189004	-0.2108	0.0850671	-0.017289	0.0208366	0.00226218	-0.17178	0.114423	-0.20848	-0.0538752	0.231275	0.0622925	-0.00750571	0.306238	0.0217592	0.167952	-0.0815645	-0.349949	0.153268	0.0429736	-0.147418	0.266893	-0.178739	0.156566	-0.0197629	0.0605347	-0.109965	-0.0457412	0.273255	-0.403946	0.100236	-0.291278	0.0871601	-0.0965201	-0.0681354	-0.160168	-0.25395	-0.0103648	0.046793	-0.274173	0.0789687	-0.0229714
Line288	-0.139109	0.227712	-0.0690055	-0.025345	-0.0601634	-0.174692	0.167666	-0.00183829	-0.2394	0.0273686	-0.0842444	0.230908	-0.00692157	0.0215139	0.0938274	0.180934	-0.100025	0.0853344	-0.165499	0.196019	-0.16499	0.079176	-0.0979207	-0.13996	-0.16792	0.0103609	0.0750493	0.147827	0.154722	0.0184767	-0.103598	0.147686	-0.280174	-0.158082	0.0473556	0.0542087	0.571385	0.101631	0.500236	0.043445	-0.0350751	0.000173825	0.10166	0.235734	-0.0935669	0.170616	-0.0124395	0.217647	-0.159647
Line289	-0.5748	-0.224123	-0.163715	-0.471554	-0.0768012	0.291458	-0.0976227	-0.165374	0.114362	-0.140193	-0.0764604	-0.0292481	0.379583	0.104102	-0.142637	0.0820845	-0.352603	0.0685414	0.13583	-0.481499	0.208667	-0.715353	0.396062	0.225139	-0.017237	-0.0032123	0.0210235	-0.0699052	-0.490093	0.826858	-0.458021	0.0213356	0.113531	-0.289687	0.147522	0.42216	0.291513	0.501776	-0.110945	0.00766983	0.366771	0.29848	-0.176782	-0.177835	-0.0184573	-0.373346	0.206902	-0.341252	0.146004
Line290	0.374665	0.36338	0.0910991	0.123985	0.0214897	-0.23163	0.164141	0.283506	-0.175015	0.205436	-0.0388798	-0.00605099	-0.390446	-0.0610569	-0.0388176	0.137538	0.397674	-0.16575	-0.156474	0.248874	-0.137922	0.589558	-0.299766	-0.282593	0.0787622	0.212324	0.137664	0.221374	0.290344	-0.646637	0.583586	-0.0259157	-0.123058	0.136056	-0.0639523	-0.295531	-0.20281	-0.464627	0.468415	-0.00852703	-0.368842	-0.206529	0.249617	-0.0737846	0.0993081	0.38746	-0.0648849	0.131749	-0.153421
Line291	0.0251906	-0.321086	-0.123046	-0.377192	-0.173769	-0.159521	-0.000984535	-0.522913	0.109446	-0.000255507	0.262203	-0.219586	0.04767	-0.0715171	0.100743	0.0293059	0.16472	0.0126723	-0.131217	0.268623	0.226504	-0.0558609	-0.149152	0.285421	0.0741779	-0.216835	-0.0668428	0.165175	0.328002	-0.208089	-0.229337	0.100268	-0.184148	0.0396112	-0.0119285	-0.037287	-0.00217196	0.0739272	0.296668	0.167674	0.00399937	0.14774	-0.0544972	0.0751528	0.0815074	0.019643	-0.068007	-0.000248319	0.0757675
Line292	0.0960342	0.110819	0.118404	0.284059	0.0367713	-0.219234	-0.0318742	0.0610871	-0.0228379	-0.172171	-0.166618	-0.0524231	0.161038	-0.0465463	0.165141	0.106648	-0.230827	-0.0839091	0.0960997	0.0841323	-0.153899	0.152404	0.0472076	-0.220108	0.0398541	0.130229	0.107568	-0.0590088	-0.0227344	-0.161929	0.0217837	-0.0155195	0.0103089	-0.150002	0.152827	0.131733	-0.262486	-0.029471	-0.068169	0.0406318	-0.0866033	-0.0218143	-0.022381	0.243528	-0.358736	-0.0200358	0.0503317	0.307046	-0.0733368
Line293	-0.0412625	-0.15769	-0.367865	-0.0722855	0.391624	-0.123544	0.177609	-0.196954	-0.165078	-0.0229443	-0.0398018	-0.192823	-0.00232777	-0.0127166	0.12935	0.236179	-0.0122292	0.125003	0.128653	-0.199311	0.162791	-0.00123847	0.0274889	0.147038	0.031941	0.0633693	0.0013397	-0.316963	0.199889	-0.370755	0.0622098	0.025049	0.104578	0.169589	-0.102535	-0.361359	0.241787	-0.0877735	0.0848702	-0.513594	-0.230096	-0.101061	-0.165967	0.124181	-0.0634373	-0.164717	-0.0723435	0.1033	0.144171
Line294	0.0753729	-0.292509	-0.0687403	0.0698559	0.00269687	0.18583	-0.258606	-0.177131	0.115936	-0.026254	-0.241583	-0.170287	0.0215208	0.0118937	0.0976398	-0.0425644	-0.0590381	-0.108497	0.133684	-0.120289	0.0213322	-0.158838	-0.0478514	0.0529655	-0.178837	0.129833	-0.0858094	-0.107335	0.136233	-0.0881634	-0.0154594	-0.11767	0.155229	0.129655	-0.176775	0.0747348	-0.162556	-0.0903518	-0.0438316	0.05288	0.018375	0.0210849	0.0122059	0.16961	-0.0611931	-0.00525217	0.0143026	-0.558752	-0.294704
Line295	-0.0656704	0.118092	0.258297	0.159056	0.0413539	-0.141394	-0.0611691	0.117118	-0.0196017	0.0962034	0.0448658	0.0426171	0.0571284	-0.129163	0.165812	-0.155022	0.327789	-0.179232	0.146136	0.15695	-0.00897575	0.298698	-0.0143479	0.218759	-0.26146	0.045137	0.0264557	0.335777	-0.108035	0.016489	0.173665	0.0161216	0.141471	-0.0556609	-0.0599291	-0.122445	-0.326243	-0.305332	0.156855	0.454542	-0.35985	0.20936	0.0408701	-0.304422	-0.187996	-0.188162	0.182868	-0.12112	-0.0279269
Line296	-0.0212994	-0.0498497	-0.220953	-0.179448	-0.318075	0.0746789	-0.147	-0.00315813	-0.402068	0.107814	-0.281336	0.290856	-0.129556	-0.119539	-0.0410236	0.171862	-0.0960292	0.0529207	-0.346884	0.122887	0.124424	0.192902	-0.130369	-0.153377	-0.180812	-0.0283336	-0.0959645	0.124363	-0.218852	0.0280966	0.202582	-0.140979	0.0697933	0.0342053	-0.27618	0.319407	0.32685	0.243016	0.013084	-0.208049	0.363966	-0.116344	0.147653	-0.13967	0.17371	-0.177303	-0.0295154	0.113821	0.0700265
Line297	-0.0165046	0.0805974	-0.333901	0.194503	-0.0393184	-0.158561	0.238837	-0.0431426	0.198677	-0.0519515	0.110998	-0.133726	-0.149962	0.0256993	-0.14399	-0.108563	0.148145	-0.101106	0.0306262	0.112534	0.266761	0.0170216	0.0137532	0.0649149	0.0658608	-0.1049	0.0844502	-0.238372	0.220468	0.0748036	-0.106116	-0.0358045	0.288148	0.223617	0.197434	-0.035585	-0.474761	0.141162	-0.0385826	0.00536679	0.0647592	0.00315054	0.0891497	-0.192618	0.0438078	-0.0512768	-0.0476455	-0.0304173	0.186828
Line298	-0.0810779	-0.224473	-0.292249	-0.210644	0.134158	0.287678	0.231639	0.0821299	-0.227851	0.0618415	-0.000332372	-0.0725629	-0.14731	0.0346513	-0.121425	0.170879	-0.252159	0.0451856	0.264954	0.157822	0.172047	-0.122227	-0.0182537	0.0570873	0.0517474	-0.0859656	0.069888	-0.216741	-0.00816601	0.15273	0.0440691	-0.0142311	-0.0943756	0.136819	-0.176884	-0.0385388	-0.0372873	0.141338	0.121929	-0.0244885	0.178726	0.0487752	0.0988491	0.0163924	0.060482	0.0204959	0.144634	-0.155865	0.082829
Line299	0.049208	0.142396	0.237377	-0.107766	0.0137395	0.0203308	0.274278	-0.0344083	0.189738	0.0828057	-0.112757	-0.18733	0.0104547	0.00729665	-0.0828827	-0.219748	0.0744776	0.151686	-0.137779	0.0503718	0.174516	0.112132	0.000349913	-0.130487	-0.17916	-0.275603	-0.222306	-0.292732	0.0839015	0.0882899	0.0238814	-0.282184	0.177296	-0.150346	-0.200662	0.270629	0.22745	-0.0230909	-0.364154	-0.00724359	-0.130831	0.089538	-0.347604	0.0312567	0.00833686	0.129849	-0.193377	-0.0426487	-0.306122
Line300	-0.12959	-0.194955	0.257445	0.165769	-0.76213	-0.630577	0.0131999	0.243326	-0.0219171	0.365984	0.0457844	0.0319402	0.22332	0.0635266	0.252936	-0.553545	0.636352	-0.00855594	-0.0737175	-0.00119508	-0.125303	-0.0953683	0.0522426	-0.130718	-0.212227	0.435126	0.0369032	-0.138637	-0.0406121	-0.716091	-0.223392	-0.123178	-0.288411	0.0132501	0.15866	0.288968	0.38503	-0.20006	-0.405787	0.318576	0.18204	-0.131864	0.390823	-0.387458	-0.201547	-0.423353	-0.0356571	-0.601764	0.277934
Line301	-0.112578	0.0733876	0.150814	0.113225	0.06281	0.128402	0.218762	-0.112468	-0.217934	-0.0834549	-0.0204561	0.0233215	0.092269	-0.0372176	0.129399	0.0870098	-0.0304004	-0.0474058	-0.00311348	0.0224559	0.0366896	-0.160449	0.0185012	0.0540634	-0.196384	-0.00980568	0.00127299	-0.0991103	-0.0975762	-0.0106653	-0.153881	0.14758	0.00393151	-0.0287378	0.0796204	0.191571	0.00423745	0.093595	-0.332078	0.0831941	0.0390651	0.093695	-0.10909	0.0823294	0.0581097	-0.0470405	-0.22786	-0.116601	0.210092
Line302	0.0602264	-0.0918849	0.00388348	0.0571612	-0.0884766	-0.197391	0.0736513	-0.126133	-0.160277	-0.0964549	-0.0969512	-0.302279	0.165273	1.06035e-05	0.107582	0.016949	0.0612888	-0.239526	0.064304	0.276178	-0.16989	-0.0474324	-0.130317	0.0736726	0.0591189	-0.178566	-0.0972618	0.0177271	0.0433432	-0.0189665	-0.0269806	0.0798014	-0.338765	-0.00915267	-0.130547	0.0197207	-0.191767	-0.0990058	-0.0776604	-0.183555	0.0613661	0.102264	-0.040231	0.257643	0.0932619	-0.0601701	-0.176782	0.061469	-0.108662
Line303	-0.0226651	0.136583	0.0816176	-0.158495	0.0321187	0.0434397	-0.106819	0.0259391	-0.0672842	0.0859158	0.0113115	0.11047	0.0593874	-0.0188666	-0.20954	-0.0602719	0.0342516	-0.0710222	-0.0574518	0.0902787	-0.0578983	0.0221655	0.0285272	-0.0108546	0.115009	-0.0609173	0.0289368	0.0521976	-0.0814547	-0.0296419	0.162187	-0.0427095	0.104395	-0.0735146	-0.0993047	0.0451266	-0.0497518	-0.139652	-0.12611	-0.144554	0.0123158	0.0421659	0.0644134	0.14239	0.0660358	0.0128094	0.154522	-0.0233711	0.123558
Line304	-0.109374	0.131761	0.0799006	0.0022418	0.0701164	-0.128469	-0.200699	0.0858089	-0.0659233	0.169294	-0.0953504	-0.191066	0.16119	0.0266587	-0.212784	-0.0346495	-0.291529	0.101711	0.229499	0.0779752	0.222953	0.0880366	-0.0724815	-0.190364	-0.179523	-0.1962	0.221716	-0.21292	0.183262	-0.0338976	-0.195057	-0.0941665	0.182327	-0.0419981	0.222111	-0.112725	0.0998079	0.129227	-0.0798449	0.305001	0.194025	-0.266707	-0.00672583	0.202345	-0.012286	-0.288311	-0.406724	-0.17878	0.148784
Line305	0.352959	-0.131771	-0.13192	0.218556	-0.170251	-0.193483	-0.27622	-0.117138	-0.0550155	0.047168	0.1043	0.146626	-0.228812	-0.180323	0.154126	0.25325	-0.263326	0.547278	0.133428	-0.174485	-0.255867	0.160542	-0.295045	-0.220408	0.283508	-0.947319	-0.154506	0.311879	-0.113433	0.241611	-0.171555	-0.00208929	-0.121929	-0.0698482	0.611791	-0.298561	-0.0925805	0.37917	0.109399	0.207944	-0.0563419	-0.0947519	-0.416866	0.109378	0.633634	0.4083	-0.307637	-0.617063	-0.518116
Line306	0.0473667	-0.229483	0.131175	-0.489556	-0.0724534	0.120174	-0.192097	-0.150445	0.329606	0.0547127	0.0723552	0.114447	-0.087388	0.0363396	-0.307029	0.052111	0.242162	-0.163598	0.184521	0.00439268	-0.0604994	0.0812364	-0.254337	-0.0512181	0.208351	-0.306906	-0.0399303	-0.194312	0.155532	0.184067	0.0517558	0.127382	-0.179869	0.191243	-0.0826942	0.0336446	-0.218604	0.105088	0.144897	-0.297519	-0.136061	-0.0451399	-0.0738238	0.0337206	0.192339	-0.084542	-0.201564	0.0234359	0.148445
Line307	0.141449	-0.135784	0.0176954	0.0138293	0.0841271	-0.0799742	-0.0126716	0.0990974	-0.0541088	-0.148417	-0.078093	-0.0333036	-0.164164	-0.122879	-0.267633	-0.20577	0.0155699	0.0579655	0.00538191	0.134892	0.012251	0.181714	0.0408775	0.0111531	0.23421	-0.011811	-0.0335851	0.00743047	-0.106793	-0.0106511	0.0994132	-0.21209	0.24785	0.0484812	-0.248645	0.0255149	-0.162973	-0.16578	0.071745	0.0535818	-0.00993763	-0.137714	-0.0638297	0.147466	-0.168213	0.143607	-0.0212693	0.0248561	-0.125389
Line308	-0.033383	0.0957277	-0.00188678	0.0161891	-0.13672	-0.184486	0.0962745	0.147915	-0.193055	0.238493	0.0835204	-0.135194	0.122462	0.0250686	0.115227	-0.0608237	0.221144	0.144988	-0.14715	-0.0190445	-0.0282274	-0.18429	0.084985	-0.0659758	-0.0515546	0.150241	-0.307932	0.143791	-0.105754	-0.170372	-0.0944359	0.0116692	-0.315726	-0.146833	0.157318	-0.210237	-0.186728	-0.154881	-0.21262	0.159457	0.144849	0.122879	0.12421	0.0905012	0.0873858	-0.106845	-0.173851	-0.315115	0.0477572
Line309	-0.122762	0.263474	-0.173146	-0.132642	0.081496	0.13548	-0.0283236	-0.0752113	0.110883	-0.0705864	-0.245627	-0.184117	-0.053995	-0.0577236	-0.069281	0.0657269	-0.0678797	-0.133187	0.556783	0.0602809	0.449206	0.140646	0.206533	0.163794	-0.0150502	-0.0254985	-0.204634	0.000642708	0.124496	0.153269	0.0401089	-0.24656	0.496287	-0.555038	0.0107403	0.430643	-0.422202	0.371893	0.117518	0.502073	0.156888	-0.416427	-0.0170395	-0.422936	-0.084226	-0.129364	-0.195256	0.129825	0.214134
Line310	-0.101515	0.109908	-0.0039032	-0.0908083	-0.0747252	-0.0988279	-0.0437913	0.0183322	0.082718	0.0660348	-0.129214	-0.0442867	-0.0977941	-0.0994511	-0.0109974	0.0145408	0.433396	-0.18115	0.15187	0.0882985	-0.00599434	0.160591	-0.0145088	-0.0937857	0.156733	-0.147582	-0.0229273	0.0177619	-0.0173636	0.0821395	0.182793	-0.0416491	0.127025	0.195672	-0.00930054	-0.277343	-0.0902121	0.0297161	-0.034396	0.136062	0.0282617	-0.0407328	0.0686038	-0.0903503	0.160313	-0.136173	0.130359	0.158143	0.0615701
Line311	0.135845	-0.0337985	-0.0885772	-0.0185914	0.303775	0.120042	0.106578	0.0652822	0.176034	0.118698	0.0428494	0.0873929	-0.233627	-0.122922	-0.271082	0.198152	0.0326228	0.171256	-0.143232	-0.134062	0.395328	-0.130034	0.278129	0.0170614	-0.0490364	0.35029	-0.0184775	0.0361911	-0.189917	0.242092	0.102069	0.13053	-0.0236668	-0.100565	0.034107	-0.0547122	0.279087	0.22033	0.0761948	-0.301618	0.0883383	-0.256358	-0.0652643	-0.00719244	-0.0200023	-0.0503141	0.123228	0.051438	-0.346232
Line312	-0.0771619	-0.0220887	0.0719596	0.0046034	-0.00875065	0.0536664	0.0151495	-0.013287	-0.0604264	0.0343204	0.144662	-0.0315168	0.0362453	0.0126943	0.0910375	-0.06392	-0.131302	0.113667	-0.156559	-0.116592	0.0134673	-0.0153297	-0.1329	-0.00455323	-0.0693136	0.101914	-0.00845343	-0.103937	0.0890929	-0.0975841	-0.096818	0.116697	-0.14576	0.135096	0.0295979	0.0166358	0.0613597	-0.0275048	0.0719012	-0.255483	0.227793	0.0409185	0.0207517	0.0418208	-0.00275231	0.0563085	0.00608803	0.066197	-0.00963995
Line313	-0.0346502	0.12075	0.0445951	0.128615	-0.152616	0.210908	0.114217	-0.122674	0.0546793	-0.206042	-0.0646857	-0.239061	0.0644904	-0.131653	-0.0987008	0.0177128	-0.0296473	-0.0570688	0.143848	-0.0243369	0.172665	0.136462	0.0641702	0.00177978	0.102686	-0.117503	0.185451	-0.0820605	-0.0940909	0.156012	0.0347983	-0.0165797	-0.301507	-0.110035	0.21065	-0.167198	-0.046539	-0.00243664	-0.126154	-0.104941	0.0398919	-0.0714653	-0.000318752	0.1143	0.0658318	-0.116399	0.055562	-0.0981022	-0.123516
Line314	0.197498	-0.0463821	-0.141484	0.133823	-0.0661691	0.198525	0.0035052	-0.007253	-0.139862	0.074135	0.327171	0.0189812	0.102786	-0.0346264	0.00841578	-0.0810352	-0.217389	-0.143018	-0.172133	-0.047134	0.234876	-0.0327611	0.121554	0.0393383	-0.13804	-0.109266	0.0675202	0.18731	-0.190191	-0.148301	-0.191354	-0.231405	-0.133252	-0.138487	0.221504	0.141922	-0.0488552	-0.104342	0.061396	-0.16782	0.204992	-0.149862	-0.0807289	0.00641969	-0.223797	-0.184429	0.0464757	0.303798	0.0542314
Line315	-0.10889	-0.0902517	-0.606157	0.163107	0.71225	-0.294542	-0.12318	0.155626	-0.407144	0.0832249	0.174093	-0.14739	0.1257	0.34694	-0.163961	-0.244837	0.0556266	-0.141421	0.0198441	-0.237716	0.179029	-0.264543	0.178197	0.189684	0.232501	-0.0708621	0.242836	-0.2984	0.233171	-0.502494	0.161219	0.392696	-0.146863	0.0184262	-0.186478	-0.29726	-0.0797689	-0.122889	0.00108255	-0.163444	0.17311	0.0776726	0.0214738	0.0687356	0.504937	0.234121	-0.162701	-0.299731	0.201822
Line316	0.0685055	0.122287	-0.0241469	-0.189041	-0.185966	-0.0110335	0.12316	0.0173111	0.310779	-0.179353	-0.120326	0.0236569	0.0102433	-0.273196	0.337848	0.169843	0.0549122	-0.0285083	0.0294427	-0.273544	-0.237844	0.249738	-0.191293	-0.148963	-0.182059	-0.0843724	-0.0172753	-0.10937	-0.133171	0.306734	-0.250234	-0.0987476	0.0693933	0.0742227	0.188071	0.0717571	0.0849688	0.202303	-0.253456	-0.270528	-0.111818	-0.00530174	0.184433	-0.108156	-0.317432	-0.12854	0.067762	-0.0359373	0.0991475
Line317	-0.32137	0.0392218	-0.089413	0.051384	0.103879	-0.692305	0.00843965	0.168774	0.20703	-0.129205	0.149409	-0.0257596	-0.150921	0.0853942	0.389376	-0.341036	0.0515468	0.0690759	0.0869164	0.241564	0.186388	0.244408	-0.204849	0.0277968	0.231968	-0.0393403	0.213942	0.0729712	-0.336674	-0.0995521	0.113207	0.0546421	-0.00846109	-0.126351	0.119874	-0.217032	0.064103	-0.537726	-0.141722	0.236151	0.0233414	-0.344335	-0.15252	-0.129392	-0.0492156	0.210827	0.329251	0.164759	-0.196058
Line318	-0.0624625	0.371767	-0.121706	0.133298	0.286456	0.177453	-0.0232491	-0.0469073	0.0880535	-0.189907	0.198818	0.285093	-0.111213	0.0573289	0.316973	-0.0473093	-0.0341825	-0.0913458	-0.066806	0.0523916	-0.101506	-0.00377118	-0.114994	-0.0352358	-0.061281	0.0504752	0.26235	-0.0104197	-0.187404	0.0685871	-0.214058	-0.0643449	0.0758656	-0.143595	0.183578	0.241574	0.12285	0.116624	0.109183	-0.0942847	-0.110141	-0.126084	-0.163889	-0.0637194	-0.0352558	0.0408558	-0.144329	-0.124872	0.0194918
Line319	-0.0650365	-0.045915	-0.0279676	0.157504	-0.163961	0.235417	0.0183485	-0.021981	-0.0445854	-0.174572	-0.205934	0.168271	0.0925734	-0.0160511	0.069548	-0.168273	-0.192341	0.0474248	-0.0937404	0.0438688	-0.102249	0.100785	0.10167	-0.00628569	-0.113249	0.00137258	-0.00301899	0.127075	0.0732337	-0.0812157	0.0086486	-0.0944185	0.0803111	-0.0268954	0.182525	0.15382	-0.109978	0.193748	0.0334202	0.0039339	-0.0354188	-0.0542125	0.0829122	0.130954	0.0257636	0.0633156	-0.0171105	-0.00995879	-0.137966
Line320	-0.00589314	-0.0864102	-0.0763417	-0.114849	0.0422112	-0.324904	0.0975403	-0.234085	0.248666	0.0214096	-0.274968	0.034409	-0.0764409	-0.077865	-0.0597776	0.182649	-0.128846	0.0283938	-0.146403	0.339994	-0.108306	0.0427102	-0.0520656	0.141588	-0.0521067	0.0252615	-0.227309	0.147085	0.0838699	-0.0768585	-0.0471745	0.0179051	-0.0134239	0.0170704	0.020459	-0.255491	-0.169947	0.220799	-0.209205	0.0733694	0.00300393	0.172564	0.0334143	-0.00384153	0.153601	0.022051	-0.135025	-0.159831	0.0571995
Line321	-0.184948	0.168158	-0.122968	-0.209682	0.0398887	-0.082889	0.0319613	-0.0787325	0.0259437	-0.0263774	-0.0277898	-0.0709332	0.039718	0.0168402	-0.0343443	0.078236	0.0954617	0.241712	0.0945072	0.105402	0.0459798	-0.0127003	-0.0685832	0.0305395	0.0658651	0.0410842	-0.0363008	0.0849222	0.00340144	0.0367306	0.146295	0.0574843	0.0199684	-0.119289	-0.139893	-0.104157	0.108834	-0.264745	0.128647	-0.0474891	-0.0133107	-0.156575	0.0183788	-0.051683	0.148679	-0.0060347	-0.0776429	0.0828191	-0.109678
Line322	-0.328295	0.169713	0.32664	-0.646293	0.150343	0.0216674	0.304982	0.267375	-0.203322	0.263122	-0.173798	-0.237702	0.13281	-0.174594	-0.352777	-0.00681373	0.0744849	0.190771	-0.0168033	-0.190106	-0.058964	0.0159777	0.246062	0.970625	0.269016	0.368152	0.0262027	0.255018	-0.0861123	0.239542	-0.192694	-0.383229	0.272228	-0.123522	0.158862	-0.117985	-0.0133858	-0.0075059	0.436735	-0.249499	-0.266704	-0.275592	0.0569179	-0.386087	0.199321	-0.291172	0.397179	0.0635349	-0.233637
Line323	-0.172369	0.0259911	0.0124054	-0.31669	-0.0228087	-0.0809003	0.037788	-0.23364	0.113949	-0.0894433	0.0956292	-0.15415	-0.23411	-0.040575	0.113152	-0.110929	0.031902	0.00334325	0.0147421	-0.22176	-0.124566	-0.0959639	0.0653816	-0.0961727	0.0115452	-0.0244193	0.0306896	-0.119718	-0.0556313	-0.0996824	-0.0434064	0.0242951	-0.214296	-0.134239	0.0313696	0.0852855	0.228874	-0.0474897	-0.00851467	0.178475	0.124868	-0.0402308	0.373967	0.0492921	0.0538301	-0.0381442	0.312791	-0.262809	0.0305282
Line324	0.0279357	-0.0447242	0.0241466	-0.182278	0.246902	0.0331334	-0.072209	0.0426425	-0.0954678	-0.264076	-0.00986883	0.236087	0.103955	-0.0086707	0.042369	-0.117494	0.0539966	0.0733187	-0.0451519	0.183521	0.0503124	0.0813196	-0.0103203	-0.0115149	0.0432944	0.170965	-0.0829658	0.0586849	-0.107871	0.00165645	0.121291	-0.00992945	0.0617679	-0.000161491	0.0748296	-0.190568	0.00524251	-0.165294	0.346196	-0.0294073	-0.15175	-0.0489063	0.172147	-0.131672	0.143794	0.143405	-0.0273044	0.00651452	-0.024422
Line325	-0.0553694	0.0566901	-0.0644412	0.177464	-0.0355852	0.0949741	-0.197802	-0.127022	-0.111128	-0.0373378	-0.0857438	0.0298887	0.0400874	0.0324791	-0.18391	-0.1248	-0.0838035	0.115101	0.115667	0.362193	-0.105354	-0.199656	-0.0836351	-0.0641899	0.0226339	0.0426133	0.200525	0.0228116	0.0523598	-0.145087	0.255945	0.0619185	-0.0320777	-0.021087	-0.0945507	-0.316041	-0.145116	0.0661085	0.0856127	0.107563	0.0693065	0.118717	0.0280887	0.0597783	-0.00499998	0.00834151	0.106295	-0.0244314	0.0764877
Line326	-0.0134375	-0.20141	0.0356057	0.101923	0.0589888	-0.0250807	-0.0387651	0.0736815	0.092382	-0.122662	-0.0864389	0.125818	-0.0805633	0.0631084	0.35552	0.130848	0.102463	-0.0124731	0.149217	0.188322	-0.0775426	-0.0700845	0.0715715	0.0263447	-0.111014	-0.0381124	-0.0342728	-0.0284045	-0.179436	-0.0333337	0.108319	-0.0483008	-0.21351	0.0165909	0.0740121	0.0766801	0.475567	-0.0562074	-0.104933	0.199708	0.160594	0.0506057	0.0727205	0.178521	-0.137243	0.0890321	0.122233	-0.01882	0.0935855
Line327	0.0790339	-0.0352688	-0.00337518	-0.176285	0.0555408	-0.145001	-0.00354945	-0.219943	-0.246328	-0.120208	0.140788	-0.00572956	0.0314665	-0.0191243	0.00773642	0.162735	-0.142728	-0.145356	-0.15304	-0.114591	0.038597	0.0139427	-0.0152904	-0.0699777	-0.138886	0.191782	0.0787939	0.0244449	-0.0711326	-0.117296	0.0674343	-0.0656198	-0.00809563	-0.0804089	0.0757265	-0.0669343	0.133734	0.161508	-0.182745	-0.0419671	-0.029899	0.0768	-0.199203	0.022288	0.0706082	-0.05286	0.0445374	0.0785456	-0.0875316
[truncated: 273 more columns]
