# Supplementary material for: Genetic dissection of agronomic and quality traits based on association mapping and genomic selection approaches in durum wheat grown in Southern Spain
Source: PLoS One. 2019 Feb 27;14(2):e0211718. doi: 10.1371/journal.pone.0211718 (PMC6392243; doi:10.1371/journal.pone.0211718)
Supplement: S6 Table — (XLSX) [file pone.0211718.s008.xlsx]

## Sheet: Hoja1
S6 Table. Descriptive statistics of each trait in each environment with key quantiles.
Trait	Location	Year	Type	0.025	0.05	0.1	0.25	0.5	0.75	0.9	0.95	0.975
YIELD	Cadiz 1	2013	Combined	4689.41	5060	5082.18	5475.43	5778.73	6101.47	6348.42	6578.71	6719.11
YIELD	Cadiz 1	2013	Released	4689.41	5060	5082.18	5475.43	5780	6101.47	6348.42	6578.71	6719.11
YIELD	Cadiz 1	2013	Experimental	NA	NA	NA	NA	NA	NA	NA	NA	NA
YIELD	Cadiz 1	2014	Combined	3647.56	3783.45	4205.44	4496.11	4880	5256.8	5647.14	5822.32	5890.76
YIELD	Cadiz 1	2014	Released	3647.56	3780	4205.44	4496.11	4880	5256.8	5647.14	5822.32	5890.76
YIELD	Cadiz 1	2014	Experimental	NA	NA	NA	NA	NA	NA	NA	NA	NA
YIELD	Cadiz 1	2015	Combined	3733.34	3860.08	3986.4	4320	4675.18	5077.73	5364.52	5460	5557.61
YIELD	Cadiz 1	2015	Released	3733.34	3860.08	3986.4	4318.43	4675.18	5077.73	5364.52	5462.52	5557.61
YIELD	Cadiz 1	2015	Experimental	NA	NA	NA	NA	NA	NA	NA	NA	NA
YIELD	Cadiz 1	2016	Combined	1747.08	2060.52	2385.76	2604.8	2978.9	3325.24	3560.8	3831.62	3992.54
YIELD	Cadiz 1	2016	Released	1747.08	2060.52	2385.76	2604.8	2978.9	3325.24	3560.8	3831.62	3992.54
YIELD	Cadiz 1	2016	Experimental	NA	NA	NA	NA	NA	NA	NA	NA	NA
YIELD	Cordoba	2013	Combined	3682.95	3853.14	3978.9	4264.3	4680.73	5040.95	5248.2	5512.63	5948.29
YIELD	Cordoba	2013	Released	3682.95	3853.14	3978.9	4264.3	4680.73	5040.95	5248.2	5512.63	5948.29
YIELD	Cordoba	2013	Experimental	NA	NA	NA	NA	NA	NA	NA	NA	NA
YIELD	Cordoba	2014	Combined	2724.6	2887.56	3070.52	3320.38	3667.41	3853.41	4134.37	4235.15	4287.06
YIELD	Cordoba	2014	Released	2724.6	2887.56	3070.52	3320.38	3667.41	3853.41	4134.37	4235.15	4287.06
YIELD	Cordoba	2014	Experimental	NA	NA	NA	NA	NA	NA	NA	NA	NA
YIELD	Cordoba	2015	Combined	2875.9	2948.64	3015.82	3224.6	3428.65	3617.43	3861.47	4098.28	4189.62
YIELD	Cordoba	2015	Released	2875.9	2948.64	3015.82	3224.6	3428.65	3617.43	3861.47	4098.28	4189.62
YIELD	Cordoba	2015	Experimental	NA	NA	NA	NA	NA	NA	NA	NA	NA
YIELD	Cordoba	2016	Combined	1035.19	1120.28	1321.77	1425.94	1614.38	1894.43	2153.11	2199.4	2240.42
YIELD	Cordoba	2016	Released	1035.19	1120.28	1321.77	1425.94	1614.38	1894.43	2153.11	2199.4	2240.42
YIELD	Cordoba	2016	Experimental	NA	NA	NA	NA	NA	NA	NA	NA	NA
YIELD	Seville	2013	Combined	2876.53	2946.97	3095.5	3566.77	3986.67	4366.32	4740.14	4927.68	5027.42
YIELD	Seville	2013	Released	3346.96	3409.08	3534.7	3731.95	4107.44	4366.32	4691	4925.18	4996.32
YIELD	Seville	2013	Experimental	2836.83	2882.77	2990.7	3443.57	3790.26	4363.55	4769.71	4928.86	5014.85
YIELD	Seville	2014	Combined	1535.54	1622.99	1770.13	1997.5	2287.62	2531.93	2853.14	3023.04	3178.23
YIELD	Seville	2014	Released	1892.14	1956.97	2099.39	2283.45	2531.93	2838.7	3032.48	3229.59	3249.17
YIELD	Seville	2014	Experimental	1530.23	1541.78	1633.81	1885.76	2118.27	2390.34	2515.41	2682.68	2829.47
YIELD	Seville	2015	Combined	3093.56	3310.38	3487.78	3813.16	4139.37	4435.04	4687.4	4872.57	4933.37
YIELD	Seville	2015	Released	3086.62	3310.38	3481.95	3742.37	4063.02	4367.02	4647.97	4749.03	4929.21
YIELD	Seville	2015	Experimental	3153.49	3366.46	3514.99	3924.56	4172.68	4442.67	4742.64	4889.23	4929.55
YIELD	Seville	2016	Combined	1267.28	1393.25	1526.1	1900.33	2207.8	2435.11	2604.94	2698.22	2812.92
YIELD	Seville	2016	Released	894.677	1296.99	1472.38	1987.78	2218.21	2498.96	2656.16	2769.99	2947.29
YIELD	Seville	2016	Experimental	1371.5	1414.77	1623.82	1865.98	2200.86	2419.84	2592.03	2649.36	2751.84
YIELD	Huelva	2013	Combined	3163.94	3355.22	3526.1	3984.59	4501.67	5047.2	5737.37	6038.87	6360.01
YIELD	Huelva	2013	Released	3209.74	3357.72	3720.99	4102.58	4965.3	5565.66	6281.23	6371.88	6913.8
YIELD	Huelva	2013	Experimental	3112.19	3353.76	3503.05	3945.72	4364.94	4782.76	5148.53	5467.8	5828.57
YIELD	Huelva	2014	Combined	2622.99	3076.07	3227.93	3584.12	4026.93	4389.23	4670.74	4963.35	5262.35
YIELD	Huelva	2014	Released	3136.87	3252.64	3352.58	3785.4	4232.37	4528.04	4978.62	5259.58	5396.03
YIELD	Huelva	2014	Experimental	2380	2771.86	3148.11	3441.49	3905.47	4206	4585.37	4633.75	4687.12
YIELD	Huelva	2015	Combined	3652.69	3837.87	3923.65	4255.97	4609.94	5111.05	5537.76	5855.36	6148.81
YIELD	Huelva	2015	Released	3866.19	4175.74	4268.18	4718.21	5147.14	5535.81	5936.98	6245.7	6333.01
YIELD	Huelva	2015	Experimental	3527.38	3659.98	3865.49	4117.16	4389.23	4667.55	4882.01	5085.99	5330.61
YIELD	Huelva	2016	Combined	2073.19	2260.97	2574.26	2994.52	3421.02	3767.7	4181.29	4402.97	4583.22
YIELD	Huelva	2016	Released	2359.42	2587.73	2756.25	3157.62	3600.08	3946.42	4248.33	4434.48	4604.04
YIELD	Huelva	2016	Experimental	2060	2214.81	2346.06	2877.92	3328.01	3703.5	4111.74	4395.13	4503.99
YIELD	Cadiz 2	2013	Combined	2696.63	2709.61	2836.48	3203.78	3503.61	3969.32	4184.06	4378.26	4519.92
YIELD	Cadiz 2	2013	Released	2696.63	2709.61	2836.48	3203.78	3503.61	3969.32	4184.06	4378.26	4519.92
YIELD	Cadiz 2	2013	Experimental	NA	NA	NA	NA	NA	NA	NA	NA	NA
YIELD	Cadiz 2	2014	Combined	2045.53	2146.59	2311.22	2501.39	2706.83	3033.04	3252.64	3450.58	3521.1
YIELD	Cadiz 2	2014	Released	2045.53	2146.59	2311.22	2501.39	2706.83	3033.04	3252.64	3450.58	3521.1
YIELD	Cadiz 2	2014	Experimental	NA	NA	NA	NA	NA	NA	NA	NA	NA
YIELD	Cadiz 2	2015	Combined	4695.03	4853.41	4988.34	5208.22	5474.74	5714.88	5920.88	6069.41	6193.23
YIELD	Cadiz 2	2015	Released	4695.03	4853.41	4988.34	5208.22	5474.74	5714.88	5920.88	6069.41	6193.23
YIELD	Cadiz 2	2015	Experimental	NA	NA	NA	NA	NA	NA	NA	NA	NA
YIELD	Cadiz 2	2016	Combined	1612.3	1727.51	1995.14	2235.22	2590.92	2832.45	3055.52	3078.22	3232.65
YIELD	Cadiz 2	2016	Released	1612.3	1727.51	1995.14	2235.22	2590.92	2832.45	3055.52	3078.22	3232.65
YIELD	Cadiz 2	2016	Experimental	NA	NA	NA	NA	NA	NA	NA	NA	NA
WGP	Cadiz 1	2013	Combined	11.89	11.9285	12.305	12.4	12.65	13.1475	13.69	14.0145	14.3773
WGP	Cadiz 1	2013	Released	11.89	11.9285	12.305	12.4	12.65	13.1475	13.69	14.0145	14.3773
WGP	Cadiz 1	2013	Experimental	NA	NA	NA	NA	NA	NA	NA	NA	NA
WGP	Cadiz 1	2014	Combined	12.855	12.988	13.062	13.5	14.08	14.8	15.464	16.134	16.454
WGP	Cadiz 1	2014	Released	12.855	12.988	13.062	13.5	14.08	14.8	15.464	16.134	16.454
WGP	Cadiz 1	2014	Experimental	NA	NA	NA	NA	NA	NA	NA	NA	NA
WGP	Cordoba	2013	Combined	12.31	12.51	12.71	13.075	13.4	13.9	14.395	14.9	15.008
WGP	Cordoba	2013	Released	12.31	12.51	12.71	13.075	13.4	13.9	14.395	14.9	15.008
WGP	Cordoba	2013	Experimental	NA	NA	NA	NA	NA	NA	NA	NA	NA
WGP	Cordoba	2014	Combined	13.8925	14.325	14.4	14.8	15.35	15.875	16.2	16.43	16.6
WGP	Cordoba	2014	Released	13.8925	14.325	14.4	14.8	15.35	15.875	16.2	16.43	16.6
WGP	Cordoba	2014	Experimental	NA	NA	NA	NA	NA	NA	NA	NA	NA
WGP	Cordoba	2015	Combined	13.458	13.589	13.668	13.975	14.7	15.3525	15.744	16.287	16.4475
WGP	Cordoba	2015	Released	13.458	13.589	13.668	13.975	14.7	15.3525	15.744	16.287	16.4475
WGP	Cordoba	2015	Experimental	NA	NA	NA	NA	NA	NA	NA	NA	NA
WGP	Seville	2013	Combined	9.82	10.152	10.38	11.05	11.7	12.2	13	13.424	13.558
WGP	Seville	2013	Released	11.0887	11.111	11.154	11.5875	12.08	12.4125	13.029	13.4135	13.5783
WGP	Seville	2013	Experimental	9.35	9.88	10.178	10.4	11.6	12.02	12.886	13.1	13.51
WGP	Seville	2014	Combined	12.663	13.405	13.662	14.35	15.37	16.32	16.824	17.107	17.578
WGP	Seville	2014	Released	12.2012	12.9	13.479	14.38	15.36	16.3975	16.974	17.182	17.6095
WGP	Seville	2014	Experimental	13.516	13.56	13.734	14.33	15.37	16.09	16.524	16.9	17.404
WGP	Seville	2015	Combined	11.778	12.156	12.45	12.71	13.21	13.91	14.464	14.772	14.903
WGP	Seville	2015	Released	12.419	12.4655	12.525	12.7275	13.08	13.4725	14.281	14.5045	15.074
WGP	Seville	2015	Experimental	11.664	12.006	12.42	12.735	13.25	14.06	14.542	14.771	14.8485
WGP	Huelva	2013	Combined	9.48	9.88	10.38	11.2	12.2	13.6	14.82	15.18	15.3
WGP	Huelva	2013	Released	9.8925	12.355	13	13.3	13.65	14.8	15.27	15.3	15.3225
WGP	Huelva	2013	Experimental	9.56	9.76	10.12	10.8	11.3	11.9	12.14	12.26	12.57
WGP	Huelva	2014	Combined	13.9	14	14.2	14.5	14.9	15.2	15.64	15.87	16.255
WGP	Huelva	2014	Released	14.1775	14.2	14.3	14.7	15	15.4	15.83	16.375	16.8075
WGP	Huelva	2014	Experimental	13.9	13.94	14.08	14.4	14.7	14.9	15.5	15.56	15.68
WGP	Huelva	2015	Combined	12.79	12.98	13.2	13.62	14.1	14.5	15.2	15.32	15.41
WGP	Huelva	2015	Released	13.1948	13.2	13.288	13.6575	14.12	14.35	15.123	15.2205	15.3183
WGP	Huelva	2015	Experimental	12.695	12.89	13.08	13.65	14.1	14.65	15.22	15.4	15.405
WGP	Cadiz 2	2015	Combined	14.9225	15.0235	15.047	15.2475	15.81	16.2775	16.694	17.1315	17.8275
WGP	Cadiz 2	2015	Released	14.9225	15.0235	15.047	15.2475	15.81	16.2775	16.694	17.1315	17.8275
WGP	Cadiz 2	2015	Experimental	NA	NA	NA	NA	NA	NA	NA	NA	NA
SW	Cadiz 1	2013	Combined	12.391	47.8475	77.27	80.85	83.1	84.4	87.48	87.59	88.105
SW	Cadiz 1	2013	Released	12.391	47.8475	77.27	80.85	83.1	84.4	87.48	87.59	88.105
SW	Cadiz 1	2013	Experimental	NA	NA	NA	NA	NA	NA	NA	NA	NA
SW	Cadiz 1	2014	Combined	77.82	79.1	79.62	81	82.1	83	83.6	83.9	84.34
SW	Cadiz 1	2014	Released	77.82	79.1	79.62	81	82.1	83	83.6	83.9	84.34
SW	Cadiz 1	2014	Experimental	NA	NA	NA	NA	NA	NA	NA	NA	NA
SW	Cordoba	2013	Combined	81.275	81.5	81.92	82.3	83.5	84.3	84.7	85.1	85.235
SW	Cordoba	2013	Released	81.275	81.5	81.92	82.3	83.5	84.3	84.7	85.1	85.235
SW	Cordoba	2013	Experimental	NA	NA	NA	NA	NA	NA	NA	NA	NA
SW	Cordoba	2014	Combined	72.225	72.3	72.71	75.8	77.4	78.975	79.81	80.66	81.0675
SW	Cordoba	2014	Released	72.225	72.3	72.71	75.8	77.4	78.975	79.81	80.66	81.0675
SW	Cordoba	2014	Experimental	NA	NA	NA	NA	NA	NA	NA	NA	NA
SW	Cordoba	2015	Combined	78.8475	79.41	79.74	81.1	82.3	83.1	84.13	84.5	84.5225
SW	Cordoba	2015	Released	78.8475	79.41	79.74	81.1	82.3	83.1	84.13	84.5	84.5225
SW	Cordoba	2015	Experimental	NA	NA	NA	NA	NA	NA	NA	NA	NA
SW	Seville	2013	Combined	81.44	81.58	81.7	82.7	83.5	84.5	85.5	85.9	86.8
SW	Seville	2013	Released	81.855	82.12	82.5	83.3	84.5	85.2	85.9	86.95	89.435
SW	Seville	2013	Experimental	81.2	81.46	81.62	82.3	83.1	84.1	84.74	85.3	85.32
SW	Seville	2014	Combined	72.93	73.76	75.06	76.45	77.7	78.55	79.86	80.4	81.17
SW	Seville	2014	Released	73.0775	74.375	75.95	76.55	78.3	79.3	80.2	81.075	81.53
SW	Seville	2014	Experimental	73	73.88	74.96	76.4	77.4	78.1	79.26	80.04	80.4
SW	Seville	2015	Combined	82.32	82.96	83.62	84.4	85.2	85.8	86.4	86.5	87.02
SW	Seville	2015	Released	81.6	83.725	84.4	84.825	85.3	85.775	86.4	86.415	86.5375
SW	Seville	2015	Experimental	82.59	82.98	83.48	84.3	85	85.8	86.32	86.53	87.2
SW	Huelva	2013	Combined	80.04	80.8	81.4	82.3	83.1	84.3	84.94	85.42	85.62
SW	Huelva	2013	Released	79.81	80.01	81.32	82.45	84.1	84.9	85.48	85.68	86.17
SW	Huelva	2013	Experimental	80.8	81.28	81.52	82.3	82.8	83.7	84.54	84.8	84.83
SW	Huelva	2014	Combined	75.975	76.5	77.24	78.35	79.6	80.85	81.84	82.37	82.5
SW	Huelva	2014	Released	76.4925	76.5	77.4	78.05	79.3	80.05	81.26	81.6	81.6225
SW	Huelva	2014	Experimental	75.82	76.14	77	78.6	80.2	81	82.32	82.5	82.74
SW	Huelva	2015	Combined	79.37	79.94	80.46	81.3	82.3	83.8	85.14	85.56	85.93
SW	Huelva	2015	Released	80.77	81.395	82.04	83.725	84.35	85.375	85.9	86.215	86.48
SW	Huelva	2015	Experimental	79.095	79.4	80.16	81.1	81.8	82.75	83.42	83.7	83.905
SW	Cadiz 2	2015	Combined	76.44	78.285	79	80.2	81.4	82.175	82.73	82.96	83.3375
SW	Cadiz 2	2015	Released	76.44	78.285	79	80.2	81.4	82.175	82.73	82.96	83.3375
SW	Cadiz 2	2015	Experimental	NA	NA	NA	NA	NA	NA	NA	NA	NA
GI	Cadiz 1	2013	Combined	19.2	21.06	37.5	70.3	78.15	84.9	90.95	91.975	92.6875
GI	Cadiz 1	2013	Released	19.2	21.06	37.5	70.3	78.15	84.9	90.95	91.975	92.6875
GI	Cadiz 1	2013	Experimental	NA	NA	NA	NA	NA	NA	NA	NA	NA
GI	Cadiz 1	2014	Combined	35.2	39.4	47	49.25	57.5	68.5	75.3	79.8	87.6
GI	Cadiz 1	2014	Released	35.2	39.4	47	49.25	57.5	68.5	75.3	79.8	87.6
GI	Cadiz 1	2014	Experimental	NA	NA	NA	NA	NA	NA	NA	NA	NA
GI	Cordoba	2013	Combined	16.5	24	37	48.5	54.5	64.25	67	69.75	70.875
GI	Cordoba	2013	Released	16.5	24	37	48.5	54.5	64.25	67	69.75	70.875
GI	Cordoba	2013	Experimental	NA	NA	NA	NA	NA	NA	NA	NA	NA
GI	Cordoba	2014	Combined	36.2	52.4	57.6	61.5	71	78.5	82.4	88.2	89.1
GI	Cordoba	2014	Released	36.2	52.4	57.6	61.5	71	78.5	82.4	88.2	89.1
GI	Cordoba	2014	Experimental	NA	NA	NA	NA	NA	NA	NA	NA	NA
GI	Cordoba	2015	Combined	19.869	30.4	43.6	48	56	63.76	72.4	75.8	77.7
GI	Cordoba	2015	Released	19.869	30.4	43.6	48	56	63.76	72.4	75.8	77.7
GI	Cordoba	2015	Experimental	NA	NA	NA	NA	NA	NA	NA	NA	NA
GI	Seville	2013	Combined	21.747	30	39.4	55	68	81	90.16	93.46	95.4
GI	Seville	2013	Released	32.4562	46.7025	60.1	67.25	73	82.75	91.85	93.025	93.0625
GI	Seville	2013	Experimental	28.4	30	37.2	48	64	79	87	94.4	96.4
GI	Seville	2014	Combined	32.375	39.7	42	49.5	64	70	79.9	84.3	87.65
GI	Seville	2014	Released	42.8	44.6	45.8	54	64	69	79	83.4	85.2
GI	Seville	2014	Experimental	30	36	41.8	48	64	70	79.6	84.2	88.2
GI	Seville	2015	Combined	15.4	27.05	36.1	47	56.18	67.75	75	84.9	86.475
GI	Seville	2015	Released	38.25	45	46.2	53	56.36	64.5	73.8	84.9	86.45
GI	Seville	2015	Experimental	7	24.8	29.8	46	56	68	76.2	83.2	86.4
GI	Huelva	2013	Combined	23	35	44	45.75	51	64.25	73.5	77.75	78.875
GI	Huelva	2013	Released	23	35	44	45.75	51	64.25	73.5	77.75	78.875
GI	Huelva	2013	Experimental	NA	NA	NA	NA	NA	NA	NA	NA	NA
GI	Huelva	2014	Combined	10.35	11.7	17.6	35.815	44	50	55.2	60.1	60.55
GI	Huelva	2014	Released	10.35	11.7	17.6	35.815	44	50	55.2	60.1	60.55
GI	Huelva	2014	Experimental	NA	NA	NA	NA	NA	NA	NA	NA	NA
GI	Huelva	2015	Combined	25.4	38.2	40.8	46	56	63.5	74.6	78.7	81.25
GI	Huelva	2015	Released	25.4	38.2	40.8	46	56	63.5	74.6	78.7	81.25
GI	Huelva	2015	Experimental	NA	NA	NA	NA	NA	NA	NA	NA	NA
GI	Cadiz 2	2015	Combined	28.8	30.6	40.6	47	53	72	79.6	82.7	85.85
GI	Cadiz 2	2015	Released	28.8	30.6	40.6	47	53	72	79.6	82.7	85.85
GI	Cadiz 2	2015	Experimental	NA	NA	NA	NA	NA	NA	NA	NA	NA
IAS	Cadiz 1	2013	Combined	6.5	6.5	6.5	7	7	7.25	7.5	7.5	7.5
IAS	Cadiz 1	2013	Released	6.5	6.5	6.5	7	7	7.25	7.5	7.5	7.5
IAS	Cadiz 1	2013	Experimental	NA	NA	NA	NA	NA	NA	NA	NA	NA
IAS	Cadiz 1	2014	Combined	6.35	6.5	6.5	7	7	7.5	7.5	7.5	8
IAS	Cadiz 1	2014	Released	6.35	6.5	6.5	7	7	7.5	7.5	7.5	8
IAS	Cadiz 1	2014	Experimental	NA	NA	NA	NA	NA	NA	NA	NA	NA
IAS	Cadiz 1	2016	Combined	6.5	6.5	7	7	7	7.5	7.5	7.5	7.7625
IAS	Cadiz 1	2016	Released	6.5	6.5	7	7	7	7.5	7.5	7.5	7.7625
IAS	Cadiz 1	2016	Experimental	NA	NA	NA	NA	NA	NA	NA	NA	NA
IAS	Cordoba	2013	Combined	6.5	6.5	6.5	7	7	7.5	7.5	7.5	7.5
IAS	Cordoba	2013	Released	6.5	6.5	6.5	7	7	7.5	7.5	7.5	7.5
IAS	Cordoba	2013	Experimental	NA	NA	NA	NA	NA	NA	NA	NA	NA
IAS	Cordoba	2014	Combined	6.35	6.5	6.5	7	7	7.5	7.5	7.8	8
IAS	Cordoba	2014	Released	6.35	6.5	6.5	7	7	7.5	7.5	7.8	8
IAS	Cordoba	2014	Experimental	NA	NA	NA	NA	NA	NA	NA	NA	NA
IAS	Cordoba	2015	Combined	6.5	6.5	6.5	7	7	7	7.5	7.8	8
IAS	Cordoba	2015	Released	6.5	6.5	6.5	7	7	7	7.5	7.8	8
IAS	Cordoba	2015	Experimental	NA	NA	NA	NA	NA	NA	NA	NA	NA
IAS	Cordoba	2016	Combined	6.5	6.5	6.5	6.5	7	7	7.02	7.5	7.5
IAS	Cordoba	2016	Released	6.5	6.5	6.5	6.5	7	7	7.02	7.5	7.5
IAS	Cordoba	2016	Experimental	NA	NA	NA	NA	NA	NA	NA	NA	NA
IAS	Seville	2013	Combined	6	6.05	6.5	7	7	7	7.5	7.5	7.5
IAS	Seville	2013	Released	6.5	6.5	6.5	7	7	7	7.5	7.5	7.5
IAS	Seville	2013	Experimental	6	6	6.5	6.5	7	7	7.5	7.5	7.7625
IAS	Seville	2014	Combined	6	6.2	6.5	7	7	7.5	7.5	8	8
IAS	Seville	2014	Released	6	6.2	6.5	7	7	7.5	7.5	8	8
IAS	Seville	2014	Experimental	NA	NA	NA	NA	NA	NA	NA	NA	NA
IAS	Seville	2015	Combined	6.5	6.5	6.5	7	7	7.5	7.5	7.8	8
IAS	Seville	2015	Released	6.5	6.5	6.5	7	7	7.5	7.5	7.8	8
IAS	Seville	2015	Experimental	NA	NA	NA	NA	NA	NA	NA	NA	NA
IAS	Seville	2016	Combined	7	7	7	7	7	7.5	7.5	7.5	7.5
IAS	Seville	2016	Released	7	7	7	7	7	7.5	7.5	7.5	7.5
IAS	Seville	2016	Experimental	7	7	7	7	7	7	7.5	7.5	7.5
IAS	Huelva	2013	Combined	5.025	5.5	6	6	6.5	7	7.5	7.5	7.5
IAS	Huelva	2013	Released	6.5	6.5	6.5	7	7	7.5	7.5	7.5	7.5
IAS	Huelva	2013	Experimental	5	5.475	5.5	6	6.5	6.625	7	7	7
IAS	Huelva	2014	Combined	6	6	6	6.5	7	7	7.5	7.5	7.5
IAS	Huelva	2014	Released	6.5	6.5	6.9	7	7	7.5	7.5	7.8	8
IAS	Huelva	2014	Experimental	6	6	6	6.375	6.5	6.5	7	7	7
IAS	Huelva	2015	Combined	6	6	6	6.5	7	7	7.5	7.5	7.5
IAS	Huelva	2015	Released	6.5	6.5	6.75	7	7	7.5	7.5	7.875	8
IAS	Huelva	2015	Experimental	5.7125	6	6	6	6.5	7	7	7	7.5
IAS	Huelva	2016	Combined	6.5	6.5	7	7	7	7.5	7.5	7.5	8
IAS	Huelva	2016	Released	6.5	6.5	7	7	7.5	7.5	8	8	8
IAS	Huelva	2016	Experimental	6.5	6.5	7	7	7	7	7.5	7.5	7.5
IAS	Cadiz 2	2013	Combined	6.5	6.5	6.5	6.5	7	7.25	7.5	7.5	8
IAS	Cadiz 2	2013	Released	6.5	6.5	6.5	6.5	7	7.25	7.5	7.5	8
IAS	Cadiz 2	2013	Experimental	NA	NA	NA	NA	NA	NA	NA	NA	NA
IAS	Cadiz 2	2014	Combined	6.5	6.5	7	7	7	7.5	7.5	7.5	8
IAS	Cadiz 2	2014	Released	6.5	6.5	7	7	7	7.5	7.5	7.5	8
IAS	Cadiz 2	2014	Experimental	NA	NA	NA	NA	NA	NA	NA	NA	NA
IAS	Cadiz 2	2016	Combined	6.5	6.5	6.5	7	7	7.125	7.5	7.5	7.5
IAS	Cadiz 2	2016	Released	6.5	6.5	6.5	7	7	7.125	7.5	7.5	7.5
IAS	Cadiz 2	2016	Experimental	NA	NA	NA	NA	NA	NA	NA	NA	NA
SDS	Cadiz 1	2013	Combined	17.8494	26.9398	37.5	47.75	51.5	56.5	60.5	62.75	63.875
SDS	Cadiz 1	2013	Released	17.8494	26.9398	37.5	47.75	51.5	56.5	60.5	62.75	63.875
SDS	Cadiz 1	2013	Experimental	NA	NA	NA	NA	NA	NA	NA	NA	NA
SDS	Cadiz 1	2014	Combined	27.525	28	28.4	33	38.5	42.75	44.8	46.9	48.9
SDS	Cadiz 1	2014	Released	27.525	28	28.4	33	38.5	42.75	44.8	46.9	48.9
SDS	Cadiz 1	2014	Experimental	NA	NA	NA	NA	NA	NA	NA	NA	NA
SDS	Cordoba	2013	Combined	27.5	29	30	31.75	35.5	38	40.5	41.25	41.625
SDS	Cordoba	2013	Released	27.5	29	30	31.75	35.5	38	40.5	41.25	41.625
SDS	Cordoba	2013	Experimental	NA	NA	NA	NA	NA	NA	NA	NA	NA
SDS	Cordoba	2014	Combined	43.35	44.7	47.4	51.5	60	67.5	70.4	72.7	75.85
SDS	Cordoba	2014	Released	43.35	44.7	47.4	51.5	60	67.5	70.4	72.7	75.85
SDS	Cordoba	2014	Experimental	NA	NA	NA	NA	NA	NA	NA	NA	NA
SDS	Cordoba	2015	Combined	50.725	52	52.6	54.75	58.5	61	66.9	71.55	74.975
SDS	Cordoba	2015	Released	50.725	52	52.6	54.75	58.5	61	66.9	71.55	74.975
SDS	Cordoba	2015	Experimental	NA	NA	NA	NA	NA	NA	NA	NA	NA
SDS	Seville	2013	Combined	19.5	23.6	25	30	35	43	46	52.8	56.1
SDS	Seville	2013	Released	17.8306	26.9322	33.5	37.5	41.5	46	50	55.5	57.75
SDS	Seville	2013	Experimental	22.5	23.8	24.6	29	33	38	45.4	48	52.5
SDS	Seville	2014	Combined	40	41.35	42.7	47.75	50	54	59.3	63.3	65
SDS	Seville	2014	Released	21.1	38.2	42.8	47	52	55	60	60.5	62.75
SDS	Seville	2014	Experimental	40.2	41.4	43.6	48	50	54	56	63.2	64.8
SDS	Seville	2015	Combined	32.425	37.4	40	44.25	49.5	54	58.3	63.15	65.725
SDS	Seville	2015	Released	42.25	44.5	45	46	54	58	64.6	67.2	68.1
SDS	Seville	2015	Experimental	31.5	33.9	39	44	49	52.5	57	61	63.05
SDS	Huelva	2013	Combined	30.75	31.5	34	41.25	44.5	47.5	51.5	54.5	58.25
SDS	Huelva	2013	Released	30.75	31.5	34	41.25	44.5	47.5	51.5	54.5	58.25
SDS	Huelva	2013	Experimental	NA	NA	NA	NA	NA	NA	NA	NA	NA
SDS	Huelva	2014	Combined	27	27	27.8	30	38	41.5	45.2	46.4	48.2
SDS	Huelva	2014	Released	27	27	27.8	30	38	41.5	45.2	46.4	48.2
SDS	Huelva	2014	Experimental	NA	NA	NA	NA	NA	NA	NA	NA	NA
SDS	Huelva	2015	Combined	44	44	46.7	52.75	61.5	71.5	77.2	79.75	86.875
SDS	Huelva	2015	Released	44	44	46.7	52.75	61.5	71.5	77.2	79.75	86.875
SDS	Huelva	2015	Experimental	NA	NA	NA	NA	NA	NA	NA	NA	NA
SDS	Cadiz 2	2015	Combined	33.7	35.4	39.5	45.25	51	55.5	60.3	61	61
SDS	Cadiz 2	2015	Released	33.7	35.4	39.5	45.25	51	55.5	60.3	61	61
SDS	Cadiz 2	2015	Experimental	NA	NA	NA	NA	NA	NA	NA	NA	NA
YC	Cadiz 1	2013	Combined	17.068	17.536	17.776	17.88	18.65	19.93	49.454	92	92
YC	Cadiz 1	2013	Released	17.068	17.536	17.776	17.88	18.65	19.93	49.454	92	92
YC	Cadiz 1	2013	Experimental	NA	NA	NA	NA	NA	NA	NA	NA	NA
YC	Cadiz 1	2014	Combined	17.7372	17.984	18.338	19.5275	20.375	20.9575	21.609	22.2085	22.525
YC	Cadiz 1	2014	Released	17.7372	17.984	18.338	19.5275	20.375	20.9575	21.609	22.2085	22.525
YC	Cadiz 1	2014	Experimental	NA	NA	NA	NA	NA	NA	NA	NA	NA
YC	Cordoba	2013	Combined	16.5113	16.5825	16.7	17.1	17.635	18.2775	19.52	19.6575	19.8038
YC	Cordoba	2013	Released	16.5113	16.5825	16.7	17.1	17.635	18.2775	19.52	19.6575	19.8038
YC	Cordoba	2013	Experimental	NA	NA	NA	NA	NA	NA	NA	NA	NA
YC	Cordoba	2014	Combined	19.339	19.528	19.602	19.95	20.93	21.735	23.08	23.32	23.32
YC	Cordoba	2014	Released	19.339	19.528	19.602	19.95	20.93	21.735	23.08	23.32	23.32
YC	Cordoba	2014	Experimental	NA	NA	NA	NA	NA	NA	NA	NA	NA
YC	Cordoba	2015	Combined	17.9745	18.196	18.352	18.94	19.81	20.855	21.86	22.379	22.795
YC	Cordoba	2015	Released	17.9745	18.196	18.352	18.94	19.81	20.855	21.86	22.379	22.795
YC	Cordoba	2015	Experimental	NA	NA	NA	NA	NA	NA	NA	NA	NA
YC	Seville	2013	Combined	17.8727	18.0175	18.244	18.7975	19.365	20.1	21.2	22.2945	64.045
YC	Seville	2013	Released	18.098	18.126	18.368	19.06	20.09	21.2	47.16	86.8	92.4
YC	Seville	2013	Experimental	17.845	17.906	18.268	18.78	19.26	19.72	20.5	20.88	21.241
YC	Seville	2014	Combined	19.2712	19.5475	19.831	20.4275	21.1	22.3325	23.045	23.5585	23.6962
YC	Seville	2014	Released	19.0215	19.143	19.29	19.88	20.65	20.975	22.806	22.933	23.2165
YC	Seville	2014	Experimental	19.686	19.91	20.238	20.55	21.73	22.4	23.378	23.644	23.72
YC	Seville	2015	Combined	19.1507	19.405	19.7	20.525	21.65	22.3	23.354	23.795	24.3
YC	Seville	2015	Released	18.8505	18.913	19.076	19.45	20.11	21.21	22.456	22.908	23.129
YC	Seville	2015	Experimental	19.7	20.1	20.2	20.9	21.8	22.4	23.46	24.03	24.33
YC	Huelva	2013	Combined	14.2375	15.475	16.65	17.25	17.75	19.075	19.75	19.925	20.1125
YC	Huelva	2013	Released	14.2375	15.475	16.65	17.25	17.75	19.075	19.75	19.925	20.1125
YC	Huelva	2013	Experimental	NA	NA	NA	NA	NA	NA	NA	NA	NA
YC	Huelva	2014	Combined	18.8888	19.0075	19.083	19.405	20.91	21.615	22.086	23.508	27.954
YC	Huelva	2014	Released	18.8825	18.995	19.076	19.34	20.83	21.545	21.884	22.086	22.563
YC	Huelva	2014	Experimental	32.4	32.4	32.4	32.4	32.4	32.4	32.4	32.4	32.4
YC	Huelva	2015	Combined	17.8475	18.23	18.264	18.74	19.39	20.57	21.108	21.367	21.831
YC	Huelva	2015	Released	17.8475	18.23	18.264	18.74	19.39	20.57	21.108	21.367	21.831
YC	Huelva	2015	Experimental	NA	NA	NA	NA	NA	NA	NA	NA	NA
YC	Cadiz 2	2015	Combined	17.6165	18.773	19.27	20.13	20.97	21.65	23.448	23.637	23.9835
YC	Cadiz 2	2015	Released	17.6165	18.773	19.27	20.13	20.97	21.65	23.448	23.637	23.9835
YC	Cadiz 2	2015	Experimental	NA	NA	NA	NA	NA	NA	NA	NA	NA
