# Supplementary material for: Genetic dissection of agronomic and quality traits based on association mapping and genomic selection approaches in durum wheat grown in Southern Spain
Source: PLoS One. 2019 Feb 27;14(2):e0211718. doi: 10.1371/journal.pone.0211718 (PMC6392243; doi:10.1371/journal.pone.0211718)
Supplement: S7 Table — (XLSX) [file pone.0211718.s009.xlsx]

## Sheet: Hoja1
S7 Table. Matrix of correlations between assessed traits across years and environments. (YIELD, yield (Kg/ha); YC, yellow colour; WGP, whole grain protein (%); SW, specific weight (g); SDS, sedimentation index (cm3); IAS, initial agronomic score; and GI, gluten index (%)).
	YIELD	YC	WGP	SW	SDS	IAS	GI
YIELD	1	-0.07	-0.05	0.3	-0.24	0.16	-0.17
YC	-0.07	1	0.3	-0.36	0.15	-0.13	-0.05
WGP	-0.05	0.3	1	-0.29	0.37	-0.07	-0.15
SW	0.3	-0.36	-0.29	1	-0.2	0.12	-0.01
SDS	-0.24	0.15	0.37	-0.2	1	-0.03	0.53
IAS	0.16	-0.13	-0.07	0.12	-0.03	1	0
GI	-0.17	-0.05	-0.15	-0.01	0.53	0	1
