# Supplementary material for: Genetic dissection of agronomic and quality traits based on association mapping and genomic selection approaches in durum wheat grown in Southern Spain
Source: PLoS One. 2019 Feb 27;14(2):e0211718. doi: 10.1371/journal.pone.0211718 (PMC6392243; doi:10.1371/journal.pone.0211718)
Supplement: S8 Table — (XLSX) [file pone.0211718.s010.xlsx]

## Sheet: Hoja1
S8 Table. Projection of each genotype assessed on all the PCos.
Id	PCo1	PCo2	PCo3	PCo4	PCo5	PCo6	PCo7	PCo8	PCo9	PCo10	PCo11	PCo12	PCo13	PCo14	PCo15	PCo16	PCo17	PCo18	PCo19	PCo20	PCo21	PCo22	PCo23	PCo24	PCo25	PCo26	PCo27	PCo28	PCo29	PCo30	PCo31	PCo32	PCo33	PCo34	PCo35	PCo36	PCo37	PCo38	PCo39	PCo40	PCo41	PCo42	PCo43	PCo44	PCo45	PCo46	PCo47	PCo48	PCo49
DWSP1	0.0966266	0.0239168	0.0415039	-0.030053	0.0338836	-0.0810774	-0.00195066	-0.137009	-0.0973486	-0.0885229	0.0698469	-0.0641544	0.00706041	-0.0492727	0.0962106	0.0282524	-0.000616598	0.0429315	-0.0409491	-0.0553641	-0.100596	0.126442	0.0202584	-0.129893	-0.0541857	0.00121067	-0.133342	-0.10655	0.0036412	0.0136719	0.0294413	0.12663	0.031623	-0.0610456	0.0511085	-0.00933723	0.036631	0.0384893	-0.145557	0.0201389	-0.0445165	-0.0438602	0.0701723	0.0312238	-0.0314098	-0.0652828	0.00818414	-0.0841547	-0.00688947
DWSP2	0.479469	-0.0501914	0.131487	-0.210053	-0.0255356	-0.240841	-0.0805868	-0.103187	-0.212162	-0.14658	0.00768548	0.0479395	-0.128504	0.00200207	0.119942	-0.0375835	-0.0860951	-0.0885151	-0.0660018	0.0118033	0.0101094	-0.0388926	0.0857471	-0.101553	-0.000299687	0.0332298	-0.126689	0.0833502	0.039386	-0.0199521	0.0561465	0.0172941	-0.0047817	-0.0680254	0.0345983	0.051218	-0.0632704	0.0184395	0.0189971	-0.0380852	-0.0636693	-0.0341881	0.0628135	-0.0315888	0.0338641	-0.0777029	-0.0147826	0.0380388	-0.0343965
DWSP3	-0.22107	0.22593	0.0308024	-0.228389	-0.0145184	-0.0197793	-0.0570171	-0.0856631	-0.0194739	0.0393334	-0.0100431	0.0742437	-0.067398	0.0311178	-0.0974203	0.0503466	-0.012825	-0.0419521	-0.025057	-0.0518408	-0.0366783	-0.0270836	-0.0562511	0.0307416	-0.0770076	-0.0108025	0.100398	-0.0199656	-0.0609491	-0.099411	-0.137165	-0.0657223	0.117477	-0.0384058	-0.0303598	0.00682002	-0.0139783	0.0264425	-0.083546	-0.0313641	0.0306122	0.0128284	-0.0147312	0.0998207	-0.00423421	0.0668195	0.0185823	0.0334741	0.0494772
DWSP4	-0.030692	0.167343	0.0641064	-0.155755	-0.123105	0.00712063	-0.135027	-0.129034	-0.0862735	-0.0250092	-0.0490631	0.0862776	-0.0682873	0.0872314	-0.109236	0.0497423	-0.0053691	-0.0515414	-0.064397	-0.02728	-0.0708927	0.00390551	-0.0403356	0.0408435	-0.164694	-0.0327517	0.143146	0.00938892	0.00431936	-0.0338836	-0.0803134	-0.00330393	0.1314	0.00721158	-0.0185547	0.0765753	-0.116218	0.0270353	-0.0295671	-0.0425337	0.113462	0.00763277	-0.0200774	0.063093	0.0438422	-0.0192522	0.0829426	0.0241963	-0.0163237
DWSP5	0.459847	-0.0624364	0.110938	-0.106985	-0.0894777	-0.194557	0.0520739	-0.104424	-0.122888	-0.0225279	-0.0547951	0.0556588	-0.210565	0.0146364	0.0922422	-0.0897273	-0.131151	-0.0931138	-0.11903	-0.0143589	0.0378354	-0.0240553	0.0602227	-0.0402657	0.099468	0.0642928	-0.0620083	0.123679	0.0433061	-0.0118583	-0.0142537	-0.0872532	0.109069	0.0419586	-0.103323	-0.00350492	-0.00826738	0.0137905	0.0208973	-0.04169	-0.0128517	0.0143822	0.0448804	-0.0557214	-7.61208e-05	0.0147195	-0.080384	-0.0780475	0.014658
DWSP6	0.0924041	0.175945	-0.0903294	-0.114287	-0.132444	0.0633524	0.0218329	-0.122115	-0.188167	0.00251713	-0.131651	-0.132111	0.127014	-0.14665	-0.0360593	-0.114123	0.0050612	0.0943643	-0.0512137	0.173816	-0.112317	0.0199622	0.000959465	-0.0294405	0.0901538	-0.0203481	0.0289491	-0.0779472	-0.0448746	-0.0561198	0.051247	-0.0797078	-0.0573066	0.00816224	-0.0268518	0.0623924	-0.00900617	-0.0437284	0.0352385	-0.0457338	0.0388643	0.0617222	-0.0425397	0.0232118	0.0655897	0.03095	-0.0271774	0.0198637	-0.0162583
DWSP7	0.0210056	0.1524	-0.018357	-0.0598545	0.0192723	0.0688447	0.101997	-0.24347	-0.222441	0.0736217	-0.0791887	-0.123995	0.0836684	-0.102983	-0.127027	-0.0764853	-0.0387721	-0.0390435	-0.0108275	0.095012	0.0282052	-0.0208253	0.0385716	0.0192265	-0.0505951	-0.0484026	-0.0148058	-0.051288	-0.137311	-0.0302149	0.04184	-0.0469597	0.00710692	0.0171916	0.0123034	0.0441524	-0.0375548	0.0495225	-0.0431241	0.0339286	-0.00222628	-0.0441415	-0.0438737	-0.0360125	0.0652597	-0.00203831	-0.0431141	-0.00856095	0.00790979
DWSP8	-0.171117	0.178102	-0.0172277	0.324953	-0.114123	-0.173401	-0.0254317	0.0558426	0.101793	-0.0111629	0.00940549	-0.0235633	-0.0552786	0.012138	-0.0682179	-0.0016668	-0.0184227	-0.00640613	0.0143085	0.0512381	0.00758219	0.0498704	-0.0588373	0.14052	-0.054223	0.030306	-0.0558623	0.0189881	-0.0299747	-0.0708523	0.00606273	-0.106751	-0.0539917	0.0343215	0.0405502	-0.0328854	0.0162461	0.014481	0.0425528	-0.0641234	0.0649574	-0.0717541	0.0256909	-0.0028263	-0.0287294	-0.044147	0.0624732	0.0335709	-0.0385151
DWSP9	-0.260604	0.39652	-0.0537539	0.0968708	-0.0658345	-0.0309293	0.0658277	-0.0492141	-0.116958	-0.0163191	-0.123768	-0.146641	0.0795981	0.0126949	-0.120873	-0.0833975	-0.0832707	0.0217631	0.0737258	0.00432788	-0.0190109	-0.0719455	0.0683096	-0.0151737	0.0561226	-0.013926	-0.0317224	0.043915	-0.0177317	0.0827882	-0.00691674	0.0479023	0.0383482	0.00503968	-0.0171846	0.00363698	0.0237321	0.0364873	0.0159593	0.0193925	0.00935214	0.0510476	0.0318031	-0.0760226	-0.0228028	0.0403396	0.068028	0.032606	-0.00895126
DWSP10	-0.0836379	0.322162	-0.0599265	0.195944	-0.222225	0.035595	-0.247746	-0.148042	0.127783	-0.0563568	-0.033795	-0.00698414	-0.13516	0.128149	-0.0472918	-0.0375404	0.0880594	0.039657	0.0222118	-0.0358856	0.0488891	0.0601395	-0.0105362	-0.0741014	-0.0421982	0.0160559	0.0168846	0.00156636	0.010211	0.0636602	0.0178721	-0.0349624	-0.0372077	-0.0343547	-0.00776802	0.033816	-0.00541626	-0.0210329	-0.0512696	0.00779102	-0.00184624	-0.0458358	-0.0276261	0.0117014	0.000440348	0.0305786	0.0184324	-0.0115002	-0.0170022
DWSP11	0.103279	0.240693	-0.102738	0.112751	-0.206496	0.177842	-0.11786	-0.195008	0.0693588	-0.0941118	0.10664	-0.00610647	-0.114923	0.136312	0.0932186	0.0660685	0.0987071	0.0765134	0.0173471	-0.0189646	0.0324279	-0.0429135	-0.00547178	-0.118305	-0.0869685	0.103979	-0.0649304	-0.0576481	0.00741934	-0.0529957	-0.0164772	0.0699906	-0.0139392	-0.0338592	-0.0781215	-0.00618248	-0.0234691	-0.0731913	-0.0257373	-0.000465272	-0.0056789	0.0269389	-0.0682802	0.0225205	0.0513952	0.0108547	-0.0323129	-0.0232495	-0.0370434
DWSP12	-0.0885474	-0.110106	-0.0181891	0.0626323	-0.150497	0.124601	-0.052772	0.168813	-0.123711	-0.0984028	0.115085	-0.0157422	0.173227	-0.0392038	0.0307759	0.0486725	0.0235219	-0.0513339	0.0664759	-0.105068	0.0471957	0.00597664	-0.107005	-0.119311	0.0433926	-0.0960386	-0.0173797	0.0567831	0.101614	0.0217867	0.0679176	-0.0898702	0.0626721	-0.00367759	0.0812362	0.0194519	0.024369	0.0222047	0.0285189	-0.0434917	0.0184526	-0.0176016	-0.084661	0.0856398	-0.0193522	-0.0172083	-0.0465894	-0.0560598	0.0325807
DWSP13	0.0060318	0.0902349	0.035891	0.0896417	-0.151757	0.148274	0.0761238	-0.137219	-0.159266	0.12489	-0.200553	-0.170127	0.00498872	-0.0792911	-0.0775817	-0.189632	-0.115156	0.106562	-0.07244	-0.0723904	-0.013552	-0.019741	-0.0227514	-0.0861692	0.0893187	-0.00139032	0.0381599	-0.0135714	-0.0355766	0.0066561	0.0287907	0.0787528	-0.00078273	-0.014179	-0.0549453	0.0249588	0.0396753	-0.0695497	0.0529387	0.00524122	-0.0301463	-0.0163338	-0.0101547	-0.0117362	-0.0559633	0.019803	0.0338992	0.0041768	-0.0150574
DWSP14	0.0888836	0.28403	-0.21404	0.0122112	-0.0656008	0.116564	-0.00590044	0.0446262	-0.100635	-0.0289355	-0.175224	-0.0948206	0.198928	-0.0886409	-0.0161743	0.0667346	-0.065918	-0.0151193	-0.0925162	-0.00263618	0.105137	0.00583174	-0.0590412	-0.0446118	0.00176876	-0.106815	-0.0315813	0.0055846	0.0061678	0.0402402	0.0832419	0.0107134	0.06206	0.054517	-0.0482208	0.00465818	-0.0286891	0.0936952	-0.0257404	-0.100374	0.0913666	-0.00728386	0.0099058	0.0633843	0.00664686	0.0238893	-0.0118878	-0.062717	-0.0370123
DWSP15	-0.332021	0.064743	0.0651419	0.0174733	0.251913	0.00117099	-0.0329995	-0.138369	-0.0498133	0.0814665	0.07061	0.042677	0.00820042	0.00424509	-0.146031	0.0600652	0.0218321	0.0392659	-0.00331197	0.029787	0.0299126	0.0252237	0.0241157	0.0840089	-0.10408	0.000856404	-0.00778283	-0.0638078	0.0160673	-0.0274573	0.0576581	0.0397334	-0.00157512	-0.0123236	-0.0604108	-0.0344149	0.00395122	0.0451996	0.000974787	0.00626899	-0.0790313	0.0192151	0.00620791	0.0476293	-0.0306	0.0132817	-0.0896397	0.0133037	0.0148366
DWSP17	-0.102612	-0.463158	-0.723037	-0.148295	-0.146945	-0.156306	-0.102907	0.00277251	0.0456729	-0.0455473	0.087168	-0.015328	0.0769232	0.0489954	-0.0878718	-0.0785599	-0.0141231	0.052265	-0.0766331	-0.0364593	-0.00533666	0.00908796	0.0340552	-0.020884	-0.048011	0.00170191	-0.00226088	-0.00799949	-0.0266991	0.00405885	-0.00560432	-0.0170621	0.0118757	-0.00542093	0.000855844	-0.00645834	-0.0203171	0.0284469	0.0161844	0.0434916	-0.0184311	0.0115083	0.0212008	-0.0192136	-0.022149	-0.00879697	0.00774953	-0.00858896	0.0020925
DWSP18	-0.098971	0.323642	-0.0684389	-0.052188	-0.0495063	0.122201	0.0127953	-0.220497	-0.100369	0.000694311	-0.141659	-0.203374	0.0716439	-0.051123	-0.110301	-0.141746	-0.0067765	-0.00850856	0.051517	0.0388997	0.00392592	-0.0306283	0.000554646	0.0291969	0.0205324	0.000543364	0.0201323	-0.0279015	-0.0581432	0.0630472	0.0309758	0.00174007	0.0453166	-0.0299329	0.0110389	0.0136363	-0.0240633	-0.00925252	0.0772942	-0.0120763	0.00958992	0.0356198	0.023944	0.0633959	-0.0281972	0.0048961	-0.0145113	0.0207506	-0.0270009
DWSP19	0.398789	0.0358571	-0.100557	-0.0047	-0.0400126	0.00556196	0.0625834	0.0352789	0.0219773	0.0238026	0.078579	0.0407437	-0.00406042	0.0371882	0.1593	0.0592272	0.0713875	0.0756076	0.0705264	-0.0211987	0.021918	-0.0389497	-0.0603741	0.127031	0.135777	-0.1122	-0.138565	-0.0740062	-0.00449467	0.00649303	-0.195717	0.0455035	0.0352077	-0.0478383	-0.113626	0.0562139	-0.0457445	0.0319624	-0.0652126	-0.0638157	0.0253659	0.0121231	-0.0433982	-0.0549704	0.103484	-0.147778	0.0239935	-0.08349	-0.04284
DWSP20	0.321433	-0.0270226	-0.180358	-0.0279483	-0.0567443	-0.00228865	-0.0333678	-0.0638469	-0.0291945	0.0017295	0.0761007	0.0428172	-0.0422317	0.0358343	-0.00219433	0.079976	0.0879275	0.0286805	-0.0232909	0.0812855	-0.0328034	0.0124216	0.0322695	0.0562106	0.0510265	0.124783	0.0498432	0.216987	0.0567327	0.0147274	-0.100394	0.0155021	-0.00309188	-0.108513	-0.0990886	0.0104362	-0.0211737	-0.106502	-0.020567	-0.0670271	0.0428592	0.112983	-0.0418953	-0.0525771	-0.0240977	0.0490103	0.041609	0.109267	-0.0360102
DWSP21	0.236283	0.123784	-0.112683	-0.0260593	0.0424678	0.131959	0.269332	0.0260173	0.00648164	-0.148969	-0.043132	0.140951	-0.0487245	0.109345	-0.0950974	0.0473945	-0.0457625	-0.0641285	0.016711	0.0929421	0.000636685	0.0816826	0.0174792	-0.0457251	0.0312506	-0.132407	-0.0857355	0.0942268	-0.076183	-0.0630303	-0.00222683	-0.0985388	-0.0237426	-0.043627	-0.0597399	0.0380928	0.0265245	-0.0711655	0.020975	0.0302481	-0.0118197	-0.0250058	0.0272238	-0.0534687	-0.0167476	-0.0146576	-0.000304307	-0.0599964	0.0550839
DWSP22	-0.408476	0.328129	-0.00718458	0.205318	-0.10475	-0.335357	-0.0375131	0.00236084	0.0520334	-0.109002	-0.0845453	0.058762	-0.00252546	0.0651576	-0.0139255	-0.0609652	-0.070975	0.030086	0.0365907	-0.0644944	0.0323702	0.0210619	-0.0116126	0.0715427	0.0245611	0.0372729	0.053109	-0.0136218	0.12043	0.103628	0.0434037	-0.0886598	-0.0806472	-0.00565272	0.0895285	-0.00408467	0.0465557	0.0130506	-0.0663149	-0.0247384	-0.0684454	0.0788351	-0.0316395	-0.0569917	0.0809741	0.0336125	-0.00934766	0.0174012	0.0170331
DWSP23	-0.476736	0.32579	-0.0147735	0.200446	-0.101016	-0.336062	-0.0217462	-0.0211602	0.0484929	-0.0924937	-0.0904887	0.0630476	-0.0191857	0.0698255	-0.00901755	-0.0616597	-0.0571577	0.0301677	0.0396508	-0.06287	0.0461099	0.0237893	-0.00434786	0.0829111	0.0225202	0.0549456	0.044626	-0.0115556	0.116011	0.0973184	0.0365217	-0.0742027	-0.0728596	-0.0043865	0.07805	-0.0208114	0.0490483	0.0207044	-0.0669477	-0.0196385	-0.0828566	0.0692	-0.0263972	-0.0376743	0.0730841	0.0306998	-0.0116164	0.0109853	0.026781
DWSP24	-0.0511956	0.290017	-0.0850058	0.163191	-0.165482	-0.139627	0.153457	-0.0173704	-0.0890411	-0.0356631	0.16613	0.0168717	0.0502005	-0.0297936	0.0355598	-0.0267926	0.0790304	-0.05055	0.027096	-0.119116	-0.0361575	-0.034025	-0.036512	-0.0454162	0.00846009	0.0258336	0.0132742	-0.00282104	0.0693639	-0.0845287	-0.0715374	0.114772	0.0382779	-0.0802084	0.000263078	-0.054077	-0.026844	-0.0685206	-0.0211028	0.0410216	-0.0404864	0.0195262	-0.0196395	0.0403789	0.00665988	0.0223522	-0.0242348	-0.0865537	-0.0107894
DWSP25	0.039597	0.111731	-0.0396335	-0.0369036	0.0202092	0.10901	0.0913836	-0.194166	-0.205013	0.0897573	-0.177296	-0.163609	0.0942326	-0.0689923	-0.0639666	-0.0491087	0.0198221	0.0732368	0.0198867	0.0287131	-0.00169111	0.0290486	0.0221282	0.0122812	0.0882999	0.021779	-0.0747603	0.0320742	-0.0909651	0.0347627	0.00519745	0.104822	-0.0635718	0.0192992	0.0194172	0.0213419	0.0755613	-0.055544	0.0558742	-0.00824365	0.0449868	0.0576071	-0.0442669	-0.0399504	-0.0441058	0.0184668	-0.0437517	-0.0520178	-0.0458089
DWSP26	-0.0922718	0.0914105	-0.0829011	0.0341421	0.0796466	0.124996	0.274764	-0.07693	-0.0247205	-0.0732842	-0.00507654	0.0708023	-0.0449722	0.0861386	-0.0279957	0.0525786	-0.101196	-0.0292715	0.0229489	0.0300066	0.0826833	0.0452209	0.00579592	-0.0193033	-0.126519	0.00661544	0.0517286	0.0387519	0.0143697	0.0355128	0.0116949	-0.0632422	0.0506644	-0.0350692	0.00777235	0.142927	0.126931	-0.0333604	0.0743735	-0.0152273	-0.0178343	0.0724376	-0.00117996	0.0192405	0.0444725	-0.0574884	-0.0451196	0.031249	-0.0337944
DWSP27	-0.0325766	0.112882	-0.0639026	-0.0837997	0.133466	0.137819	0.279735	-0.0923531	5.77442e-07	-0.0714324	0.0264477	0.179069	0.0457682	0.0928819	-0.0133784	0.0975108	-0.0175463	-0.0185193	-0.0405604	0.0355561	0.0196406	0.0233674	-0.00378005	-0.0906376	-0.126606	-0.0248562	0.0125152	0.059884	-0.0976123	-0.0636182	0.0281492	-0.0323765	0.0388244	-0.0398985	-0.00759642	0.010241	0.0680307	-0.00343954	0.0273563	0.0339235	-0.0379964	0.0583133	-0.0168185	0.000189333	0.0230252	0.00298774	-0.0326614	0.0303207	0.0219261
DWSP28	0.0296981	-0.180786	-0.0357625	0.162329	0.0930792	-0.0598248	0.080462	0.00545161	-0.0903892	0.173671	-0.0748083	0.108082	-0.127479	-0.0267279	-0.0346969	-0.0177844	-0.137252	0.0226885	-7.55831e-05	-0.107704	0.0210493	0.0655798	0.0119942	-0.100556	0.03411	-0.0221933	0.0501074	-0.0824583	0.0806716	0.0769092	0.0359345	0.0415092	0.0037457	0.0436757	0.026948	-0.0700014	-0.0787422	-0.0221355	-0.0249875	-0.0712002	0.0242856	0.0152241	-0.13557	-0.0607739	-1.84875e-05	0.00802443	-0.0610575	0.0460269	0.0296139
DWSP29	0.00415467	-0.236549	0.0166167	0.136329	0.119491	-0.0135253	0.0687222	-0.00244928	-0.0276503	0.213391	-0.0345263	0.0734595	-0.110017	-0.0591727	-0.108796	-0.0922252	-0.136727	-0.0152676	-0.0193965	-0.0954148	0.0318824	0.0720475	-0.0195346	-0.116818	0.0606652	-0.0463498	0.0364044	-0.119423	0.0462326	0.0201422	-0.019268	0.0244565	0.0211701	0.0424279	0.0588667	-0.0527183	-0.0766329	-0.00146569	0.0336207	0.0463157	0.025822	-0.0419493	-0.110851	-0.0407353	0.0308452	0.0646956	0.0650203	0.00657973	0.0978841
DWSP30	-0.353901	0.106651	-0.11795	-0.156436	0.162622	0.0124408	-0.00721038	0.153074	0.0545609	0.0863737	-0.134836	-0.0358	-0.0274374	-0.00068111	0.0526313	0.0143878	0.0646976	0.0484013	0.0266796	0.0504104	-0.0291448	-0.0661679	0.0960709	-0.0828746	0.0800647	-0.0239684	-0.0918653	0.0353809	0.0257777	-0.0674632	0.0542311	-0.0336026	0.00729905	0.104692	0.0117119	0.00948673	-0.00727205	0.0724509	-0.0507854	0.0580444	-0.0677863	-0.0264008	-0.0372366	0.0325726	-0.0207377	-0.0149795	0.090499	0.0245079	0.0303104
DWSP31	-0.226775	0.028205	-0.0393751	-0.0874533	0.0800305	-0.000336699	0.0926479	0.0508664	0.0143204	-0.00344932	-0.111855	-0.0317266	-0.0687492	-0.0828728	0.0359642	0.0705743	0.0359724	0.0402467	0.047003	0.00238691	-0.223431	-0.022865	0.0914674	-0.0508375	0.0142218	0.0214132	-0.124622	0.0314461	0.00912851	-0.0563846	-0.046464	-0.0582336	-0.0193384	0.0771978	0.0811025	-0.00386598	0.0556605	0.0813103	-0.0725264	0.0450328	0.0752223	0.0257102	-0.013013	0.0580842	-0.000878401	0.0207895	0.00749272	0.0987191	-0.0277636
DWSP32	-0.188349	-0.191968	0.103285	0.204753	-0.0474046	-0.109537	-0.0144879	-0.0369407	-0.0532875	0.0524884	0.0924546	0.0385983	-0.0184819	0.0378206	0.12988	0.0110383	0.0535558	0.107468	-0.0418297	0.117593	-0.108251	0.0283383	0.0723782	-0.067094	0.104806	0.076676	0.0323151	-0.0562736	-0.0913098	-0.0151482	0.0150513	-0.00802764	0.0252004	-0.0179993	0.0275283	-0.02099	-0.0336649	0.0144454	-0.0103495	-0.0663032	-0.00464393	0.0383703	0.032378	0.0959052	0.0235275	0.0311607	-0.0564435	0.0268147	0.0468893
DWSP33	-0.0507812	-0.123066	0.0517347	0.016653	-0.0761074	0.0250405	-0.0783149	0.00793582	0.0491014	-0.123965	-0.155874	0.0448772	0.0423021	-0.0449772	0.0873716	-0.119659	0.0298953	-0.0252628	-0.0642925	-0.0468544	0.0145124	-0.0147813	0.152417	0.0351248	-0.0956557	-0.0269366	-0.138041	0.0683176	0.0539544	-0.00184314	0.000545846	0.0499346	0.0736758	-0.0461344	-0.0436024	-0.149926	0.00680625	-0.0552699	0.085337	0.0410408	-0.0124384	-0.0427089	-0.00978071	0.0241478	0.0475571	0.121656	-0.087497	0.0563934	0.0209585
DWSP34	-0.223344	0.0308055	0.071189	0.0382037	-0.039502	-0.142284	0.0986853	-0.055364	-0.00934017	0.00804847	0.0181721	-0.0552164	0.0548684	-0.0430775	0.0184317	0.0632686	0.0347829	0.0209098	-0.0820758	0.00194672	0.0187564	-0.0343563	-0.041404	-0.0571773	-0.0457699	0.0881702	0.0859567	-0.0834115	0.0575319	-0.0692683	0.00229279	0.11887	-0.071232	-0.0302684	-0.129566	-0.0548735	0.039619	0.078478	-0.0738489	-0.0484134	-0.0150078	0.0647304	0.00773321	0.0171023	0.109878	-0.0576268	0.0256926	-0.0705828	0.0493143
DWSP35	-0.0823655	0.0998517	-0.0245626	-0.0904514	-0.0326434	0.045205	0.032244	-0.0505243	-0.122191	0.0297845	0.0264221	-0.0561149	0.104228	-0.0193389	0.0845553	0.0867011	0.0747632	-0.0834431	0.00271537	0.0342162	-0.0186341	0.229069	-0.0202226	-0.0573849	0.0861607	0.0393198	0.0681511	0.0589284	0.042035	-0.0375221	-0.0489942	0.0900724	-0.0332152	0.0382562	0.122491	0.00699628	0.103048	-0.137877	-0.0125385	0.0385226	-0.00600274	-0.102171	0.0226331	-0.0162187	-0.0352276	-0.00980497	-0.0188046	-0.035745	0.036012
DWSP36	-0.0432185	0.352441	-0.106781	-0.154579	-0.0756833	-0.0287741	0.0263928	0.0847001	0.00133742	-0.0137116	-0.00122115	0.0100654	0.0265436	0.0189923	0.0518624	0.0432545	-0.0363515	-0.054114	-0.0112861	-0.0218534	-0.0374865	0.165393	-0.0188611	-0.112471	0.110999	0.0190529	0.0282359	0.0720482	0.0520521	-0.0503614	-0.158941	-0.0345364	0.0545301	-0.0090317	-0.0588973	-0.107386	0.0146297	-0.0775772	-0.033606	0.0578194	-0.0315362	0.0290241	-0.0105548	-0.0104416	-0.0512989	0.0860341	0.01628	0.0226883	0.0298979
DWSP37	0.153879	-0.0151906	0.0200663	-0.0906698	0.0547957	-0.0698243	0.093811	-0.0708508	0.00633124	-0.0311164	-0.00135176	-0.0827273	0.0313603	-0.0713234	0.0165735	-0.0535703	0.0841327	-0.00505018	0.101894	-0.0714671	0.0356957	-0.122852	0.122022	-0.0197607	-0.0021116	-0.0195184	0.0747586	-0.049916	-0.0591149	0.0691245	0.0538341	-0.0380711	0.0312759	-0.147123	0.0618688	-0.0948101	0.0759825	-0.0603167	0.0250436	-0.0219983	0.0163993	-0.0680799	0.0997871	-0.0954625	0.00343967	-0.142332	0.0446634	-0.0425098	0.0879447
DWSP38	-0.332951	-0.212239	0.196522	-0.0978169	-0.112607	0.0466964	0.052484	-0.0522909	0.0637871	0.00385827	-0.0805524	-0.0170637	0.182623	-0.01919	0.11552	0.0429733	-0.119167	0.0235378	0.052027	0.158734	-0.00506058	-0.0538141	-0.0329341	0.0423385	-0.0163815	-0.0186018	0.0529362	-0.00146025	0.118445	0.0398097	-0.0265866	0.0360714	0.0776752	0.0517796	0.0232807	-0.0529542	-0.0716609	-0.0348719	0.00707544	0.0422348	-0.0280193	0.0294744	0.0208342	-0.0666602	-0.0330989	-0.084957	-0.0439728	0.0520278	-0.0393997
DWSP39	0.171431	-0.188713	0.0981849	0.0836037	-0.185659	0.114139	0.0881616	0.0959401	-0.0692635	-0.161625	0.103053	0.0203374	0.140823	-0.0793526	0.0114816	-0.00870334	0.12141	-0.0164947	0.0626716	-0.072765	-0.0018244	-0.0473396	0.0247825	-0.0662658	-0.170106	-0.0141911	0.00732631	0.0936879	0.00862567	-0.0173926	-0.00761025	-0.0702482	-0.0488683	0.00702015	0.059039	0.0015539	0.04737	0.0931894	-0.0740169	-0.0422664	0.00620977	-0.00512982	-0.0248451	-0.0111571	-0.0328002	0.0748482	-0.0605524	0.0821438	0.0280629
DWSP40	0.475966	-0.229882	0.115647	0.257452	-0.162104	0.0685334	0.192073	0.009454	0.0765081	0.0763922	0.00988438	-0.0367188	-0.00253148	-0.125331	0.0131033	-0.0692021	-0.0773996	0.112611	0.0241512	-0.0129303	-0.00757792	0.0406092	0.0320128	0.0403283	-0.109153	-0.0324207	0.0245756	0.00862228	0.109753	-0.0716564	-0.102857	-0.0661571	-0.108827	-0.0598444	-0.051329	0.0646452	-0.0120362	0.107332	-0.0107814	0.0620595	0.0929377	-0.0778222	-0.0197262	-0.00790044	-0.0374801	-0.0641225	-0.0975277	0.0309566	0.048969
DWSP41	0.556758	-0.176928	0.112155	0.233477	-0.112564	0.120388	0.219817	0.0669486	0.114139	0.160128	0.0276887	-0.0398134	-0.0500499	-0.0954273	0.00269226	-0.106682	-0.11043	0.057714	0.0110019	-0.0147774	0.0210653	0.0207854	0.0148244	-0.0653064	-0.148533	-0.0283524	0.0839553	-0.0565988	0.103908	-0.00454816	-0.0320004	-0.0271329	-0.0627307	0.0191315	-0.0778984	0.0697394	-0.00468047	0.0521394	-0.101629	0.0431431	0.0127784	0.04168	0.055362	-0.0382976	-0.076625	-0.0326732	-0.0242478	0.0518446	0.0404342
DWSP42	0.0169046	-0.122357	-0.148302	-0.0602849	-0.0112248	-0.00218679	-0.0349225	0.102883	0.046362	0.165021	-0.112587	-0.109148	-0.0414819	-0.0472421	0.262022	0.0779031	0.0279375	-0.0852758	0.0477302	-0.00140219	0.0784762	-0.0108122	0.0594144	-0.0406227	0.0475533	-0.0758337	0.0886521	0.00749749	-0.136517	-0.0228636	-0.0451683	-0.00163756	-0.127588	-0.0593075	0.0214747	0.0058314	-0.013374	0.0181936	0.0483094	-0.0576231	-0.142449	-0.013599	0.040888	0.00444082	-0.0130346	0.1034	0.00719465	0.00694941	-0.0311828
DWSP43	0.0178455	-0.113025	-0.119998	-0.0931819	-0.0973302	0.0107575	0.029447	0.0284848	0.109736	0.169377	-0.0318064	-0.0831837	-0.0401017	-0.0229286	0.31283	0.0806652	0.0413539	-0.0497744	0.102797	-0.00246894	0.0982629	-0.0456022	0.0160278	-0.0163495	0.0116227	-0.0833524	0.112937	0.0514679	-0.0600593	-0.0718111	-0.0855694	0.0114908	-0.0270017	-0.0990413	0.0232997	-0.00128408	-0.0156058	0.0840129	0.0321095	-0.0286136	-0.0803891	0.00568074	-0.0198853	0.0437836	-0.0226859	0.0425058	0.00617798	0.0462231	-0.0106526
DWSP44	-0.108948	-0.140062	0.110784	0.159605	0.200892	0.0539534	-0.0692578	0.024924	-0.0141099	-0.135934	0.133639	-0.131768	0.0145459	0.00856688	0.0338092	-0.0332134	-0.125348	0.146506	0.0306063	-0.0176379	0.00928837	0.0237293	-0.0580184	0.0095511	-0.0312632	-0.0488043	-0.121745	0.0810748	-0.107194	0.00916154	-0.0540266	0.00815997	-0.0662127	0.123013	0.0338529	-0.0567792	-0.0253158	-0.0464536	-0.0828819	0.058125	0.00298747	0.0137913	0.102477	0.0580748	0.0434506	-0.0177556	-0.0259235	-0.0345273	0.00646215
DWSP45	0.197071	-0.00996646	-0.0245296	0.171653	0.054288	0.118435	0.024779	-0.0548746	-0.0307516	-0.0228375	0.207802	-0.0813188	-0.0457839	-0.118342	0.0187796	-0.0724225	0.147353	-0.0823894	0.181213	-0.0470326	-0.012675	0.00210072	0.0943243	0.00677276	-0.136491	0.0245526	-0.0196525	0.0566541	-0.0422973	0.000440235	0.0389767	0.0324656	-0.0323707	0.0837444	-0.0732665	0.00950849	-0.0261273	-0.0217714	-0.00112727	-0.0582967	-0.0307956	0.0885774	-0.0491242	-0.0280549	-0.0264442	0.0761154	0.0567549	-0.0726873	-0.00106599
DWSP46	-0.302832	0.317554	0.0631427	0.0950055	0.00342607	-0.108401	0.110489	-0.0734428	-0.0137522	-0.0138644	0.101236	-0.0709007	0.189154	0.0374492	0.0175242	-0.0174263	-0.0374211	0.0149761	0.0303844	-0.0176097	0.0461872	-0.0221327	0.0114755	0.0165643	0.0108841	0.0423343	0.0575612	-0.00727577	0.0200531	-0.0738638	-0.0354814	-0.036837	0.0291193	-0.0527915	-0.0169029	-0.0794977	-0.0766593	0.0214852	-0.0129971	0.00414977	-0.0616189	0.00597054	0.0519298	0.0165806	-0.00164596	0.0648183	-0.0352079	-0.0218464	0.046522
DWSP47	-0.31552	-0.0255693	0.0565653	0.223202	-0.100254	-0.187721	0.094551	0.0542847	-0.0087738	-0.123342	0.0940475	0.116913	-0.00946166	0.0453923	0.0164497	0.0256537	-0.0409174	0.0378611	0.0895835	0.0827899	-0.113626	0.035742	-0.0208926	-0.0101995	0.0557534	-0.012812	0.00211647	-0.0103543	-0.00422055	-0.0486002	-0.00101531	0.0616932	-0.000197595	-0.00458385	0.0258648	0.0209719	-0.0179059	0.0124798	0.131685	-0.0454239	0.0810044	-0.0465757	0.0374915	0.0454149	-0.0373778	0.0605887	0.017197	-0.0388663	-0.031262
DWSP48	-0.219974	0.0569997	0.0526417	0.34908	-0.0769819	-0.0933195	0.0472474	0.0719989	-0.0440498	-0.100729	0.0200707	0.139821	-0.0263573	0.134398	-0.0298612	-0.0353106	0.00420676	-0.019055	0.0114618	0.106796	-0.0421643	0.0530452	0.000154771	0.0512035	0.0817033	-0.0231514	-0.0188919	0.0248512	-0.0778408	0.00848069	0.0184869	0.0423004	0.0886663	-0.0389175	0.0482909	0.0430542	-0.0295618	-0.0351414	-0.0168303	-0.00387377	-0.012065	-0.0289738	0.02367	-0.0253763	-0.0397681	0.0346983	0.0230111	-0.0991861	0.0701548
DWSP49	-0.0737557	-0.0635795	-0.249503	-0.0512899	0.072651	0.0348836	0.164082	-0.0696647	-0.0146409	-0.0327852	0.00410317	0.20826	0.0323298	0.154821	0.0420717	0.130373	-0.0117564	-0.0220243	0.105096	0.02335	-0.0027505	0.0561589	-0.0641511	0.011612	0.0980548	-0.0167346	-0.0571625	-0.114476	0.00418091	-0.00800107	0.0135179	0.0831743	0.00151253	-4.99758e-05	-0.0458081	0.0141365	0.0590254	0.0233297	-0.0549191	-0.0196568	0.00646663	0.0202581	-0.0355079	-0.0433683	0.0440164	-0.00260996	-0.0594135	0.0139395	-0.0383055
DWSP51	-0.0421374	-0.104558	0.00308915	0.2205	0.220796	0.0681268	-0.213902	-0.0491944	0.0247394	-0.0332453	0.0485193	-0.0109951	0.067097	-0.109873	-0.0206304	-0.039598	0.0664487	0.0482784	-0.118928	0.111767	-0.0486244	0.0961989	-0.0139853	0.0808957	0.0344629	-0.00121816	0.078853	0.0401994	0.0468051	-0.057017	-0.0645686	-0.00874129	0.0399034	-0.0711555	-0.0135082	-0.00504735	-0.00187127	-0.0187934	-0.0333016	0.0196924	-0.0374774	-0.0672807	-0.0528073	0.0136459	0.0314123	0.0185039	0.0599125	-0.0555581	0.0260896
DWSP52	-0.0808413	0.0792904	0.0872544	0.0944428	-0.241981	0.305171	-0.288938	-0.196636	0.149929	0.0372151	-0.126561	0.00932725	-0.139764	0.251078	-0.0580574	0.0421964	0.0663747	0.099929	-0.00968592	-0.00477898	0.0544142	0.0076763	0.0185998	-0.0540928	0.0130107	0.0903152	-0.0585584	0.0291826	-0.0538597	-0.0087087	0.0257639	0.0372499	-0.0578592	0.0418963	0.00586725	0.00601867	0.011467	0.000422907	0.0343188	0.0767895	0.00932068	-0.0508775	-0.0298868	-0.00567612	-0.0466604	-0.0401648	-0.0188358	-0.00772787	0.0177441
DWSP53	-0.130921	-0.456299	-0.709319	-0.150683	-0.13582	-0.155411	-0.0954186	0.00113806	0.0428728	-0.0419853	0.0894433	-0.0173754	0.0728716	0.0478062	-0.0857012	-0.0784947	-0.0134463	0.0506529	-0.0735979	-0.033936	-0.00203713	0.011557	0.0331453	-0.0184739	-0.0449303	0.00259908	-0.000194677	-0.00320197	-0.0243811	0.00316513	-0.00526856	-0.0135179	0.00792566	-0.00604387	0.000133688	-0.00408384	-0.0223209	0.0281365	0.0172605	0.0440606	-0.01898	0.0119828	0.0194803	-0.0179135	-0.0181893	-0.00490362	0.00742161	-0.00666324	0.000553532
DWSP54	-0.110294	-0.467138	-0.724508	-0.153548	-0.135133	-0.136489	-0.0997868	-0.00195263	0.054145	-0.0261164	0.0790365	-0.0203062	0.0796686	0.0504918	-0.0791372	-0.0843739	-0.0156858	0.0438876	-0.0633629	-0.0273279	-0.0184024	0.000835583	0.01866	-0.0241721	-0.0446895	0.0121329	0.00396469	-0.00562725	-0.0326792	0.00812607	-0.00290745	-0.0128309	0.0305813	0.000914981	0.00558713	-0.00346606	-0.0129167	0.0161339	0.0137009	0.0366097	-0.0147502	0.00374328	0.016261	-0.00819003	-0.0337157	-0.0142929	0.0100174	-0.00731081	-0.00382104
DWSP55	0.202012	0.0763012	-0.144974	0.279092	0.222686	0.120761	-0.067416	0.0312338	-0.0853872	0.0652716	0.160009	-0.0979268	0.0216872	0.0778452	0.0079979	0.143766	-0.021243	-0.056395	-0.0542674	0.0189547	-0.00215908	-0.0158771	-0.029535	-0.0018691	0.00345233	0.0694726	-0.0161914	0.0213369	0.0697574	0.0841658	-0.106267	0.0049766	0.0451616	0.0619647	-0.0568497	0.0226409	-0.0609112	0.0327511	0.0528857	0.0297062	0.0228386	-0.0126584	0.0292322	0.0180992	0.0115493	0.0636975	0.0668229	-0.0119198	-0.005312
DWSP56	-0.179516	-0.349177	0.114895	0.322312	0.0119009	0.0451314	0.0276088	0.0839723	-0.125789	0.0594584	0.0986066	-0.0118291	-0.0582092	-0.0726692	-0.0269979	-0.0910904	0.0166522	0.0163434	-0.0432802	-0.0470796	0.0529603	-0.0202107	-0.0835209	-0.053271	0.0245164	0.0251776	-0.0209623	-0.0246382	0.0171727	-0.0179896	0.0539685	-0.00188009	0.00500538	-0.0100433	-0.0310206	-0.0434675	0.0602011	0.00713292	0.0341743	0.0037645	-0.0634995	0.017093	0.0126291	0.0282025	-0.0288188	-0.0225993	0.0554493	0.0397465	0.0208788
DWSP57	0.142374	-0.120051	-0.0955936	0.322455	0.105937	0.0914889	0.173214	0.0154931	-0.0579942	0.161061	0.0151054	-0.0112671	-0.104266	-0.0328184	-0.120587	-0.0349719	-0.133018	0.0279054	-0.0582446	0.0138803	0.0244818	0.0830776	-0.0884803	0.0312567	0.0140027	0.0344521	-0.0273077	0.0485123	0.043308	-0.101287	-0.11037	-0.0352319	-0.00906734	0.0210786	-0.00811074	0.0263648	0.0202692	-0.00636345	0.0267855	-0.0847784	-0.0683477	0.055112	-0.0329927	-0.0375878	-0.0615613	-0.0164445	0.00733948	0.0213821	0.00999265
DWSP58	0.151301	-0.233718	-0.0808833	0.36151	0.0929294	0.0830907	0.181263	-0.00335209	-0.0143179	0.107277	0.0207006	0.0183739	-0.110764	0.0240889	0.0383254	-0.0189293	-0.188355	0.0609461	-0.0465872	-0.0516859	0.0414476	0.0590697	-0.0518077	-0.0419246	0.00915907	-0.0457119	-0.041872	-0.0939403	-0.010278	-0.0432328	-0.00583551	-0.0466838	0.0121006	0.00445564	0.0436829	-0.00288811	-0.00590784	-0.0400954	0.0611926	-0.0847089	-0.020229	-0.0144126	-0.0423453	0.0384853	0.0497676	0.0324391	0.0256944	0.0281121	0.0508064
DWSP59	0.0616174	0.00523828	-0.0102318	0.0170859	0.448922	-0.075915	-0.202215	-0.124838	0.139627	-0.0156331	-0.0655551	0.0082719	0.1049	-0.0750992	0.0140242	0.0417892	-0.033686	-0.0790623	0.0204605	-0.0858246	-0.00317543	0.000470557	0.00061109	0.00894162	0.0624025	-0.0180958	-0.0638541	-0.0338657	-0.0451128	-0.0672212	-0.0313234	-0.0139526	0.0282275	-0.0241463	-0.0280658	-0.0375412	-0.00335327	0.00719531	0.018832	0.00961743	0.0469733	-0.0355963	-0.0645939	-0.00312553	-0.0519096	-0.0394947	-0.023319	-0.00800862	0.0804029
DWSP60	-0.338315	0.225582	-0.00542217	0.181442	-0.0418209	-0.33831	-0.061267	0.0908336	0.139072	0.0917692	-0.0682721	0.0255218	-0.0314997	-0.0417598	-0.03578	-0.0398628	0.0349339	-0.0398358	-0.00668492	-0.11263	0.019956	-0.0397829	0.0218277	0.0393099	0.0266439	-0.006384	-0.0236697	0.0365704	-0.00294594	-0.0209109	0.00662947	0.00657219	-0.0398593	0.0313157	-0.00849993	0.0274153	-0.043046	-0.0712885	0.00733188	-0.0404338	0.0251121	-0.00509376	0.00118587	-0.0327391	-0.0191506	-0.0211486	-0.00969161	-0.0148026	0.00335175
DWSP61	-0.054456	0.272786	0.111262	-0.189547	-0.176829	0.125998	-0.129302	0.0345489	0.0452758	0.329516	0.251894	0.102247	0.079451	0.018471	0.0750951	-0.0407908	-0.0477064	0.00623946	-0.0840053	-0.00242968	-0.094813	-0.00828357	0.00210475	0.0538363	0.0248299	0.0019269	-0.0145565	0.0678336	-0.0386216	0.0353794	0.0324795	-0.0355633	-0.0154882	-0.00577271	0.0434885	0.00868122	0.0254242	0.0517712	0.0380345	0.0249146	-0.0315697	0.00642828	-0.00642498	-0.00575854	-0.0332931	-0.0124525	-0.0133969	0.0235737	0.0409638
DWSP62	-0.169791	0.28499	0.115661	-0.227557	-0.0991038	0.0692373	-0.101266	-0.0240456	0.069191	0.3084	0.239995	0.125225	0.0622009	0.0331486	0.0238109	-0.0547696	-0.0589577	0.0352489	-0.0724217	-0.0194989	-0.0596162	-0.0178279	-0.0269216	0.0961062	0.00662151	-0.0150079	-0.0288495	0.0277249	-0.0115267	0.0264557	0.0265897	0.0115561	0.0091972	-0.00539918	-0.0319607	-0.0392914	0.0119812	0.0337487	0.0161762	0.0156291	-0.0503057	0.0297516	0.0232608	0.0172543	-0.0186502	-0.0395798	-0.0189556	0.0325434	0.0370562
DWSP63	0.255864	-0.00973355	0.0181472	0.14796	0.318921	0.0151253	-0.215584	-0.104083	0.137297	-0.055686	0.0669495	-0.0539914	0.0852549	-0.0413011	0.00528104	-0.0532532	-0.111233	-0.025566	0.0468871	0.00433195	-0.110986	-0.035803	0.0539378	0.00276293	0.0125866	-0.0203767	-0.0365724	0.0148212	-0.0647559	-0.0864506	-0.0697905	-0.0307583	0.00524613	-0.13925	-0.0147927	-0.00919469	0.0154749	0.0595059	-0.0144105	0.0485756	0.0763007	-0.0248442	-0.0118297	-0.0443122	-0.0221247	-0.0243311	0.031432	-0.0512975	0.0241589
DWSP64	-0.284231	-0.0573624	0.123874	-0.0594208	0.179051	0.00842168	0.0597667	-0.0435747	-0.0364716	0.036778	-0.0458833	-0.0309949	0.0509654	0.0348898	-0.0341094	0.0906229	0.215677	0.211364	0.0371391	-0.262224	-0.0413182	0.137346	0.139884	0.0402677	-0.0032499	-0.0354503	0.0524919	0.0570074	0.0339343	-0.0998707	-0.0249987	0.00246815	0.0932678	0.025335	0.0280659	0.0855908	-0.0159116	0.043943	0.0837222	-0.00079081	-0.0327419	0.011508	0.0440697	-0.076135	0.0607634	-0.0239801	-0.0355583	-0.0249346	-0.0535598
DWSP65	0.0509039	0.00313846	-0.065146	-0.185784	0.0725713	0.204885	0.174824	0.0739446	0.0790022	-0.109302	-0.138256	0.0772042	-0.114132	0.0394086	0.00817472	-0.134619	0.101361	-0.0341913	0.0154368	-0.0708316	-0.143432	-0.0220181	-0.0622915	-0.024187	0.068191	-0.0964459	-0.0599424	-0.0715901	0.0754328	0.0720413	0.00532243	-0.00196409	-0.0534067	-0.060293	0.0608104	0.0450256	-0.0338208	-0.0216403	0.0305051	0.0395352	-0.029636	0.0538053	0.013378	0.125301	-0.02052	0.00981429	-0.0391509	-0.0382845	0.0377381
DWSP66	-0.0566716	-0.0443084	-0.134804	-0.0144195	-0.116873	-0.20093	0.17117	0.0157841	0.0536845	0.120191	-0.0160464	0.0285418	-0.0821815	-0.0648168	0.0858732	0.0174505	0.00807	-0.149964	0.0710163	0.0542226	0.0098883	0.124849	0.0112459	-0.00805604	0.0175149	0.000282277	0.0692561	0.0227322	-0.0809392	0.0084598	-0.0207362	0.0566103	-0.094264	0.00138198	0.0278408	0.0591368	-0.0462564	0.0519895	0.094278	0.0635225	-0.00407889	-0.0483968	-0.0177047	0.0387597	-0.0191639	0.0102342	-0.0839607	0.0163622	-0.0534309
DWSP67	-0.0362415	-0.0350447	0.125248	-0.210141	0.191826	0.03524	-0.11157	-0.0381694	-0.0278656	-0.0333208	0.0460614	-0.0610677	-0.0577229	-0.0188193	0.0136397	-0.0129195	-0.120967	0.0354231	0.0387418	0.0259242	-0.0300403	0.0329118	-0.0313755	0.0374735	-0.084552	-0.0107146	0.0274213	0.0659848	-0.122034	0.111307	-0.096129	0.0565621	0.00371719	0.115225	0.0957249	0.0336924	-0.0754686	-0.0163149	-0.0758793	0.0161979	-0.0643721	0.00367016	-0.014804	-0.0123171	0.0745244	0.0354985	-0.0436891	0.0194974	0.0460239
DWSP68	0.040378	0.0515805	0.0300937	0.0552318	0.101782	-0.0525548	0.101485	0.180177	0.0402888	-0.12715	-0.0136981	-0.038767	0.0394739	0.117247	0.0445403	-0.0909031	-0.133896	0.0642498	0.0599742	-0.00627635	-0.0593741	0.0754647	-0.214513	0.00458898	-0.0916891	-0.0836497	-0.030023	0.0296957	-0.0562784	-0.00969925	0.0317969	0.0719923	-0.0140078	-0.0676108	0.0250797	-0.0261116	-0.0471328	-0.0503618	-0.00745164	0.0123285	0.0370198	0.0049312	0.0662401	0.0065597	-0.026425	0.016347	-0.039289	-0.0270164	-0.0139884
DWSP69	-0.130872	-0.0871527	0.126599	-0.0512888	-0.0167371	0.0343569	0.157436	-0.0195233	-0.121559	-0.193683	0.110944	0.0511218	0.0823557	0.0973482	-0.0444156	0.00916715	-0.0314023	-0.0686172	-0.0202465	-0.0861226	-0.0629671	-0.0301578	0.0116593	-0.0290706	-0.0243374	0.0225525	-0.0561972	0.0396995	0.0736092	0.0350055	0.0127434	0.0785487	-0.0784327	-0.0767729	0.0207284	-0.174232	0.0484613	0.0179622	0.0298312	-0.0254283	-0.0273182	-0.0697953	-0.00219408	-0.0115174	-0.0202384	-0.0206732	-0.0137495	0.0356648	0.00656283
DWSP70	0.126852	0.0169932	0.0960001	0.0111309	-0.0289191	-0.090434	-0.0322092	-0.0929578	0.0767493	0.0677051	0.151137	-0.0803823	-0.223919	-0.0522991	0.0586516	-0.118074	0.0619151	-0.0430331	0.0319855	-0.0723045	0.0414526	0.0625167	-0.0441349	-0.0280378	-0.0523757	0.0219055	-0.0864771	-0.129851	-0.0414619	0.0241275	0.00211007	-0.0124049	0.135899	0.0395615	0.0454671	0.0192198	0.0780503	0.00153917	0.0836626	-0.00470636	0.0146421	0.119838	0.020943	0.101591	0.0327824	0.0143449	0.00596767	0.038347	-0.101184
DWSP71	-0.208114	-0.0702937	-0.0831741	-0.00341193	-0.144217	-0.116706	0.226018	-0.0777814	0.0497481	0.018448	-0.0606412	-0.0513495	0.0168903	-0.0366005	0.13163	0.0322141	0.0499652	-0.0488468	0.147832	0.0479612	0.0429289	0.00725372	-0.000587021	-0.032304	-0.0497593	0.0341791	0.10383	0.0316858	-0.0681537	-0.027737	-0.031544	0.0604455	-0.042443	0.0119924	0.0473639	0.123511	0.00973994	0.0965881	0.0310861	0.0125996	-0.00709311	-0.0844854	0.0146622	0.0109752	0.0271967	-0.0461176	0.0101296	0.0122857	0.077958
DWSP72	0.184362	0.153585	-0.0597099	0.276077	0.138964	-0.0606025	-0.0283583	0.0208435	-0.0708357	0.0672773	0.0748098	-0.0564961	0.0628306	0.097297	0.0433237	0.13066	0.0159144	-0.0769188	-0.0628575	-0.00692048	-0.0267634	-0.063443	0.0455223	-0.0197386	-0.0950187	0.128294	0.023393	-0.0423054	0.0448673	0.214097	-0.0873778	0.0432174	0.0927309	0.00713159	0.0327928	0.0195783	-0.000897806	0.0375336	0.0913094	0.0137471	0.0784107	-0.040029	-0.0180376	0.0202181	-0.0474532	0.0065362	-0.00333206	0.0145245	0.0528257
DWSP73	-0.221612	-0.235493	0.0744089	-0.052778	-0.139222	0.180755	-0.0888622	0.0376308	-0.126294	-0.0385475	0.0589962	0.0875818	0.0676615	-0.0614621	0.0273432	-0.0108062	0.0909269	-0.115892	-0.064144	-0.0108179	0.0266605	-0.0526392	-0.0142213	-0.0557118	0.0220354	-0.070942	0.0362759	-0.0168419	-0.056448	0.0417954	0.0210047	0.0855057	-0.0133962	-0.00517733	-0.0407168	0.00780288	0.00420151	0.00495038	-0.0317611	0.00440136	0.0594051	0.0393667	-0.00500453	-0.0286948	0.0850635	0.0275063	-0.0540975	0.0318305	0.0153131
DWSP74	-0.00307797	-0.0302178	-0.261097	-0.0456865	0.0587162	0.0505102	-0.0699274	-0.0308972	-0.0168239	0.112158	0.0471135	0.0816921	0.0431101	0.0673586	0.0994507	0.101963	-0.0705174	-0.0262716	0.104511	0.0549291	0.0127805	0.111427	-0.00921103	0.0170569	-0.0286131	0.0172316	-0.0085762	-0.0818747	0.0446805	0.196623	0.063662	0.0489212	0.000394202	0.0430321	-0.0230769	0.0540682	0.10325	-0.0516761	-0.0893533	-0.0218404	0.00232964	-0.0225713	-0.0118075	-0.0520072	-0.0322534	0.0233525	0.00836343	0.00510486	0.0094263
DWSP75	-0.136538	-0.0126588	-0.200491	-0.118473	0.105459	0.03827	-0.0377049	0.177343	0.0598086	0.00872739	0.0172324	-0.0900259	-0.275701	-0.165637	-0.119105	-0.0182493	-0.00249911	0.0910905	0.059935	0.0982605	-0.159556	-0.0217217	0.0220682	-0.000331646	-0.0682606	0.043233	0.0934905	0.112273	0.0342717	-0.0283596	0.0667269	0.127878	0.0147237	-0.040076	0.0466691	-0.0407341	0.0569959	-0.0524575	-0.0202868	-0.0984772	0.0743369	-0.0321631	-0.018059	0.00102381	0.0762904	-0.043971	-0.0871146	-0.00452283	0.028543
DWSP76	-0.244657	-0.00776083	-0.213237	-0.12333	-0.0150131	0.0472089	-0.0573209	0.189578	0.0754209	0.0380841	-0.0162744	-0.137133	-0.266917	-0.11342	-0.07254	-0.0145345	-0.0152088	0.0677092	0.0585455	0.0992324	-0.138761	-0.0473052	-0.0318357	-0.0062604	-0.0522843	0.0691363	0.0752261	0.115143	0.0524576	-0.0356663	0.0394981	0.12288	0.0373752	-0.0239002	0.0202024	-0.0752384	0.055046	-0.0507622	-0.00651604	-0.126887	0.0606813	-0.0233268	-0.00822668	-0.0105386	0.0800541	-0.0547138	-0.0532514	0.00282343	0.0340934
DWSP77	0.0933585	0.0137328	-0.0316807	-0.0957348	-0.00492541	0.163882	0.190927	-0.0623615	0.0737687	-0.0444689	-0.0021628	0.0495327	-0.117093	-0.0208212	-0.067179	-0.0555137	0.0187111	-0.178809	0.0611542	0.00401856	0.0766121	0.0636478	-0.0104522	0.0157644	-0.00679971	-0.0562621	-0.0300099	0.0792099	0.025823	0.00422661	0.0519328	0.0143261	0.0639962	0.0884182	-0.0693179	-0.0965088	-0.102315	0.0866895	0.0524382	0.0939514	0.0657833	0.0100169	-0.0266614	0.00761894	0.0502574	-0.027954	-0.014801	-0.0720335	-0.0145602
DWSP78	-0.340451	-0.0888252	0.083383	-0.0354859	-0.13812	0.105197	-0.181693	0.367711	-0.29126	-0.0453402	0.000886944	-0.0627559	-0.0671387	0.0860804	0.00342261	-0.0431753	-0.0367665	-0.157356	0.0475289	-0.00579501	0.0360487	-0.0298163	0.0196879	0.0195677	0.00456859	0.0840795	-0.0271321	-0.0620405	-0.0539013	-0.0791233	-0.0437779	-0.0585446	-0.0135187	-0.00899889	-0.0427782	0.0438752	0.0310119	-0.000101692	0.0212841	0.0374037	0.0373412	0.0259577	-0.0112202	-0.0203943	0.0365921	-0.0332319	-0.00819135	3.3811e-05	0.0403281
DWSP79	-0.429214	-0.0114073	0.0961193	-0.109506	-0.0919017	0.0516732	-0.160911	0.381145	-0.256503	-0.0383191	0.0487594	-0.0562111	-0.0662296	0.125054	-0.00134081	-0.0476267	-0.105317	-0.124298	0.0961656	-0.0115709	0.0468269	-0.0387053	0.0450422	0.0443399	-0.0071991	0.0535814	-0.00814019	-0.11877	-0.0218208	-0.095502	-0.0716431	-0.0183682	-0.0276185	-0.0176929	-0.0434153	0.0571035	0.00277064	-0.0609163	0.03415	0.0689004	0.0352958	0.047199	-0.0158228	-0.0329208	0.00331729	-0.0267566	-0.00151257	-0.00642252	0.0138529
DWSP80	-0.606384	0.0330497	0.0343747	-0.140057	0.134878	0.0922991	0.0734279	0.07638	-0.0914979	-0.0385606	0.108343	0.00865609	-0.0189605	-0.0600316	-0.0506847	-0.0702316	0.0290699	0.0103146	0.101088	-0.0349871	0.0871755	0.0469677	0.0838778	0.12911	-0.0455733	-0.066094	0.00435385	0.00990977	0.0198043	-0.025753	0.0190407	0.123593	-0.0596605	-0.0015326	-0.100943	-0.0439827	0.0292633	0.00536802	-0.0353961	0.0725667	0.0306924	-0.0696181	-0.022865	0.0533733	-0.0075765	0.12829	0.0526267	-0.0402304	-0.00391052
DWSP81	-0.145393	-0.0820718	0.013803	-0.0784588	-0.0620236	0.114848	0.0616377	-0.0808222	0.0754432	-0.0548121	-0.192416	0.141817	0.036005	0.10665	0.0866245	-0.0475633	0.038426	-0.117497	-0.0786611	0.0306098	-0.0210695	0.0315189	0.085455	0.106198	-0.0962862	0.0238982	-0.085038	-0.0909423	-0.0213028	5.34527e-05	-0.0653376	-0.0186396	0.00176982	0.010786	0.055011	-0.0418369	0.0157993	-0.0041274	-0.0224282	-0.0306578	0.0447268	-2.64116e-05	-0.0528894	-0.0643209	0.00540267	0.072572	-0.0686212	0.0624349	-0.0417187
DWSP82	0.168315	0.121265	0.0161212	-0.20896	0.0113557	0.113829	0.127038	0.240353	0.124079	-0.180627	0.0320427	0.0982512	-0.0227461	-0.219152	0.00621667	-0.00811216	-0.102035	0.182217	-0.108289	-0.0683471	0.157305	-0.0656127	0.0226754	0.100525	0.0718087	0.171148	-0.00899246	-0.0120607	-0.0511875	0.0120115	0.023573	0.0587504	0.0699568	-0.0555758	0.04681	0.093479	-0.00651538	-0.0271885	0.00766058	-0.010209	-0.00864682	-0.053565	-0.0603923	0.071168	-0.0402057	-0.000919389	-0.00131193	-0.0198408	-0.012728
DWSP83	0.382895	0.128626	-0.0697624	0.166716	0.171208	0.047724	-0.0718428	-0.0740715	0.0198156	-0.0402591	0.084863	0.0479955	0.129217	-0.103783	0.15791	-0.135248	-0.0597173	-0.100794	0.114089	0.0324639	-0.0949263	-0.0169395	-0.0066954	-0.0145985	-0.0369243	0.105014	0.0873061	-0.0662406	0.0192464	-0.0717764	0.0166564	0.00760905	0.0797402	0.0696442	0.082919	-0.0091661	0.0649553	-0.00426179	0.0240909	0.0828519	-0.0377094	-0.0218716	-0.0523284	0.0206041	-0.0468796	-0.0113946	0.082871	-0.0347382	-0.0322778
DWSP84	0.42228	0.152372	-0.0991352	0.029725	0.0707906	0.14498	-0.12546	0.0272617	0.0771143	-0.0581695	0.159741	0.0471701	-0.0265132	-0.154179	0.0797034	-0.110604	0.0368477	0.0687929	0.193113	0.0224815	-0.0193592	-0.0539665	0.010916	-0.00490734	-0.0403337	0.0742199	-0.114322	0.0442201	-0.0154137	0.049143	0.0705225	-0.0827489	-0.00227632	0.0738439	0.0148536	0.0269844	0.000447409	-0.0632725	0.0345132	-0.0298541	0.0782526	0.0823166	0.0614711	-0.0786533	-0.0090309	0.0395153	0.0598696	0.00749838	0.0769964
DWSP85	0.109907	-0.107269	-0.0680231	0.0685067	-0.0765352	-0.0507649	-0.00520926	0.00703012	0.0743685	0.0695324	-0.0310617	-0.00467187	-0.00829144	-0.147539	0.18976	-0.164387	0.168061	-0.122312	0.0282203	0.0731912	0.0404145	0.118457	-0.0242345	0.0745981	-0.0399583	0.0426544	-0.0454188	-0.110413	-0.0327797	0.0369661	0.0245712	0.0595804	0.0353983	0.0255735	-0.00424779	0.0287183	0.0037281	-0.033153	-0.02281	0.00774331	-0.033135	0.0121131	-0.0482403	0.0263283	0.10829	-0.0372602	0.0365724	0.0286973	-0.0633369
DWSP86	-0.241623	-0.326651	0.257492	0.120497	-0.121077	0.148727	-0.162187	0.112792	-0.145168	-0.112087	0.04728	0.1	0.105631	-0.0921588	-0.0698441	0.00261944	0.0632993	-0.0240786	0.0264561	0.016991	0.0119722	-0.0849164	-0.0195547	-0.00661258	0.0473613	-0.0402333	0.0560706	0.0310992	0.0491734	0.0404067	-0.0175183	-0.00577678	0.0451138	-0.0163084	0.00342529	-0.0117098	-0.0142773	-0.043265	-0.010648	0.0182955	0.022753	-0.000841704	-0.023981	-0.0103815	-0.0753847	-0.0502585	-0.0331089	0.0163268	-0.0666308
DWSP87	-0.321269	-0.240086	0.169387	-0.0528645	-0.145393	0.0309186	0.00211904	-0.0213217	0.0556925	0.0114624	-0.121559	0.0466972	0.173326	-0.0580465	0.0543539	0.0365041	-0.0633215	0.0143531	0.111104	0.154791	-0.0140711	-0.047013	-0.0420925	0.0294371	-0.0453182	-0.0202772	-2.14741e-05	0.0153948	0.102117	0.0157339	-0.0528954	0.0524189	0.0859434	0.050088	0.00913231	-0.0090815	-0.0879855	-0.093707	0.0294515	0.0315781	-0.00986825	0.0380128	0.0114472	-0.0129193	-0.0739105	-0.118349	-0.0370288	0.0246882	-0.0412206
DWSP88	-0.125806	-0.204039	0.112794	0.135395	0.0615743	0.0706041	-0.00762918	0.0159032	-0.0385563	-0.179219	0.126429	-0.100508	0.0340791	-0.00219986	0.0196401	-0.0205086	-0.0657479	0.131116	0.00446117	-0.056307	0.0207218	0.0336972	-0.0480826	0.0556705	-0.0169176	-0.0782891	-0.117948	0.0658644	-0.0875814	-0.0116786	-0.137186	0.0115708	-0.13539	0.097432	0.00685928	-0.0630849	-0.0429941	-0.0343555	-0.0529542	-0.0178566	0.0211446	0.0334787	0.00889546	0.0656584	-0.0127192	-0.00834286	0.0105828	0.0347125	-0.00786186
DWSP89	0.0199318	0.171966	-0.19064	0.0866726	0.175064	0.126157	0.0097726	0.280566	-0.0310414	0.136927	-0.0870492	-0.0970374	-0.16516	0.0289844	-0.0031481	0.0598692	0.00162883	-0.0171432	-0.0183933	0.0646445	-0.057656	0.0303486	0.138737	-0.0129751	0.0230687	-0.0468605	0.0273543	-0.0410053	0.064573	0.0156385	0.0327763	-0.0355907	0.00217311	-0.055205	0.015086	-0.0456675	-0.0310444	0.0219089	-0.0532985	0.0397287	-0.0112153	-0.00628046	-0.00533734	-0.0351447	0.014002	-0.0184788	-0.0308624	-0.0132005	-0.0692514
DWSP90	0.253294	0.069428	-0.0481818	0.0479746	0.0316497	0.097046	0.00173447	-0.0543927	0.0778458	-0.0231983	0.157331	-0.0514691	-0.10512	-0.079999	0.0529884	-0.104496	0.146373	-0.141956	0.153626	0.0387498	0.0803078	0.0310819	0.0195578	0.0330651	-0.0489397	-0.042916	0.0298517	-0.00884041	0.0740289	0.0234036	-0.0189175	-0.0231492	0.0672279	0.0252277	-0.0863035	-0.00477512	0.0209217	0.0302775	0.00176319	-0.130511	-0.0566686	0.0502994	0.0809062	-0.0560249	-0.149103	-0.0399545	-0.0165815	-0.0574713	0.0129776
DWSP91	-0.159005	-0.283366	0.132815	0.259046	-0.0153784	0.0491688	-0.0214276	-0.0461592	0.00614808	-0.0231698	-0.00261448	0.0774851	-0.0308354	-0.00868638	0.0291543	-0.0121544	0.0526683	0.0468295	-0.0500261	0.162681	0.015779	-0.0350789	0.0657036	0.0565681	0.144876	-0.072173	0.0362404	-0.0179911	-0.0618584	0.0675874	0.0447728	0.0375714	0.0988854	-0.0462945	-0.0739927	-0.0205363	0.00523791	0.0773504	0.0116562	-0.0258711	0.017427	-0.0316364	-0.00316634	-0.0665026	-0.0117908	0.00302979	0.048727	-0.0154468	-0.0135636
DWSP92	0.0297338	-0.0803902	-0.00494945	-0.0325882	0.000831806	0.223568	0.160818	-0.139433	0.118574	-0.102255	-0.0447513	0.0979824	-0.0697062	0.0220528	-0.0726704	-0.133448	0.00752701	-0.0835629	-0.0255226	-0.095858	-0.0656275	-0.130764	-0.0452948	0.0247165	0.0497869	-0.115636	-0.0122523	-0.077476	0.0255605	0.0203514	-0.0707154	-0.0520455	-0.00943161	-0.0444511	-0.00657796	-0.0282915	0.00908288	0.00052662	-0.0933534	-0.0240418	0.0293533	-0.0185944	0.133514	-0.00414711	0.0176009	0.0103768	0.0643533	0.0203464	-0.0634663
DWSP93	0.392582	0.126123	-0.0302408	0.272528	0.202709	0.0705609	-0.184776	-0.00936804	0.0705966	-0.111895	0.0201508	0.015519	0.0670968	-0.0438659	0.0635785	-0.0423121	-0.0947199	-0.0335381	-0.00345678	0.0434118	-0.120429	-0.00447287	0.0448558	0.025968	-0.0596722	0.0364501	0.0680452	0.00250724	-0.00765604	-0.0606784	0.137842	-0.00954472	-0.000106663	-0.0240636	0.0233595	0.0155405	-0.0127929	-0.0221666	-0.00959419	0.0942547	-0.0963976	0.0801917	-0.0996281	0.0195062	-0.044491	0.0211793	0.00992761	-0.00599355	-0.14024
DWSP94	0.320304	-0.0882408	0.0608207	0.136279	-0.310368	0.240859	-0.0618079	-0.104926	0.0664087	0.0987203	-0.0881514	-0.00451181	-0.175827	0.0428744	0.0150182	-0.0504502	-0.0691332	0.148442	0.113954	-0.120965	0.0213327	0.0208013	-0.00158981	-0.137514	0.0457966	-0.00522211	0.0778208	-0.0560318	0.0386773	-0.0867762	-0.0371638	-0.00609325	-0.0175205	-0.0365188	-0.00380411	-0.0576746	-0.0654246	-0.0512209	-0.0367222	0.0168225	0.00287301	-0.0874028	-0.0382206	-0.0380685	-0.0201621	0.0167819	-0.0150753	-0.00855876	-0.0511519
DWSP95	-0.122963	0.0187794	0.127903	0.0479667	-0.06971	0.140312	-0.0438429	-0.0670354	-0.102173	-0.0299484	0.103223	0.0951283	-0.071849	0.0202402	-0.186163	0.0774036	0.154567	-0.0051581	0.0610139	-0.0324392	0.0845416	-0.0189464	0.00731888	-0.00767996	-0.0730798	0.0683442	0.100574	-0.081665	-0.0855544	0.0214852	0.044753	-0.0726753	0.0481154	0.0594087	-0.0364447	-0.0573006	0.0181551	0.0566476	-0.0466339	-0.051812	-0.0712559	-0.0448965	0.0172997	-0.02074	-0.0150943	-0.0139638	-0.0109803	-0.0168464	0.0662443
DWSP96	-0.211292	0.14789	-0.0690261	0.289176	0.0031608	-0.162593	0.0667987	-0.00446472	0.102378	0.014025	0.0383785	0.00446161	-0.182151	-0.041141	-0.067726	-0.0361656	0.0538102	-0.0822787	0.0214477	0.0084964	-0.0485312	0.00262534	0.0046127	0.0597699	-0.0140779	-0.00959205	-0.101235	-0.0425171	-0.0312518	-0.00539016	0.0802184	-0.054067	-0.0161919	0.0239123	-0.0215649	-0.0804431	-0.0847076	0.0513408	0.0644491	0.0320561	-0.0122226	-0.0156632	0.0581545	0.0145611	0.0645338	-0.0361733	0.00166065	-6.16242e-05	-0.00460496
DWSP97	-0.0532249	0.313613	-0.130198	0.117357	-0.177258	0.022967	0.0605769	-0.0832876	-0.0110482	0.0504534	0.0614345	-0.0834357	0.00130011	-0.0430442	-0.0541243	0.00885335	0.0228863	0.00672808	-0.0200707	0.0647929	-0.017958	-0.100688	-0.00549634	0.0326063	0.0319332	0.00592384	-0.00119779	-0.0343267	-0.0929829	-0.0800588	-0.0814245	-0.132262	0.0532722	-0.036482	0.0615327	-0.0900047	-0.0652519	-0.0433895	-0.0207387	-0.0331064	0.0030335	-0.0580901	-0.00473813	0.0371081	0.0203791	-0.00749955	-0.141818	-0.0712928	-0.161148
DWSP98	-0.215624	0.0380587	0.0201219	0.246158	0.030849	-0.0622421	0.16687	0.045465	-0.0567288	-0.0890398	0.126906	0.136281	-0.010359	0.0100196	-0.0855525	0.0259919	-0.00808085	-0.0318923	-0.0295802	0.0994238	-0.0459226	0.0695861	-0.079392	-0.0580928	-0.0045823	0.00437824	0.0232623	0.0173453	-0.0547327	-0.0588119	0.0579672	0.00987582	-0.0459204	0.0274668	0.0362028	0.144182	0.0772898	0.024348	0.0363206	0.0237631	-0.0201937	-0.0415787	0.0507899	-0.0013905	-0.0269267	0.0106815	0.0412625	0.0151007	-0.0579904
DWSP99	-0.306811	-0.0944881	0.0872103	0.190358	0.0767796	-0.0491419	-0.117754	0.0337519	0.0360239	-0.0614576	-0.111867	0.0838637	0.050982	0.0153412	-0.00387279	-0.0447648	-0.0724847	0.00625584	0.015124	-0.0557857	0.0639631	0.0448969	0.00738371	0.0516969	-0.0687826	-0.0329272	0.00403758	0.0657493	0.00977536	0.0611304	0.0288813	-0.0243926	0.0289697	-0.0761518	-0.0451587	0.00974405	0.0947038	0.0609287	0.0407276	0.00603535	0.0275535	0.0276641	0.0012182	0.0528429	0.0265324	-0.0533409	0.0333154	0.00290159	-0.0749447
DWSP100	-0.152513	-0.175879	0.0640134	0.383801	-0.0595605	0.00322164	0.0878047	-0.0188312	0.0243542	-0.0352485	0.000312972	0.123552	-0.0370652	0.0750565	0.0368545	0.0499808	0.0956162	0.0457217	0.00224082	0.141706	-0.032801	-0.0662155	-0.00176354	0.0113911	0.0654837	-0.0649204	-0.00169732	0.0236496	-0.0571626	0.037288	0.0923451	0.0225382	0.103866	-0.0512879	0.000591863	0.0542673	-0.0111496	0.0576331	0.0337341	0.0155906	-0.0266406	-0.0293466	-0.00833036	0.0118709	0.0546407	0.0309617	0.0308921	-0.00532106	0.0453739
DWSP101	-0.216873	0.329285	-0.0468764	0.064579	-0.161785	-0.156924	0.151852	-0.0858846	-0.0518454	-0.0817157	0.0219142	-0.123232	0.0529362	-0.0495215	-0.0754247	-0.0237515	0.0141219	0.00886856	0.0986718	0.0216604	-0.0127234	-0.141872	-0.0552589	-0.0710739	0.0243189	-0.017246	0.0309423	0.0118601	-0.0304394	0.0561114	-0.0415132	0.050449	0.0413957	-0.0018057	0.0166456	0.051981	-0.0313035	0.0689927	-0.0480596	0.0543022	-0.0475497	-0.0225933	-0.0339195	-0.0575217	-0.0249182	-0.0281134	0.0271871	0.051268	0.0575165
DWSP102	-0.125068	0.36343	-0.0243457	0.0713459	-0.131588	-0.219411	0.118133	-0.0857644	0.0388122	-0.0788486	-0.0707998	-0.0709051	0.0374784	-0.0114356	-0.0525548	-0.0434355	-0.0269427	0.0160906	0.0991352	-0.0446092	-0.0693914	-0.0633598	-0.0580202	-0.0230678	0.100162	-0.00434008	-0.0302926	0.0624863	-0.0152239	0.0365716	-0.103454	-0.0101506	0.0505647	-0.0331936	0.00828445	0.0245312	0.0171984	0.0605312	-0.0287844	0.0825055	0.00205769	0.0548926	-0.0507894	0.0228493	-0.0721423	-0.0653009	0.0100038	0.0915218	0.0361967
DWSP103	-0.0328015	0.207527	-0.122755	0.0205177	-0.0041671	0.175766	-0.114506	0.312555	0.022363	-0.0213278	-0.164694	-0.145989	-0.0180206	0.037255	0.0559303	0.0746587	-0.0526025	0.0182068	-0.0108157	0.0612494	0.0391634	0.01695	0.00561616	-0.0717266	-0.0725934	-0.143484	-0.0217359	0.119586	0.118065	0.000829778	0.0938621	-0.0640355	0.0652366	0.00909808	0.0172018	0.000789189	0.0161328	0.0197436	-0.0567279	-0.00110267	0.011836	-0.0436393	0.0188165	0.0236074	0.0656902	-0.0516139	0.0588796	-0.00209896	-0.0114282
DWSP104	-0.2266	-0.0644753	0.0720295	-0.130789	0.0413844	0.254368	0.00390062	-0.049213	0.079537	-0.00916284	-0.0201932	0.199198	0.0112311	-0.00635147	-0.10852	-0.00279723	-0.00210077	-0.095622	-0.0415768	-0.0519872	-0.0423052	-0.0566036	-0.0366094	0.0045082	-0.0366951	-0.0157051	0.111296	-0.00739565	0.0237333	-0.0234469	0.0189831	0.0808695	-0.0593357	-0.00233582	0.0921878	0.031897	-0.0166798	0.00114672	-0.0795526	0.0107881	-0.00175502	-0.0604818	0.0391803	-9.83131e-05	0.00338939	-0.00926574	0.0246679	0.0319159	-0.0556813
DWSP105	-0.175032	-0.0146249	0.0737703	-0.0754053	-0.0798085	0.149548	-0.0475864	0.00853099	0.143383	0.131685	-0.0507325	0.0579719	-0.0405061	0.0636704	0.0552931	-0.0883385	-0.0767425	0.0504151	-0.0214356	-0.149922	-0.0162372	-0.0730502	-0.0606882	0.0290014	0.0646146	-0.0488244	-0.0556947	0.0453713	0.0252611	0.00916561	-0.0192745	0.0379253	-0.00217743	-0.0358386	-0.0140465	0.0289777	0.0556511	0.00798716	0.103655	-0.0343673	-0.0685465	0.0727237	0.0817533	0.10898	0.0479213	-0.0743842	0.0702858	0.0710385	-0.0327047
DWSP106	-0.292733	-0.37284	0.101348	0.155092	-0.0319399	0.0151312	-0.187411	0.0314579	-0.0820055	-0.0566016	0.13234	0.0743055	-0.00359577	-0.09351	-0.0574722	0.0311147	0.0808716	0.0439969	0.0189694	0.0661211	-0.0135742	0.00475615	-0.0174117	-0.00949862	0.164994	0.013067	0.03294	0.0368458	-0.00166501	0.0479198	0.0156335	-0.0445801	-0.00359094	-0.0442216	-0.0168934	-0.0389375	0.0259098	0.0284929	-0.0253219	-0.0612181	-0.0114868	0.0193532	-0.0470676	0.0204586	0.00108612	-0.000891429	-0.0276413	-0.00985328	-0.0289993
DWSP107	-0.104711	-0.010512	0.112727	0.101103	-0.267138	0.320371	-0.223549	-0.191734	0.146614	0.0246655	-0.148934	-0.00338441	-0.132111	0.214149	-0.00242258	0.0277454	0.102058	0.0755253	-0.0229811	0.00262344	0.0662318	0.0105202	0.00164183	-0.0365432	0.00252624	0.101822	-0.0731908	0.0520052	-0.0598821	-0.00851547	0.05629	0.0325511	-0.0555759	0.0516507	-0.00406216	0.0275185	0.0309969	0.0166803	0.0265629	0.066961	0.00567285	-0.0516247	-0.0149426	-0.0159442	-0.0622626	-0.0440579	-0.0135488	-0.0133772	0.0209166
DWSP109	0.0155303	-0.000407579	-0.243845	0.112411	0.114282	0.192148	-0.0557893	-0.00876906	0.0443892	-0.179429	-0.0178172	0.0823324	0.0406568	0.0192602	-0.00933944	-0.0326861	0.148546	-0.0439775	-0.113839	0.0445096	-0.135454	-0.0579317	-0.0750203	-0.0587749	0.0906448	0.0211653	0.0386148	-0.0393855	0.103065	-0.040249	-0.0330669	-0.0498637	-0.111382	0.0231431	0.0426934	0.10927	-0.0725627	-0.0693729	-0.00936893	-0.0364994	-0.0294623	0.0222866	0.0554707	-0.00358865	0.0579811	0.00784291	0.0494709	-0.0217592	-0.0105686
DWSP110	0.107647	0.0162851	-0.125787	-0.0869557	0.252559	0.180545	0.0867656	-0.102972	0.116255	-0.110647	-0.020035	0.1752	0.06487	0.0423741	-0.021612	-0.0284796	0.115551	-0.0979755	-0.00994515	-0.0337092	0.000781008	-0.124394	-0.0710665	-0.0242026	0.127497	0.0770211	0.0394221	-0.0439105	0.0379255	-0.0604796	-0.0251158	0.0202318	-0.0760767	0.0550239	-0.0011164	0.0423471	-0.038626	-0.0295554	0.0461118	-0.050497	-0.00450253	-0.0262795	0.0618805	-0.0441463	0.0389464	-0.0176055	-0.0334161	0.065403	0.0794921
DWSP111	-0.112899	-0.467383	-0.729425	-0.156193	-0.135114	-0.141469	-0.096188	-0.0046536	0.0502669	-0.0250483	0.080464	-0.0200362	0.0765439	0.0498471	-0.0850907	-0.082639	-0.0201465	0.0479115	-0.0669815	-0.0294569	-0.0101849	0.0049541	0.0187031	-0.0262103	-0.0486567	0.0123719	0.00555215	-0.00182183	-0.032492	0.00732576	-0.000338073	-0.0138817	0.0314898	0.00164216	0.00280142	-0.00697327	-0.0154347	0.0165733	0.011986	0.0393044	-0.011609	0.00742096	0.0146282	-0.0113129	-0.0319752	-0.0111674	0.011236	-0.00662809	-0.00136361
DWSP112	0.0100702	-0.0898492	-0.284834	-0.09004	-0.113966	0.0108437	-0.0647722	-0.0723345	-0.0520389	0.11863	-0.0370643	0.00895313	0.0809694	0.0650504	0.0539866	0.0889682	-0.0846971	0.0298457	0.0986824	0.0178154	0.0276961	0.0278157	-0.00402096	0.100377	0.0645717	-0.0265036	-0.0904608	-0.14372	0.0313059	-0.0294554	0.0309029	-0.0153638	0.0456729	0.0697272	-0.0213066	0.0646068	0.0462741	0.0224303	-0.126002	-0.128611	0.0142954	-0.0444974	-0.00601584	0.0320226	-0.0628772	0.0012437	-0.0164772	-0.053201	-0.018468
DWSP113	-0.305106	0.144876	-0.0125005	0.139385	0.0935711	-0.289076	0.0235351	0.0104382	0.199088	0.0340811	0.0648693	0.00343807	-0.017516	-0.00117215	0.00401128	0.015548	0.0694036	-0.0224329	-0.0336731	-0.0297629	0.0433905	0.0159562	0.012302	-0.024419	0.0386158	-0.0950573	-0.0251305	0.0007772	-0.057393	0.00179713	-0.0132857	-0.0232107	0.0470967	0.0452263	-0.0204551	0.0558172	0.0153008	-0.166388	-0.029338	0.0282074	0.070668	-0.0582713	0.0306986	-0.0274291	-0.0526472	-0.0180264	-0.077855	0.0971619	-0.0207255
DWSP114	-0.37057	-0.28304	0.136755	0.0770006	0.0589395	-0.0514758	-0.137935	0.0785227	-0.0632586	-0.0212114	0.0249773	0.0570332	0.00346029	-0.113999	-0.0185865	-0.0112477	0.0914467	-0.0642689	-0.0884971	-0.126421	0.0486577	-0.0269073	-0.0623423	-0.111302	0.0721646	-0.0112745	-0.00821682	0.0277158	-0.0543463	0.0274341	0.0426445	-0.0514146	-0.00740481	0.0812525	-0.0352253	0.0128754	0.0827431	-0.016881	-0.00430375	0.00340616	0.0227581	-0.00563011	-0.031015	0.0346251	-0.0554882	-0.016216	-0.052654	0.0205642	-0.0129659
DWSP115	-0.207002	-0.058389	0.059123	-0.10076	0.233293	-0.232447	-0.0391426	-0.0639549	0.189482	0.02801	-0.0783716	-0.0334662	-0.0398292	-0.116519	0.000427491	0.0686776	0.119077	-0.0823551	-0.115915	-0.0890339	0.0479477	-0.0144598	-0.0749805	-0.0862707	-0.00518457	-0.0911754	-0.0502986	-0.0694299	-0.0738432	0.0229346	-0.0154925	-0.0122874	0.0610731	0.0708573	-0.0858217	0.0395209	0.0141339	-0.113895	-0.000727831	-0.0169971	0.0521658	0.0115049	-0.0324624	-0.00929571	-0.0700784	-0.0459052	-0.0667498	0.0256891	0.034662
DWSP116	-0.363618	0.200369	-0.0779481	-0.0142944	0.183332	0.0276373	0.0343444	0.159708	0.114389	0.00452571	-0.110931	-0.0990246	-0.0681282	-0.0653808	0.0592713	0.15327	0.087699	-0.0379971	-0.0165783	0.00311602	0.0129798	-0.036947	0.0681235	-0.0923375	-0.0268473	-0.0724753	-0.0378913	0.0396934	-0.0189334	-0.031809	0.0268808	-0.0388517	-0.0650471	0.0289524	-0.0881196	-0.0281259	0.0154213	-0.0189137	-0.0575165	0.0121169	-0.0554354	0.00198971	-0.0249731	-0.0087112	-0.0563758	-0.016084	0.0704986	0.0145861	0.0324045
DWSP117	-0.393089	0.164671	0.0439684	0.143775	-0.0626853	-0.342676	0.00418986	0.117333	0.130792	0.0409412	-0.0473297	0.068454	0.0541486	-0.0349295	4.8404e-05	-0.00935939	0.0336962	-0.0391734	-0.0258606	-0.0882307	0.0049777	-0.0684967	0.0237544	0.0336279	-0.00283481	-3.75868e-05	0.0229275	0.0242774	-0.00842839	-0.0556488	0.0295552	0.0241695	-0.0609228	0.0129314	-0.0813444	-0.00105897	-0.0202394	-0.0944117	0.00131857	0.0113284	0.0191789	0.00210304	0.00218999	0.00376008	-0.0266323	-0.0328909	-0.0103884	-0.0559869	-0.00816209
DWSP118	-0.163508	0.266144	0.107753	-0.140341	-0.098864	0.0671399	-0.0436691	0.0318694	0.0781915	0.365859	0.249644	0.140562	0.113895	-0.0137158	0.0349794	-0.0720368	-0.0566859	-0.0344097	-0.114108	-0.0674072	-0.091267	-0.0336821	0.0167673	-0.00889075	-0.000863136	-0.0896054	-0.0528647	0.0793293	0.00129664	-0.00437269	0.0520398	0.00762746	-0.0508477	-0.0175698	0.0212303	-0.0028069	0.00183745	0.021804	0.00964526	-0.00759613	0.0310795	-0.0277623	-0.0317895	-0.0524833	0.0407582	0.00839932	-0.00636153	-0.0659044	-0.0242534
DWSP119	-0.1872	-0.0835188	0.147372	-0.0325611	0.136726	0.0223232	0.0344748	-0.00903299	-0.0526404	-0.0145917	-0.000199148	-0.0579708	0.0682693	0.0454844	-0.0466418	0.110132	0.212251	0.223165	0.0541164	-0.242724	-0.0543094	0.155499	0.150509	0.0493958	-0.006085	-0.0661072	0.0674058	0.053466	0.064867	-0.0822363	-0.0149626	0.00446942	0.0888198	0.0520918	0.0464879	0.10455	-0.0273208	0.0398604	0.0709387	0.0253036	-0.030737	0.0409022	0.015819	-0.0988878	0.0630988	0.00674865	-0.0323369	-0.0218524	-0.0698561
DWSP120	-0.0731804	0.184399	-0.166481	-0.0742441	-0.141105	0.128847	0.0200007	-0.0351258	-0.0972216	0.0111982	-0.0346755	-0.0635015	0.152807	0.0455658	0.0593853	0.046254	-0.05444	-0.0378628	0.0133407	-0.0434124	0.172959	0.124117	-0.0661538	-0.0416513	-0.00261367	-0.0717942	0.0301683	0.0904669	0.115165	0.000415316	-0.00753596	-0.0692184	0.0843657	0.0511925	0.0697586	-0.0230131	0.0736691	-0.0887443	0.0202083	-0.0656147	0.0261442	-0.0347602	0.00559917	0.0788964	0.045617	-0.0255102	0.0779896	-0.0292263	0.0332402
DWSP121	-0.121174	0.101105	-0.127153	-0.186298	0.140689	0.188023	0.0806112	-0.0030188	-0.028112	-0.00985879	-0.0894733	0.0263111	-0.134445	0.0329287	-0.0412654	-0.14641	0.126032	-0.0352966	-0.00632678	0.0105664	-0.12592	-0.0403121	-0.0252328	0.0269938	0.00492113	-0.0236765	-0.00378068	-0.0256694	0.119099	0.102865	-0.00628841	0.0242876	-0.0356962	-0.0241849	0.0243964	0.0343841	-0.0280786	0.00393314	0.0416109	-0.0146296	-0.0636921	0.0873012	0.016801	0.101846	-0.0851842	0.023234	-0.0385081	-0.0405203	0.0636782
DWSP122	-0.0590803	0.108365	0.00229667	-0.202311	-0.119964	-0.0622779	0.0223204	-0.177932	-0.0319941	-0.130662	0.0830274	-0.0293794	0.00137482	0.00289297	0.0843069	0.0353812	-0.0381807	-0.0498461	0.0763436	0.00326419	0.0423714	-0.00510364	-0.0331952	-0.0658767	-0.023476	0.107624	-0.08709	-0.00397132	-0.00722553	-0.0797781	-0.00541018	-0.02066	-0.00949813	0.0297622	0.0315054	-0.172164	0.0158662	0.0195757	0.0891433	-0.106547	0.00578453	-0.111297	0.0101525	-0.00215994	0.0425675	-0.0244277	-0.00140997	0.0788183	0.0235546
DWSP123	0.274474	0.0725094	-0.139846	0.148162	0.289523	0.0565225	-0.106793	-0.0477732	0.0389243	-0.0748645	-0.00419193	0.00465462	0.167554	-0.0318787	0.107638	-0.0491009	-0.0528429	-0.0345395	-0.0154236	-0.0380188	0.0253304	-0.132972	-0.0204395	0.0254311	-0.0158584	0.0751465	0.0347622	-0.00450903	0.0811261	-0.0812587	0.0551395	-0.0722316	-0.0172153	0.0533325	0.0106971	0.0488865	-0.0172995	-0.0191571	0.0115762	-0.0160274	0.0358859	-0.0651228	-0.0132582	-0.0635575	0.0521679	0.0333484	-0.0710067	0.0692389	-0.0714241
DWSP124	-0.142681	-0.226196	0.165526	0.127395	0.111286	-0.0252883	-0.126068	-0.018334	0.00343131	0.0507087	0.0252472	-0.0164589	-0.0167037	0.0416675	0.0580597	0.00425076	-0.0577442	0.119019	0.0428146	0.0777219	0.0266722	0.033311	-0.0216581	0.00163675	0.0328484	-0.030981	0.0567712	0.0633276	-0.167052	0.117326	-0.0653388	-0.0118628	0.0362867	0.029424	0.0320395	0.00315471	-0.0154914	-0.0146901	-0.0671491	-0.0227435	-0.00758859	0.0609011	0.0906024	0.06696	0.0562641	0.0480264	-0.113926	0.00474041	0.0824678
DWSP125	-0.511403	-0.178728	-0.0211279	-0.0882753	0.0677775	0.020541	0.0671467	0.108101	0.0455216	0.0322198	-0.154089	-0.0382064	-0.0302813	-0.00248997	0.133372	0.0190965	-0.0520618	0.035142	-0.00940324	0.0513526	0.0188561	-0.134356	0.0271621	-0.0387742	0.0424898	0.0203386	-0.00976439	0.0428807	-0.0284806	-0.0440185	0.0586426	-0.00569835	0.0657288	0.0490102	-0.0594563	-0.0460942	0.000829831	0.0535374	0.0136965	-0.00436767	-0.0677456	0.00640454	-0.0349142	-0.0005478	0.0642873	0.00196048	0.0642108	0.0281687	-0.000719449
DWSP126	-0.325189	-0.202097	0.169835	0.0724927	-0.132509	0.151594	-0.0665707	0.0291049	-0.120852	-0.04394	0.0971224	-0.0573775	0.0690706	-0.063528	-0.0786473	-0.00923931	0.0911959	0.0169252	0.00876979	0.032613	0.047952	-0.0653577	-0.0736729	0.00141808	0.0612318	-0.0697716	0.00603547	-0.0440837	0.0507541	-0.00571379	-0.0242269	-0.0309728	0.00647827	0.0216504	0.0356479	-0.0755097	-0.0282459	0.0119733	-0.012792	0.0126843	-0.0752188	-0.00678367	0.013242	-0.0546779	0.010218	-0.0104359	0.0118764	0.0710467	-0.0824019
DWSP127	0.0336316	-0.0203844	0.0558033	0.234487	0.223244	0.0278099	0.130609	0.0667959	-0.105966	0.125946	-0.020651	-0.141038	0.077603	0.0484444	0.0126406	0.0453368	0.0579201	0.0381978	-0.185357	0.00584614	-0.0705803	-0.0682033	0.00897296	-0.0223864	-0.046874	0.104717	-0.0896339	-0.0548995	0.0721317	-0.0143662	-0.025796	0.0248243	0.065182	0.0628727	-0.0359603	0.0109405	-0.014111	0.0064912	0.0746158	0.032572	-0.0643958	-0.0769691	0.0687235	-0.0229464	0.0161426	-0.0274773	0.0120782	0.0160928	0.0333138
DWSP128	0.0376186	0.154756	-0.116345	0.187324	0.15547	0.0747917	0.00619312	0.227588	-0.064075	0.129569	-0.0491969	-0.120543	-0.0507085	0.186514	0.010282	0.137175	-0.0432694	0.0253467	-0.0659184	0.0764509	-0.0379713	-0.034048	-0.0277275	0.00279991	-0.0591113	0.0775046	-0.0557721	-0.0341408	0.0504425	0.0500311	-0.044202	0.0263392	0.00482586	0.00328097	0.0461109	-0.078747	-0.0368145	0.0307645	0.0121248	0.00186896	-0.0547319	-0.0362227	0.115122	-0.0245958	-0.04324	0.015066	-0.0326184	-0.0223978	-0.0832015
DWSP129	-0.426345	-0.0185205	0.0749684	-0.116336	-0.0637608	0.0634088	-0.166178	0.363489	-0.273918	-0.0220777	0.00516011	-0.0833068	-0.0982312	0.118427	0.00385881	-0.0290751	-0.079838	-0.134971	0.0732073	-0.0171124	0.0248417	-0.036749	0.0436595	0.0407546	-0.0336405	0.0662347	-4.87381e-05	-0.127958	-0.0542492	-0.106959	-0.0530886	-0.0341746	-0.0251697	-0.00666265	-0.0231664	0.0855697	0.0109554	-0.0394868	0.021073	0.049564	0.0409612	0.0419345	-0.013469	-0.0440192	0.00157553	-0.0187297	0.00522573	-0.0135299	0.026845
DWSP130	0.285953	0.180666	0.0430495	-0.0740617	-0.243176	0.00741018	0.0151415	0.125966	0.00732525	0.0269407	0.0170358	0.0475166	0.158884	-0.00870422	0.0949424	-0.0454383	-0.0493349	0.10759	-0.00933698	-0.0601089	-0.00486332	-0.0335573	-0.0521125	0.000467813	-0.0299858	0.0360703	-0.0249272	0.0242709	-0.028887	0.00551615	0.094236	0.128339	0.0357715	0.0624363	-0.141332	0.111141	-0.103376	-0.0890824	-0.0289204	0.0117875	-0.0015481	-0.0467215	0.134988	-0.0713386	0.0556445	0.08442	0.0392727	0.0859235	0.0672917
DWSP131	0.278982	0.0849742	0.0728065	-0.0844298	-0.0948245	0.10071	-0.0823607	0.174417	0.0856752	-0.139636	-0.148579	0.05861	0.0593946	-0.128407	-0.0116445	-0.101081	0.0595642	-0.0442005	-0.113384	0.0682724	0.0630483	0.139208	0.0157255	0.0114521	-0.0486887	-0.005342	-0.00437856	0.0857954	-0.0330826	0.123985	-0.0763399	-0.0949375	-0.107606	0.00777167	0.00557424	-0.0301758	-0.0590874	0.0166609	0.069025	-0.0964877	-0.0659412	-0.0642172	-0.00164868	-0.0241287	-0.0102404	0.0328717	0.0235541	-0.0879122	0.000414304
DWSP132	-0.0839	-0.14584	0.120678	0.0239807	-0.0299699	0.0888408	0.0497307	-0.0232113	0.0421772	-0.0292964	-0.241089	0.050675	0.0658751	-0.00567529	0.0689809	-0.0984755	0.0524638	-0.0435197	-0.0969565	-0.0109292	-0.0413582	0.00847845	0.113394	0.110228	-0.0227905	0.0280021	0.0134344	-0.0676929	0.00754143	0.0049085	-0.163279	0.0173959	0.0446287	-0.00877936	0.0859043	-0.0498726	0.0990171	0.0265683	0.0187007	0.0211186	0.0693401	0.013936	0.0440832	-0.0227515	0.0307348	0.0729287	0.0614706	-0.0433113	0.0653818
DWSP133	0.163237	0.237403	-0.0728624	-0.194152	-0.0324623	0.00360807	0.0457844	0.165841	0.130594	-0.140525	0.0677313	0.0804988	-0.0590463	-0.107028	-0.0597995	0.0894883	-0.0271261	0.0817547	-0.025567	0.0594213	0.0720179	0.0549546	0.0107177	-0.0277454	0.0988171	0.0755037	0.00823044	-0.0595131	-0.00318217	0.0995227	-0.145865	0.0310389	-0.0428751	-0.0174609	0.00750182	-0.0691776	0.0275756	0.144477	0.0259272	0.0742914	0.0697665	0.0589773	-0.0248806	-0.00426614	0.0138356	0.00277762	0.0202429	0.0175173	-0.0253774
DWSP134	0.157679	0.288827	0.0304701	-0.208028	-0.0352029	0.0667039	0.0104717	0.204382	0.076144	-0.0626843	0.0783791	0.0458181	-0.0257753	-0.141561	-0.0336987	0.0637214	-0.000468007	0.128219	-0.000820503	-0.0348602	0.100497	0.00708472	0.0789412	-0.000129989	0.0565756	0.0836647	-0.00932468	-0.0828614	-0.0312476	0.0822615	-0.0121134	-0.065505	0.0177487	0.0221227	0.0640271	0.0232895	0.00255498	0.0368259	-0.0671158	-8.69702e-05	-0.0631176	-0.015689	0.0918386	1.83353e-06	-0.0586309	-0.0214425	-0.0626752	-0.0511244	-0.0681997
DWSP135	0.0548825	0.104952	0.0149579	-0.196047	0.0342014	0.0877099	0.188352	0.24509	0.11938	-0.168375	0.0775232	0.119637	-0.0264312	-0.188067	-0.0141274	0.00690745	-0.0700426	0.173883	-0.105952	-0.0571765	0.197689	0.00492342	0.0438495	0.092952	0.0598002	0.166348	-0.0100815	-0.0360707	-0.027533	0.0125764	0.014454	0.0430132	0.0436569	-0.0445802	0.0131463	0.0683607	0.00623266	-0.0393869	0.0239088	0.027756	-0.0127039	-0.0540965	-0.0586298	0.0132487	-0.000991797	0.00247083	0.0423544	0.0139519	0.00467188
DWSP136	0.403251	0.112218	0.0433801	0.173157	0.0188003	-0.0348613	0.0809024	0.143268	-0.0430524	0.0585531	-0.0973204	-0.0154958	0.105017	-0.0207501	0.00168065	0.14808	0.0843683	0.0345209	-0.159591	-0.0739022	0.0314162	-0.0920447	-0.0629965	-0.132257	-0.143179	0.0969406	0.0742334	-0.0145415	-0.103122	0.175069	-0.0664011	-0.0375506	-0.066176	-0.0439551	-0.0348124	-0.0459428	-0.010769	-0.00851947	0.0777025	0.0137462	0.0467128	0.0404672	-0.0285086	0.0471794	0.0287768	-0.0386976	-0.0240136	-0.0661029	-0.0472753
DWSP137	0.00833322	0.108355	0.0571575	0.261774	-0.26635	-0.181777	-0.025147	0.124468	0.0824838	-0.0435478	-0.231398	0.0337715	0.0642217	-0.0696878	0.0313911	0.00898636	0.0986815	-0.0166319	-0.0873844	-0.00597745	-0.0743668	0.0267927	0.0229912	0.0335839	-0.0714304	-0.00475141	-0.0236417	0.0247237	-0.00301072	0.0201192	0.0579406	-0.0163094	-0.0561994	0.034425	-0.0470725	0.0664866	-0.0742968	0.0269399	-0.0785168	-0.00688879	0.0478001	-0.0166981	-0.0502564	0.00150462	-0.00434139	-0.0110467	0.0197214	-0.0324036	0.0265015
DWSP138	-0.177204	-0.321863	0.209256	-0.194291	-0.0634317	-0.125665	-0.131087	-0.0762417	0.116406	0.140699	-0.153	0.0989366	0.0450605	-0.194574	-0.167825	0.218585	-0.0663759	0.0134286	0.191555	0.0657217	-0.0339918	-0.0362924	-0.0903783	-0.0762121	-0.092306	0.0684363	-0.14459	-0.0467734	0.0843883	0.00432348	-0.0302621	-0.0612473	-0.00582994	-0.0827245	-0.00543324	0.0558263	-0.0237726	-0.0458354	0.0580717	0.0279125	-0.0585286	0.00844407	0.0346545	0.00307124	0.0299823	0.0853496	0.0181682	-0.086897	0.00570859
DWSP139	-0.18885	-0.0336553	-0.0130276	-0.0980486	0.132146	0.0303297	0.150925	0.0244637	0.0639189	-0.0766596	-0.0684391	0.214245	-0.0350888	-0.024072	0.0670852	0.0188486	-0.100539	-0.00935545	0.0499387	0.00891103	-0.0378776	-0.103411	0.00240801	-0.105186	-0.0110215	0.0379346	0.0436715	0.0349983	-0.100732	0.0122735	0.0455473	0.0628912	0.0176941	0.0609335	-0.00967883	-0.0117097	-0.0459214	0.0580858	-0.0152433	0.00289136	0.114064	-0.0158209	-0.0196903	0.0272511	-0.0227332	-0.00324289	0.00515046	-0.0483533	-0.0482521
DWSP140	-0.174951	0.103713	-0.064931	-0.00588746	0.219915	0.0318078	0.0457582	0.0827972	0.0488204	0.127236	-0.116686	0.192715	0.00344475	0.0350114	-0.0320047	0.0492379	-0.0758311	-0.0812477	-0.0466111	-0.0086076	0.0238555	-0.0521503	-0.00808779	-0.0597569	-0.0310153	0.0498711	0.0753151	0.0343904	-0.0558945	-0.0243203	-0.00163751	0.0341779	0.0434879	0.119553	-0.00675093	-0.0584236	0.032655	0.00986435	-0.0556364	-0.0779149	-0.00844908	0.0349011	0.0581035	-0.073169	-0.0425619	0.0457493	-0.027262	0.00474735	-0.0776004
DWSP141	-0.163861	-0.331473	0.209967	-0.198716	-0.0566245	-0.120766	-0.127176	-0.0804716	0.109175	0.141795	-0.148677	0.107963	0.0483576	-0.192265	-0.169628	0.219412	-0.0709683	0.0114412	0.19757	0.0693897	-0.0316369	-0.0382731	-0.0783588	-0.0716238	-0.0917784	0.0702451	-0.137397	-0.0393192	0.0932275	0.00231081	-0.0285608	-0.0652401	-0.00518386	-0.0833086	-0.00386477	0.0528718	-0.036136	-0.0512252	0.0539646	0.0292289	-0.0605706	0.0094432	0.0332086	0.0058597	0.0314271	0.076954	0.0212731	-0.084597	0.0046625
DWSP142	-0.0775201	-0.0712604	0.177444	-0.151659	-0.0779809	-0.0824907	-0.0128581	-0.114575	-0.0868016	0.0367693	-0.0061912	-0.0761963	-0.0637296	-0.0571386	0.0809449	0.00450685	0.0619154	-0.00600036	-0.0874314	-0.0212097	-0.0920707	0.0715766	0.0192341	0.037665	-0.0715898	0.0488786	-0.113293	-0.037905	0.0503047	0.0133636	0.00143934	-0.045509	0.0480961	0.0127712	0.0923573	0.0297438	0.0789582	0.0408195	-0.0197631	-0.0525888	0.119546	0.0146069	0.0231305	-0.0331286	-0.00859329	-0.0194862	0.0462887	0.0451807	0.0236698
DWSP143	0.170572	0.0927325	0.116724	-0.148406	0.179018	-0.137165	-0.176132	0.080092	-0.0559082	-0.0532948	-0.0529237	-0.01621	-0.0818004	0.025882	-0.0375984	-0.0821806	-0.0647293	-0.0885068	-0.017855	-0.0771504	0.0380218	0.147382	0.0418535	0.0185625	-0.0511325	-0.127929	0.050089	-0.065662	-0.0475233	0.0539368	0.047874	0.0457488	0.0395562	-0.124864	0.0499595	0.0108625	-0.119068	-0.0433806	0.0349899	-0.0310789	-0.0419782	-0.00557607	0.029804	-0.0719627	-0.00160791	-0.0208965	-0.0198437	0.0200246	-0.0335915
DWSP144	-0.207676	0.264077	0.0883577	-0.14774	-0.117485	0.0840903	-0.0763065	0.0105098	0.051097	0.376155	0.251829	0.173635	0.105413	-0.000254007	0.035204	-0.0762361	-0.0685059	-0.0549903	-0.0639977	-0.0156913	-0.100748	-0.00558962	0.00370843	0.0200739	-0.00923727	-0.0396093	-0.0302644	0.0766912	0.00728461	0.0146479	0.0315047	-0.0239883	-0.0400185	-0.0115556	0.0372828	0.0042665	0.0101691	0.0349664	0.0151004	-0.0110387	0.0421481	-0.0138223	-0.0423094	-0.0280723	0.0298318	-0.00533375	0.0140615	-0.0820132	-0.00514444
DWSP145	0.43144	0.150788	-0.0548741	-0.0854494	0.1145	-0.145413	-0.0912824	0.0922867	-0.158013	0.0700002	-0.0572307	0.144947	-0.037912	0.044054	0.0244713	-0.0482456	0.101871	0.153991	0.0584917	0.0926603	0.142033	-0.0858568	-0.158045	0.0704087	-0.0737748	-0.146115	0.0776861	-0.0427415	0.0108585	-0.0302209	-0.0080076	0.0107176	-0.0474346	-0.00169522	0.0451196	-0.0820147	0.0663841	0.00112034	0.091677	0.0647952	0.0386902	0.0105807	0.0749722	-0.0333731	0.00667379	0.0203753	0.0045232	0.037086	-0.014392
DWSP146	0.391965	0.0933646	-0.0649296	-0.10019	0.0512259	-0.257275	-0.105373	-0.161432	-0.288177	0.0191965	-0.0281218	0.209389	-0.136342	-0.0329214	0.0592969	0.00384673	0.0972345	0.106802	-0.0304401	0.0959438	0.0858981	-0.140894	0.0170171	-0.00549358	-0.0107862	-0.0458808	0.0487103	0.0723957	0.0601111	-0.0478822	-0.0298402	-0.0412951	-0.0260092	0.100014	0.0344704	-0.000604929	-0.00539695	-0.00541011	0.00598714	0.0327344	0.00072578	0.0283336	-0.0049732	0.0407056	-0.0691366	0.0128959	0.00676515	-0.0137281	0.0215632
DWSP147	0.357306	-0.0844323	0.0574361	-0.0607799	0.0297353	-0.275036	-0.051477	-0.174221	-0.324591	-0.0552616	-0.0133229	0.167193	-0.17408	-0.0327169	0.0762394	-0.0365165	-0.0711489	0.0528425	-0.0790142	0.0190173	0.0399801	-0.0765994	0.107095	-0.0141859	-0.00323413	-0.00669968	0.00925505	0.110124	0.113332	-0.0525	0.0155513	0.00381958	-0.00657211	0.0459566	-0.0169943	0.0281304	-0.0174902	0.0117376	-0.0641308	0.0499825	0.000663556	-0.00793537	0.0142702	0.0313382	-0.0101659	0.00757353	-0.000176457	-0.049887	-0.0315477
DWSP148	0.365031	0.0376531	-0.0631078	-0.0887735	0.0640911	-0.12972	-0.0476402	-0.0140851	-0.291547	0.0604259	-0.0595069	0.16795	-0.113017	0.0420768	0.100268	-0.040337	0.113795	0.1621	0.0069534	0.06168	0.104024	-0.0854151	-0.0154135	0.0701195	-0.0532564	-0.14908	0.00517903	-0.0358008	0.055029	0.0533067	-0.0141449	0.0121001	-0.061261	0.0479929	0.0591422	-0.0321807	-0.00512408	-0.0275383	-0.00588453	0.0994079	0.011802	-0.0204798	-0.0201593	0.0200203	-0.00308186	-0.00108462	0.0224383	-0.0502735	0.0468046
DWSP149	-0.162449	-0.148903	0.166627	-0.205509	0.0189806	-0.0683503	0.0667318	-0.127986	-0.0584766	-0.15509	0.0222546	-0.0692713	-0.0556579	0.0468475	0.0799233	0.0204297	-0.11186	-0.137733	-0.109414	0.000842424	-0.00440047	0.0770495	-0.0495893	-0.035614	0.0269381	0.0669082	-0.0103188	0.0591217	0.0404845	0.043861	0.0295799	-0.0185102	-0.0564038	0.00210046	-0.0296566	0.0513747	-0.0214272	0.0628127	-0.0115155	0.0706598	-0.0127137	0.0151338	-0.0368862	-0.00719338	-0.00138271	-0.0452368	-0.0609165	-0.0739517	-0.0259965
DWSP150	0.198329	-0.0705027	0.157029	-0.0605494	-0.0813681	-0.0982897	-0.0775876	-0.0136769	-0.181498	-0.104546	-0.0533485	0.0725661	-0.0346141	-0.00718056	-0.0553118	0.0932207	-0.0566956	-0.0374373	0.0274438	-0.0422614	-0.0743187	0.139048	0.0680185	0.0101792	-0.00887938	0.00437301	-0.0696751	-0.0278284	-0.0294436	0.0447991	-0.00598415	0.116581	-0.0573701	-0.0337697	-0.00119181	0.0106574	-0.0995844	0.0573962	-0.00215687	-0.139843	-0.0125937	-0.0601701	0.020815	-0.0126368	-0.0961235	0.0299907	0.149047	0.116349	-0.0871783
DWSP151	0.358347	-0.065796	0.154908	-0.216042	0.0219457	-0.0632152	0.119908	0.11262	-0.0235688	0.011826	-0.0381895	-0.0417103	0.00075332	0.119007	0.0699416	0.039979	0.101838	0.0454263	0.0867249	-0.0491868	-0.110866	0.0525873	0.0200622	0.00893365	0.131678	0.0894297	0.0713478	-0.0480465	0.0408831	0.0413522	0.129079	-0.119366	0.0769238	-0.0187072	-0.0767845	-0.0975902	-0.0664638	-0.0476824	-0.0607898	0.0706561	0.00432505	-0.0120851	-0.0109612	0.120319	-0.0566785	-0.0135462	0.0151414	0.0413246	0.0168897
DWSP152	-0.165973	-0.240433	0.11442	0.115726	-0.0534688	0.0684235	-0.098894	-0.0510701	0.0564014	0.00286197	-0.231982	-0.00760718	0.0976159	-0.0193256	0.125242	-0.0495328	0.0470601	-0.0487181	-0.151095	0.0527511	-0.028684	0.0680417	0.0863498	0.0741744	-0.0832709	0.00758246	-0.0106569	0.0045766	-0.0119289	0.0448231	-0.0752397	0.0140528	-0.000415973	-0.0394066	-0.00230415	-0.0130426	0.0390336	-0.0428648	-0.0348418	-0.00246022	-0.0364422	0.0277536	-0.00329838	0.0172334	-0.0190111	-0.0421696	-0.0195428	-0.00556573	0.0624566
DWSP154	0.255336	-0.168312	0.136441	-0.182078	0.065028	-0.0476729	0.0846574	0.121318	-0.0426791	-0.00345144	-0.0847183	-0.059473	0.0386275	0.0935813	0.0525189	-0.0561785	0.0541673	0.0782395	0.060725	-0.0747481	-0.100668	0.0967553	-0.213962	0.0635901	0.00505224	0.0398754	0.0177284	0.0818131	-0.0661763	0.0138327	0.101025	-0.0623026	0.0784272	-0.0899054	-0.116927	-0.00434237	-0.0242514	0.0503515	0.0250975	-0.0230587	0.0404311	-0.0184328	-0.0509052	-0.0222798	-0.0365948	0.0792788	0.020511	0.0111351	0.00813306
DWSP155	0.216234	-0.11826	0.3162	-0.180837	0.171263	-0.166139	0.0995617	0.133175	0.180717	0.070133	0.0842714	-0.100272	0.135451	0.278628	-0.152722	-0.19857	0.0734456	0.0208016	-0.0074472	0.155478	0.14222	-0.0717232	0.117892	-0.122108	-0.0334217	-0.00595416	-0.0670724	-0.00354717	0.0371235	-0.0493943	-0.0339012	0.0514551	0.0104972	-0.0385887	0.0765907	0.0545833	-0.0125098	-0.00515571	-0.0454966	-0.0965441	-0.00686775	0.0044607	-0.0926982	0.0425586	-0.020496	0.0164952	0.0209882	-0.0123085	-0.00444299
DWSP156	0.22857	-0.0992289	0.309571	-0.16872	0.152137	-0.170323	0.0942481	0.128667	0.172128	0.0835672	0.0823151	-0.0927366	0.143572	0.28373	-0.14694	-0.203822	0.0797084	0.0341468	0.00135166	0.159806	0.135301	-0.0770895	0.122596	-0.116694	-0.0321474	-0.00518833	-0.0747007	0.0065383	0.0409241	-0.0477279	-0.0294172	0.0437213	0.0112103	-0.0351804	0.0843883	0.0620742	-0.00717855	-0.0182462	-0.0476294	-0.100784	-0.0016663	0.00993418	-0.0973348	0.042281	-0.0226924	0.00490295	0.00861792	-0.0148449	-0.00753881
DWSP157	0.191035	-0.100445	0.161043	-0.129497	0.0364477	-0.178767	0.0121617	0.000305389	0.17631	0.0600839	0.0761007	-0.103143	0.0386145	0.0413211	-0.163679	-0.0291413	0.0889238	-0.0353044	0.00751669	0.0947093	0.0963107	0.0734113	-0.00751047	-0.103808	0.062062	-0.0161054	0.0966092	-0.0113808	0.0389402	0.0364559	-0.0680606	-0.0187153	-0.0714668	0.0743351	-0.0859257	-0.0261191	0.0299958	-0.0178773	0.0226745	0.0487099	0.0753363	-0.0420066	0.0876591	0.0438708	0.104148	0.0549225	0.0529739	0.0183505	-0.0856696
DWSP158	-0.093856	-0.158508	0.0623208	-0.140023	0.0411428	-0.013143	0.155237	-0.105034	0.101456	0.00577005	0.0517637	-0.0632578	0.090574	0.117285	0.0954905	-0.0796473	-0.0120022	0.052503	0.0747945	0.0740029	0.0856935	0.0580257	0.0419244	0.0510077	0.0199442	0.050217	-0.009327	0.00876778	0.0998822	0.0280018	0.0641557	-0.0403992	-0.019501	0.0559816	-0.162248	-0.0556462	0.00689222	-0.000220733	0.00791598	0.0344639	0.0591422	0.0205413	-0.020872	0.02109	0.0252894	0.0343856	0.0109172	0.0107327	-0.0658908
DWSP159	0.677758	0.158119	0.0048602	-0.163096	0.0662146	-0.221721	-0.173297	0.107631	-0.066336	0.0383101	-0.0745032	0.0158322	0.00134537	0.0591869	0.0523102	0.0302755	0.195173	0.112405	-0.00422716	0.0394422	-0.054587	-0.0113545	-0.261201	0.0509438	-0.0693895	-0.0435969	-0.00406741	-0.0653299	-0.0188315	-0.0698374	0.0283317	0.0440735	-0.012987	-0.0407117	0.0336203	-0.0420257	0.0837951	0.0103951	0.0572634	0.0274727	0.0360521	-0.0666596	-0.0765604	-0.0276501	-0.0427244	-0.00285373	0.00328662	0.0403998	-0.0137137
DWSP160	-0.152459	-0.0394692	0.0676419	-0.18655	0.140452	-0.0494431	-0.0184004	-0.0216333	-0.00546946	0.0332261	0.0482258	-0.144609	-0.0411698	0.0177503	-0.100322	-0.0738131	0.0915495	-0.0404457	-0.0496491	0.104082	-0.0180676	0.141539	-0.133416	0.0334559	0.0545014	0.0698826	0.0229162	0.0606251	0.102439	0.0458733	0.0135967	0.0277057	-0.0612915	0.00842651	-0.0999168	0.0223352	0.0143461	0.0590583	0.0248353	0.0609886	0.00248119	0.00748909	0.0273599	-0.038869	0.0250619	-0.0512495	-0.0669743	-0.0178966	0.039873
DWSP161	-0.141926	0.0805119	0.0181346	-0.222588	0.116696	-0.0371147	-0.0323048	-0.18219	-0.140896	0.0684095	0.0370125	0.0330143	-0.0448018	-0.113167	-0.090627	-0.00646077	0.0170158	0.0016738	-0.096947	0.0504417	0.0462253	0.106697	-0.0120291	0.0640498	0.0181545	0.0513497	-0.0304041	0.0362912	-0.0283576	-0.0793597	-0.0372373	-0.0980194	-0.0216922	0.0284085	-0.0209477	0.0294566	-0.0311688	-0.000942592	0.00184847	-0.0415037	-0.0928219	-0.0898563	0.0129217	0.0774456	0.00554423	-0.0705936	0.058641	0.0587465	0.0211918
DWSP162	0.316953	-0.11346	0.104349	-0.184577	0.136818	-0.0228645	-0.0265027	0.119202	0.00651931	0.00630105	-0.143551	-0.0715521	0.0677333	0.110709	0.0118968	-0.0944084	0.0404417	0.00283559	0.0151251	-0.0661932	-0.0866895	0.0693345	-0.233986	0.0719268	0.00900263	0.11613	0.0342033	-0.0242459	-0.0635641	-0.0243399	0.0683824	-0.110071	-0.00149836	-0.0272716	-0.0496392	-0.00999076	0.00433198	0.0802556	-0.102456	-0.0447275	-0.054778	-0.0420575	-0.0060963	-0.0257344	-0.0240007	0.0301937	-0.0517995	0.0126668	0.016762
DWSP163	0.575772	-0.1125	0.227105	-0.0948226	-0.0178596	-0.153485	-0.135114	0.0456746	0.0311624	0.0229659	0.077014	-0.157083	-0.053161	-0.0326454	-0.0631662	-0.0569207	0.0140395	-0.112008	-0.01334	-0.0460661	-0.0379838	-0.0664206	-0.0741064	-0.171588	0.140536	-0.0122274	-0.0254958	0.0411241	-0.0148162	0.0613077	-0.0326968	0.0226953	0.0128168	-0.0125785	0.0340749	0.0707055	0.14327	0.0660192	-0.0553208	0.0657437	-0.00631347	-0.0293391	0.0343442	-0.102954	0.0881918	0.0938489	-0.0085319	0.0116889	-0.0922327
DWSP164	0.0308139	0.269439	-0.127153	-0.0445133	0.0644126	0.0165862	-0.136368	-0.014433	-0.038859	-0.0258733	-0.137898	0.0117151	0.112091	-0.0695569	-0.116022	0.00256546	-0.0222018	0.0248409	-0.0163818	0.00738145	0.0698463	-0.0379259	0.00946781	0.0568215	0.0438647	-0.0074341	-0.0411551	-0.103309	0.057554	-0.0981357	0.0125296	0.107814	-0.0921249	0.0249651	-0.0835521	-0.0468323	0.0742614	0.0930803	0.0424514	-0.0751868	-0.00979511	0.0161084	0.0369236	-0.0173951	-0.0284563	0.050639	-0.058744	-0.0207938	0.0274977
DWEL-001	-0.380176	-0.0976301	0.180045	-0.18501	-0.0373541	-0.0180954	0.0180857	-0.165044	0.143864	-0.194177	0.134168	-0.270987	-0.117744	0.0416135	0.156665	0.136311	-0.0871173	0.0427548	-0.162489	0.0106071	0.00244827	-0.0813596	-0.0730681	0.0178406	-0.00804065	-0.0709969	0.09575	-0.0810862	0.0545415	-0.0233952	0.0758588	-0.0379926	-0.0452153	0.0154367	0.0535511	0.0288531	-0.0322092	0.00459023	0.0644309	-0.0384997	0.057276	0.0356917	-0.0181932	-0.0677537	-0.0551624	0.0580575	0.0421849	-0.0660171	0.0209817
DWEL-002	0.810644	-0.110623	0.0486278	0.0398033	-0.185192	0.0493858	0.0183153	0.0749351	0.131971	0.0011682	-0.117536	0.0231846	0.037183	0.0318681	-0.123805	0.156387	0.0252383	-0.0424211	-0.0132363	-0.0115697	0.0784533	0.0386924	-0.0612437	0.00740468	0.068876	0.0300575	-0.0466354	0.0666775	-0.115149	-0.137707	0.072123	0.0340619	0.0943696	0.0310603	0.171415	-0.120828	-0.0347597	0.0567878	-0.00848784	0.0307954	0.00745936	0.204947	0.0121092	-0.120157	0.00820254	0.00769476	0.0314565	-0.0517052	0.073806
DWEL-003	-0.462943	-0.127666	0.160097	-0.178966	-0.0192184	-0.0125551	0.0399975	-0.172636	0.148672	-0.167299	0.145493	-0.264731	-0.120061	0.0328939	0.15323	0.126058	-0.0818104	0.0505993	-0.166091	0.00579612	0.00963339	-0.0819143	-0.0641775	0.0351244	-0.0063935	-0.0743476	0.0976424	-0.0717654	0.0605928	-0.0313873	0.0685625	-0.0289692	-0.0458104	0.00559521	0.0468787	0.0234317	-0.0214946	-0.00441098	0.0599447	-0.0337778	0.0548913	0.0411476	-0.0164143	-0.062681	-0.0504262	0.0713644	0.0464398	-0.0605627	0.0177853
DWEL-004	0.361071	-0.194618	-0.073522	0.0848505	-0.0107423	0.00848447	0.00985018	-0.0387613	0.047813	0.103569	0.0127071	-0.120628	-0.0124896	0.0301948	-0.130199	0.0976281	0.0238539	-0.170209	0.0307678	-0.0360645	0.121494	-0.0690105	-0.0384155	0.209412	0.116284	0.0298557	-0.0190493	0.0624945	0.0495158	-0.000984263	0.0919073	0.0460273	-0.00111149	0.0482975	0.155962	0.0179284	-0.0950334	0.0028732	-0.0184398	0.0481433	0.00182028	-0.0315113	-0.0230053	0.0378917	0.0228442	-0.00489872	-0.0316408	0.0589289	0.00802629
DWEL-005	0.405221	-0.0752602	0.0994501	0.115788	-0.133429	-0.0345249	-0.00188831	-0.0318122	0.0910461	0.0267624	-0.0499404	-0.0628658	0.0213889	-0.0965536	-0.0464688	0.0419364	0.00570673	-0.159971	-0.14251	0.0289378	0.132018	0.099692	-0.0712746	0.0732314	-0.0339963	0.0509727	0.0432755	0.00310797	0.00189214	-0.157717	0.0997475	0.132585	0.0172351	-0.0253351	0.0477381	-0.0478653	0.0110492	-0.0405886	-0.118146	0.0872694	-0.0166513	0.10857	0.0710716	0.0789712	0.025704	-0.0321102	0.0617485	0.0144505	0.00319288
DWEL-006	0.23621	-0.198812	0.0864155	-0.0397423	-0.0639632	-0.104748	-0.00395658	-0.0843164	0.0735561	0.0499248	-0.0476824	-0.0696793	-0.106468	0.00803608	-0.139392	0.0959414	-0.0799039	-0.0705518	0.0139752	-0.0932202	-0.064832	-0.0921572	0.0650508	0.0927558	0.0210701	-0.0760821	0.0828755	0.0465183	-0.0298238	0.0389002	-0.044239	0.0535416	0.0204932	0.0805676	-0.0144789	-0.0285253	0.139283	-0.0351151	-0.0352802	-0.00678786	0.0164763	-0.0320804	0.010917	0.0687053	-0.0856101	0.0415264	0.0702042	-0.0598013	-0.0529578
DWEL-007	-0.0115759	0.00805747	-0.0263081	-0.062667	0.165571	-0.0497791	0.0263317	-0.0636744	-0.131419	-0.0073555	0.0222728	0.00359924	0.0970913	0.0204276	-0.00294332	0.115647	0.0330796	0.0098212	0.045639	-0.112572	-0.0302311	-0.0104149	-0.0315246	-0.0214534	-0.031129	-0.012019	-0.066928	0.0350115	-0.0718022	0.0412753	0.00807074	0.061432	-0.170703	0.0335042	0.0295188	-0.0472551	-0.100388	-0.00840227	0.0314006	-0.0609908	-0.0203446	0.124391	-0.138904	-0.00531091	0.0190368	-0.111716	0.0813271	0.00383884	-0.0164368
DWEL-008	-0.0424629	-0.162734	0.0751543	-0.133517	0.0370144	0.00942126	0.196819	-0.0918538	0.000834878	0.0714263	-0.0169367	0.0525728	0.0485413	0.0465829	0.0638904	-0.0811461	-0.0225049	0.0709628	0.0900006	-0.019511	-0.0260181	0.0631891	0.080591	0.032754	0.0589334	0.142954	0.0800296	-0.0574822	-0.0388288	0.0248071	0.0182587	-0.141801	-0.0728574	0.0773182	0.0792903	-0.0710891	-0.00811571	-0.0758054	-0.0330109	0.0238346	0.0967137	-0.00915502	0.0309666	-0.00890696	0.0689433	-0.0318165	0.0718024	-0.0833106	-0.00419236
DWEL-009	0.174941	-0.0570397	-0.129942	0.065804	0.0143624	-0.00258514	0.143443	-0.107587	-0.120126	0.0592829	0.0879458	-0.0816809	0.010088	0.0244082	-0.0166939	0.137093	0.00910176	-0.0138665	0.00249679	-0.0775078	0.0269186	-0.128032	0.0562806	0.0290356	-0.069643	-0.0346072	-0.0926554	-0.00852908	-0.021342	0.0487968	0.113545	-0.0606873	-0.00848133	-0.139247	-0.0271187	0.0345308	0.010421	-0.0835949	-0.0695587	0.0504536	0.00359265	-0.0597508	0.00763858	0.0499806	0.0909349	0.101832	-0.00837626	0.0366308	0.0241295
DWEL-010	0.259605	0.0621309	-0.0114965	0.0939803	0.185889	0.0139447	-0.329828	-0.122768	0.0696486	-0.0540914	-0.0514797	0.0362314	0.0536336	0.0835	-0.0364033	-0.00799019	-0.163521	0.00271356	0.131128	-0.02701	0.0863134	0.0594289	0.0649373	-0.066309	0.0433988	-0.00650167	0.0864591	0.0354066	0.0155464	0.013505	0.030631	0.0380988	-0.0415399	-0.0699135	-0.0422714	0.0155775	0.00345041	0.0496159	0.0291316	-0.0340623	0.0314655	-0.0119819	0.0587045	0.0824194	0.0514143	-0.0764553	0.0090798	0.0317324	0.0322317
DWEL-011	-0.0166473	-0.12614	0.127777	-0.18254	0.0663947	0.00635488	0.185867	-0.028427	-0.103243	0.12291	0.00835905	-0.00140111	0.0559844	0.0786298	-0.0436574	0.00199815	0.0174641	-0.0104744	0.0222983	0.00777183	-0.0505999	-0.0048054	0.0841351	-0.0158193	-0.0441385	0.0729667	0.128251	-0.0024536	-0.110601	0.0723339	0.0798359	-0.0792058	-0.0681241	-0.0397987	-0.0265097	-0.067129	-0.0766141	-0.0810828	-0.00370451	0.00424409	0.0217171	0.00350608	0.0366793	-0.00791122	-0.0513023	-0.0855404	0.0823828	0.00612158	-0.0541953
DWEL-012	0.195252	-0.116549	-0.126636	0.00815665	0.060817	0.116543	0.0777347	-0.0798948	-0.0037474	0.0392334	0.0538378	-0.213524	-0.0835903	0.00911134	-0.0575351	0.110866	0.0489705	-0.151331	0.0696949	-0.0734836	0.0594064	-0.0992822	-0.0211474	0.234777	0.0776243	0.0379274	-0.0508961	0.106658	0.0489593	0.101707	-0.0255369	0.0180527	-0.0296571	-0.0485831	0.0510982	0.0533369	-0.0575507	-0.0123448	-0.0166185	0.0150804	0.0144473	-0.0782047	-0.0531248	0.02323	0.00497182	0.0356213	-0.0233151	0.00994194	0.0270445
DWEL-013	0.115022	0.102253	-0.0226612	0.0634074	0.295016	0.057479	-0.392625	-0.169755	0.0501069	-0.0736585	-0.0504115	0.0236284	0.0702036	0.0226468	0.0594236	0.0244819	-0.147329	-0.00248596	0.0890477	-0.0407756	0.045689	-0.0077242	0.0868887	-0.036655	0.094189	0.00546946	0.0976047	0.00965338	-0.00985137	-0.0108878	-0.00457945	-0.018176	-0.0388919	-0.0768942	-0.0290034	0.0262344	0.0158301	0.0284908	0.0140648	0.022021	0.037398	0.0275852	0.000895947	0.0264442	0.023011	-0.0202657	-0.0316497	0.0177916	0.029507
DWEL-014	0.443522	0.0317269	-0.0102415	0.0821756	-0.135299	0.00664484	-0.0370465	0.121556	-0.0599741	0.109972	0.0767971	-0.00418435	0.104199	-0.0493835	-0.0491905	0.205847	0.039296	-0.0462613	-0.0619825	0.0175091	-0.00428393	0.0670446	0.197605	-0.00864843	0.116979	-0.0469489	-0.00616969	-0.0770978	0.0523631	-0.0566822	0.110081	-9.47253e-05	-0.0918194	-0.0733788	0.0356314	0.025522	-0.0492372	-0.00484801	0.011283	-0.0219677	0.146957	0.121546	0.139457	0.0894001	-0.0507834	0.00949472	-0.0505543	0.0601746	0.0665953
DWEL-015	0.0330491	0.180771	-0.0503648	-0.0228172	-0.00501881	0.0857345	0.0538777	-0.0435617	0.0429102	-0.0719633	0.178454	0.0250236	-0.033012	-0.105916	-0.0774962	0.146187	0.0122781	0.0393334	-0.0658209	0.155598	0.000541593	0.130771	0.0685525	-0.047239	-0.00152804	-0.150067	-0.0635594	-0.0829944	-0.0019422	0.0521619	0.0156294	-0.0755671	-0.00297134	-0.0783647	-0.022337	-0.0689687	0.0285206	-0.0631432	0.0122367	0.0637179	-0.00539511	0.00387861	-0.0954682	-0.0793306	0.0415937	-0.024517	0.0430083	0.121962	0.00957908
DWEL-016	-0.164567	0.351551	0.130693	-0.223581	-0.0367885	0.101138	-0.135941	-0.0655728	0.125921	-0.148202	0.163157	-0.0605437	-0.104641	-0.064338	0.00208914	0.0195482	-0.0534826	0.0202343	-0.0782232	0.0853205	0.0152579	0.0246249	-0.0123841	-0.00380013	-0.0427364	-0.0918364	0.0212413	-0.095401	-0.00345007	0.016934	0.00669815	0.00367371	0.0548927	0.000293025	-0.00828636	0.0159205	-0.0573785	0.0119926	-0.0112966	0.0455585	-0.0601649	0.0142756	-0.00786912	-0.0450937	-0.0403367	0.0190989	-0.00916351	0.0491319	0.0393634
DWEL-017	0.541732	-0.0776678	0.148942	-0.0692314	-0.169488	-0.11492	0.0591774	0.019719	0.10444	-0.166174	0.0468642	-0.0269004	0.0431512	0.0939496	-0.0756595	0.103995	-0.140483	0.0291407	0.0180553	0.00591649	-0.112724	-0.00714478	0.124892	0.14922	0.0121194	-0.0741869	0.0179581	-0.0540346	0.00265324	-0.0447333	0.0696807	0.0119904	-0.0573985	0.099851	-0.06351	-0.012623	0.113018	0.00491558	0.08207	7.80701e-05	-0.0484895	-0.0066434	-0.0347973	0.0425642	-0.0368685	0.0202797	-0.0799564	0.00223066	0.00202968
DWEL-018	1.07008	-0.0227132	0.132708	-0.0456887	-0.282966	-0.0742317	-0.0528837	0.1663	0.092405	-0.150818	0.0276694	-0.0395579	0.0578643	0.063446	-0.118261	0.101519	-0.0917296	-0.0567173	0.00136868	-0.0160214	-0.2461	-0.070895	0.100662	0.0544929	0.00400627	-0.113846	0.111433	-0.0743802	-0.0436679	0.0456462	-0.0545519	0.0110681	0.0177743	0.199009	-0.0860889	-0.00452308	0.0714242	-0.0702547	0.0741469	-0.0372472	-0.166426	-0.0463439	-0.0753819	0.0484818	0.118351	-0.060099	0.00045244	-0.0152405	0.0582457
DWEL-019	0.0192392	-0.250924	-0.00525714	0.0437874	0.0483574	0.0148254	0.164785	-0.102333	-0.0704602	0.112073	-0.0462958	-0.0113743	-0.0679513	0.0234043	0.0129739	0.111369	-0.0581996	0.0148175	-0.080648	-0.00764998	0.0171381	-0.119992	-0.047105	0.145637	-0.019064	0.0116043	-0.0206951	0.0847055	-0.0598959	0.0120511	-0.00504067	-0.0479487	-0.0477956	-0.12689	-0.033739	0.00588021	0.136818	-0.0768386	-0.0811055	0.016989	-0.0416152	0.0383674	-0.0140042	-0.048071	-0.00471987	-0.021759	0.0392078	-0.0242431	-0.0343674
[truncated: 130 more columns]
