# Supplementary material for: Genetic dissection of agronomic and quality traits based on association mapping and genomic selection approaches in durum wheat grown in Southern Spain
Source: PLoS One. 2019 Feb 27;14(2):e0211718. doi: 10.1371/journal.pone.0211718 (PMC6392243; doi:10.1371/journal.pone.0211718)
Supplement: S9 Table — (XLSX) [file pone.0211718.s011.xlsx]

## Sheet: Hoja1
S9 Table. Eigenvalues from the PCo analysis.
	Eigenvalue
PCo1	0.0706442
PCo2	0.0328371
PCo3	0.0243472
PCo4	0.0226195
PCo5	0.0172312
PCo6	0.01589
PCo7	0.01371
PCo8	0.0130586
PCo9	0.010869
PCo10	0.0102023
PCo11	0.00979973
PCo12	0.00858052
PCo13	0.00800313
PCo14	0.00714336
PCo15	0.00672374
PCo16	0.00656782
PCo17	0.0063408
PCo18	0.00565791
PCo19	0.00534482
PCo20	0.00498079
PCo21	0.00482228
PCo22	0.00471436
PCo23	0.0045968
PCo24	0.00432576
PCo25	0.00422934
PCo26	0.00398357
PCo27	0.00385907
PCo28	0.00373737
PCo29	0.00365888
PCo30	0.0034775
PCo31	0.00339512
PCo32	0.00320983
PCo33	0.00304986
PCo34	0.00303283
PCo35	0.00301925
PCo36	0.00286717
PCo37	0.00260807
PCo38	0.00256585
PCo39	0.0025016
PCo40	0.00241901
PCo41	0.00239675
PCo42	0.00232968
PCo43	0.00228767
PCo44	0.00223402
PCo45	0.00217787
PCo46	0.00211658
PCo47	0.00209429
PCo48	0.00204706
PCo49	0.00200835
PCo50	0.00197487
PCo51	0.00191987
PCo52	0.00187833
PCo53	0.0018581
PCo54	0.00181119
PCo55	0.00178362
PCo56	0.0017446
PCo57	0.00171062
PCo58	0.00170258
PCo59	0.00168707
PCo60	0.00165396
PCo61	0.0016243
PCo62	0.00157932
PCo63	0.00155055
PCo64	0.00154067
PCo65	0.00150775
PCo66	0.00146967
PCo67	0.00145879
PCo68	0.00140738
PCo69	0.00139976
PCo70	0.00139516
PCo71	0.00138506
PCo72	0.00133811
PCo73	0.00131703
PCo74	0.00130786
PCo75	0.00129564
PCo76	0.00129016
PCo77	0.00128309
PCo78	0.00126042
PCo79	0.00124646
PCo80	0.00122853
PCo81	0.00120185
PCo82	0.00119148
PCo83	0.00115888
PCo84	0.00114385
PCo85	0.00112981
PCo86	0.00112179
PCo87	0.00111508
PCo88	0.00109404
PCo89	0.00108627
PCo90	0.00107354
PCo91	0.00105948
PCo92	0.00104883
PCo93	0.00103358
PCo94	0.00102006
PCo95	0.00101041
PCo96	0.000997297
PCo97	0.00099092
PCo98	0.000979341
PCo99	0.000971517
PCo100	0.000959155
PCo101	0.000956367
PCo102	0.000939207
PCo103	0.000930712
PCo104	0.000918754
PCo105	0.000917767
PCo106	0.000902912
PCo107	0.000893776
PCo108	0.000876434
PCo109	0.000865609
PCo110	0.000860225
PCo111	0.000853144
PCo112	0.000847715
PCo113	0.000837146
PCo114	0.000829082
PCo115	0.00081768
PCo116	0.000811574
PCo117	0.00080113
PCo118	0.000797944
PCo119	0.000792934
PCo120	0.000788981
PCo121	0.000779578
PCo122	0.000774147
PCo123	0.000765176
PCo124	0.000752992
PCo125	0.00075055
PCo126	0.000747761
PCo127	0.000738724
PCo128	0.000730404
PCo129	0.000729268
PCo130	0.000712794
PCo131	0.000707922
PCo132	0.000705959
PCo133	0.00070237
PCo134	0.000694795
PCo135	0.00069156
PCo136	0.000685957
PCo137	0.000677085
PCo138	0.000670541
PCo139	0.000661619
PCo140	0.000657861
PCo141	0.000656652
PCo142	0.000647448
PCo143	0.000637504
PCo144	0.00063193
PCo145	0.000630108
PCo146	0.000626777
PCo147	0.000615709
PCo148	0.000608416
PCo149	0.000599585
PCo150	0.000596258
PCo151	0.000589353
PCo152	0.000581727
PCo153	0.000574356
PCo154	0.000568267
PCo155	0.000562701
PCo156	0.000556026
PCo157	0.000544952
PCo158	0.000534947
PCo159	0.000531173
PCo160	0.000520516
PCo161	0.000483325
PCo162	0.000475594
PCo163	0.000452321
PCo164	0.000449889
PCo165	0.00036202
PCo166	0.000348664
PCo167	0.000302345
PCo168	0.00027484
PCo169	0.000263131
PCo170	0.000257213
PCo171	0.000253954
PCo172	0.000188298
PCo173	0.000139001
PCo174	0.000105387
PCo175	7.37999e-05
PCo176	5.60022e-05
PCo177	4.75473e-05
PCo178	3.78375e-05
PCo179	1.69728e-34
