# Supplementary material for: Genetic dissection of agronomic and quality traits based on association mapping and genomic selection approaches in durum wheat grown in Southern Spain
Source: PLoS One. 2019 Feb 27;14(2):e0211718. doi: 10.1371/journal.pone.0211718 (PMC6392243; doi:10.1371/journal.pone.0211718)
Supplement: S10 Table — (XLSX) [file pone.0211718.s012.xlsx]

## Sheet: Hoja1
S10 Table. BLUP analysis results using DArT markers for assessed traits (gluten index, GI; initial agronomic score, IAS; sedimentation index, SDS; specific weight, SW; whole grain protein, WGP; yellow colour, YC; yield, YIELD).
Correlation	GI	IAS	SDS	SW	WGP	YC	YIELD
1	0.521876	0.198391	0.556041	0.155422	0.277399	0.266781	0.405073
2	0.369898	0.160376	0.306645	0.376713	0.445568	0.054157	0.136468
3	0.434079	0.0743749	0.362066	0.232565	0.649853	0.317266	0.367018
4	0.543263	0.206541	0.480097	0.44456	0.563983	0.270697	0.436496
5	0.318836	-0.00330626	0.382454	0.309765	0.459418	0.368139	0.055994
6	0.537277	0.119905	0.103257	0.276702	0.47138	0.182156	0.286691
7	0.405998	0.106946	0.384719	0.268598	0.509076	0.405265	0.50526
8	0.320719	0.278841	0.641965	0.476634	0.586436	0.53558	0.333428
9	0.376533	0.276633	0.498899	0.340997	0.551902	0.427736	0.484931
10	0.041113	0.0521529	0.325957	0.316285	0.549131	0.187666	0.118029
11	0.572569	0.0373275	0.259397	0.412974	0.25231	0.254491	0.21515
12	0.347511	0.329361	0.262168	0.267516	0.261519	0.133266	0.470859
13	0.135519	0.00804721	0.272629	0.42612	0.636479	0.396623	0.198666
14	0.337198	0.120328	0.189748	0.242216	0.418878	0.565933	0.244839
15	0.410904	0.252564	0.352016	0.255368	0.406549	0.386554	0.438618
16	0.31467	-0.0467917	0.470742	0.31932	0.501677	0.465663	0.159951
17	0.388694	0.00793374	0.366526	0.319042	0.333623	0.188335	0.520593
18	0.548694	0.155837	0.327658	0.359949	0.41321	0.443446	0.363359
19	0.348591	0.208658	0.123966	0.139974	0.405037	0.127045	0.2257
20	0.413145	-0.173649	0.21783	0.532058	0.333457	0.162616	0.277139
21	0.527964	0.226775	0.474344	0.361299	0.385438	0.135695	0.0153861
22	0.145647	0.0435134	0.59052	0.548982	0.473636	0.420229	0.084767
23	0.307462	0.0844074	0.244075	0.463344	0.317696	0.444421	0.36841
24	0.316454	0.03775	0.54314	0.367029	0.438406	0.268183	0.244022
25	0.466728	0.176611	0.0683557	0.295639	0.503834	0.51021	0.050713
26	0.509596	0.126854	0.17713	0.440988	0.460433	0.0361229	0.3252
27	0.140347	0.283268	0.204843	0.139508	0.304851	-0.171625	0.202698
28	0.402448	0.0564736	0.234083	0.320969	0.388197	0.301712	0.332441
29	0.331277	-0.0259048	0.12762	0.409793	0.660454	0.298362	-0.0156337
30	0.183266	0.0262208	0.337751	0.472616	0.767037	0.338522	0.12452
31	0.438012	0.0577929	0.43715	0.444115	0.346935	0.348308	0.25576
32	0.496568	0.0699178	0.430286	0.412229	0.42645	0.173029	0.181738
33	0.533539	-0.0202288	0.442145	0.4338	0.585365	0.299391	0.130499
34	0.36344	-0.0774805	0.234869	0.258205	0.468017	0.106706	0.428598
35	0.460954	0.13754	0.221666	0.366617	0.542076	0.424972	0.112058
36	0.479091	-0.09563	0.54686	0.279501	0.646496	0.136212	0.185702
37	0.444112	0.134517	0.404061	0.0236678	0.503707	0.263494	0.599286
38	0.480575	0.305265	0.444819	0.29983	0.488105	0.345946	0.0656547
39	0.25059	0.300455	0.147584	0.267016	0.49335	0.350004	0.368567
40	0.285141	0.101271	0.366838	0.463197	0.689795	0.262232	0.376685
41	0.113867	0.227108	0.151645	0.400451	0.449228	0.500218	0.443377
42	0.258772	0.0587022	0.347586	0.206088	0.427408	0.221621	0.48643
43	0.499264	0.0663398	0.220173	0.130726	0.249569	0.299656	0.0619178
44	0.534904	0.0875063	0.34029	0.20678	0.532541	0.408264	0.567271
45	0.305276	0.30019	0.404081	0.398369	0.610173	0.596993	0.248419
46	0.338023	0.219688	0.469469	0.605675	0.485119	0.560767	0.241109
47	0.462335	0.0367559	0.485005	0.271531	0.390825	0.479518	0.464966
48	0.415804	0.37077	0.50747	0.230083	0.370811	0.202784	0.398857
49	0.405658	0.175206	0.348581	0.482722	0.460041	0.415196	0.0579217
50	0.329031	0.141197	0.207481	0.128964	0.542327	0.0934559	0.343858
51	0.295042	0.0200475	0.153351	0.382721	0.655484	0.454373	0.226715
52	0.365289	0.0446117	0.287427	0.529944	0.387342	0.125051	0.429776
53	0.431856	0.138499	0.323555	0.338281	0.626694	0.294767	0.124869
54	0.347857	0.222487	0.456742	0.375489	0.706989	0.287112	0.150613
55	0.336667	0.0207862	0.436315	0.355089	0.366781	0.34571	0.447186
56	0.602679	0.165407	0.345196	0.315542	0.528969	0.118494	0.29231
57	0.250419	0.287551	0.350866	0.411817	0.722166	0.413247	0.318195
58	0.368035	-0.188007	0.222839	0.205552	0.487621	0.124881	0.444561
59	0.501227	0.194569	0.401295	0.483668	0.629512	-0.0363149	0.190902
60	0.34854	-0.0905143	0.596595	0.355781	0.535153	0.304676	0.243367
61	0.184655	0.075564	0.177265	0.461576	0.625233	0.541451	0.365744
62	0.431806	0.183829	0.497002	0.0278283	0.404232	0.287191	0.316815
63	0.210298	0.231931	0.314957	0.132617	0.489555	0.189962	0.294086
64	0.433422	-0.115317	0.242687	0.274901	0.3325	0.133248	0.219519
65	0.261538	0.0760332	0.322343	0.507858	0.408634	0.00308013	0.495997
66	0.486527	-0.084233	0.260613	0.393051	0.586909	0.261933	0.239618
67	0.362511	0.139891	0.265939	0.46867	0.465413	0.239627	-0.206263
68	0.238545	-0.0706668	0.501052	0.384173	0.614435	0.380923	0.232249
69	0.45476	0.0917657	0.1616	0.499453	0.456717	0.242953	0.279105
70	0.370148	0.229847	0.406655	0.475654	0.629605	0.32663	0.313952
71	0.391903	0.0325649	0.267677	0.347065	0.423458	0.259603	0.432931
72	0.389197	0.168721	0.314445	0.646776	0.363827	-0.017531	0.40129
73	0.297304	-0.193979	0.556497	0.30554	0.53861	0.241192	0.291175
74	0.328973	-0.10801	0.172096	0.606433	0.434623	0.129789	0.343891
75	0.162475	0.0563805	0.169406	0.323994	0.576366	0.603689	0.312458
76	0.428059	0.0147357	0.434237	0.402964	0.477607	-0.0880689	0.510325
77	0.00744407	-0.00200529	0.254982	0.352738	0.498302	0.341878	-0.215972
78	0.426775	0.00260422	0.637549	0.266672	0.512703	0.195321	0.386728
79	0.209511	0.229907	0.508635	0.272002	0.417901	0.24853	0.076915
80	0.439933	0.193114	0.481427	0.222113	0.529792	0.324358	0.294287
81	0.400006	0.309291	0.485466	0.378427	0.487568	0.156564	-0.00106652
82	0.50439	0.30495	0.425564	0.20478	0.533245	0.192876	0.426252
83	0.179501	0.340933	0.154563	0.316224	0.559423	0.199131	0.447858
84	0.611941	0.179647	0.594949	0.248293	0.608464	0.316891	0.348482
85	0.329021	-0.304788	0.353178	0.246459	0.270762	0.202125	0.0401937
86	0.497509	-0.19172	0.551923	0.352596	0.57825	0.203808	0.204371
87	0.213573	0.287183	0.544771	0.346807	0.531074	0.369462	0.207937
88	0.370733	0.26365	0.160959	0.30554	0.314368	0.191649	0.295751
89	0.458605	0.155444	0.321711	0.34694	0.568982	0.231401	0.232927
90	0.263313	0.0802269	0.209351	0.42644	0.556644	0.0669672	0.0830168
91	0.00913416	0.0997599	0.0964257	0.57231	0.527035	0.372389	0.147475
92	0.495041	-0.0269326	0.473319	0.357557	0.503662	0.523212	0.135412
93	0.413806	0.348429	0.611675	0.306525	0.391799	0.150639	0.281233
94	0.231082	0.127892	0.369791	0.0392306	0.176297	-0.132597	0.0675605
95	0.597463	0.145108	0.354484	0.411861	0.408177	-0.136595	0.185354
96	0.352154	0.0444451	0.15057	0.421057	0.486896	0.0164212	0.232788
97	0.316441	0.350365	0.181078	0.259684	0.544205	0.177575	0.0715905
98	0.334565	-0.133919	0.0678247	0.448529	0.404425	0.449861	0.253902
99	0.426838	0.248895	0.191717	0.257917	0.564849	0.0796248	0.216203
100	0.473846	0.298393	0.380787	0.373203	0.572725	0.26926	0.136882
101	0.212391	0.119592	0.106921	0.279514	0.707225	-0.00342784	0.146136
102	0.378126	0.0910172	0.194858	0.38905	0.627152	0.595664	0.407494
103	0.216133	0.0567934	0.434185	0.416966	0.418142	0.141542	0.134799
104	0.460132	0.00729517	0.252653	0.159104	0.489452	0.237916	0.531345
105	0.287998	0.169766	0.462809	-0.00742217	0.662816	0.100844	0.168148
106	0.342147	0.423673	0.484272	0.228913	0.357838	0.00378082	0.374969
107	0.378982	0.134286	0.325116	0.217278	0.551808	0.161723	0.233022
108	0.566927	-0.147224	0.573612	0.330315	0.447087	0.257742	0.343897
109	0.443544	0.142095	0.412468	0.345712	0.699964	0.489107	0.270034
110	0.373439	0.0119521	0.33245	0.39206	0.545576	0.453742	0.104581
111	0.255702	0.0249664	0.142242	0.270747	0.526021	0.472167	0.103027
112	0.345529	-0.143167	0.270354	0.329755	0.564571	0.192533	0.0291955
113	0.321679	0.367916	0.315737	0.372697	0.385853	0.26215	0.208726
114	0.291326	0.33069	0.347364	0.251202	0.512821	0.279057	0.326484
115	0.504295	0.412217	0.1003	0.28607	0.312004	0.230724	0.129764
116	0.449906	-0.12181	0.106501	0.310695	0.468974	0.0813292	0.309989
117	0.441273	0.070191	0.203584	0.447071	0.333508	0.521238	0.286643
118	0.249028	0.171715	0.332608	0.405964	0.471754	0.0197456	0.212605
119	0.492359	0.108221	0.446979	0.324704	0.638967	0.356814	0.263045
120	0.424647	0.128495	0.381966	0.225724	0.606476	0.0763495	0.268372
121	0.394472	0.129824	0.257934	0.477936	0.565824	0.471552	0.287024
122	0.318643	0.0214366	0.534995	0.663885	0.558764	0.320841	0.262994
123	0.280217	-0.0845602	0.350285	0.383156	0.294593	0.507059	0.408991
124	0.351897	0.0571456	0.400922	0.374962	0.557795	0.356283	0.36122
125	0.573751	0.0293309	0.341986	0.20318	0.493926	0.0842955	0.364949
126	0.193631	0.184419	0.346244	0.406551	0.500335	0.386694	0.17374
127	0.145602	0.332323	0.146975	0.478717	0.577091	0.0115027	0.184143
128	0.545563	0.139636	0.416323	0.58336	0.74024	0.150162	0.426189
129	0.495408	0.102037	0.0879197	0.376116	0.47375	0.332274	0.132832
130	0.378943	0.213721	0.439659	0.38813	0.61971	0.0531423	0.244254
131	0.426225	0.208253	0.340041	0.0944211	0.459215	0.372934	0.48047
132	0.331876	0.235286	0.339257	0.187354	0.371532	0.276291	0.387032
133	0.48206	0.178075	0.423029	0.079883	0.405567	-0.177127	0.481489
134	0.306295	0.266468	0.570831	0.350646	0.634299	0.443199	0.482647
135	0.475633	0.205196	0.199393	0.422428	0.486344	-0.0352671	0.364371
136	0.249979	-0.0256279	0.330947	-0.1021	0.254641	0.347841	0.172053
137	0.311912	0.140144	0.272336	0.317003	0.53409	0.584283	0.160053
138	0.212799	0.267706	0.187892	0.341957	0.369089	0.0946335	0.213967
139	0.448744	0.0712862	0.439314	0.288965	0.538772	0.426187	0.272245
140	0.232913	0.0618423	0.262906	0.491216	0.554532	0.277324	0.358926
141	0.607192	0.191087	0.433293	0.328283	0.51667	0.141412	0.30999
142	0.247926	0.179978	0.3405	0.481841	0.232931	0.394871	0.449336
143	0.64006	0.325989	0.478249	0.401935	0.225736	-0.0288669	0.321078
144	0.592828	-0.107944	0.431074	0.308221	0.563582	0.200484	0.379234
145	0.317481	0.0256754	0.404748	0.301551	0.560638	0.195043	0.269889
146	0.317365	0.0462186	0.171699	0.379917	0.440775	0.371988	0.155835
147	0.602554	0.0180192	0.299324	0.0377728	0.359897	0.478938	0.171161
148	0.0857394	0.417961	0.172367	0.461466	0.267798	0.404523	0.330333
149	0.345444	0.106542	0.352512	0.511401	0.607679	0.319238	0.507332
150	0.259444	-0.077367	0.23779	0.494089	0.24293	0.247224	0.408683
151	0.158377	0.253116	0.370995	0.256682	0.432672	0.237845	0.247396
152	0.236811	0.16332	0.394287	0.254869	0.575212	0.559108	0.243603
153	0.370587	0.0914195	0.642561	0.442956	0.415782	0.592118	0.57976
154	0.600538	0.291977	0.648844	0.448643	0.677333	0.333389	0.457966
155	0.204832	-0.352615	0.442846	0.298786	0.523407	0.467778	0.363096
156	0.609874	-0.150362	0.452232	0.325159	0.541984	0.284847	0.350248
157	0.354558	0.264385	0.0255507	0.353077	0.459368	0.339063	0.19709
158	0.562415	0.148001	0.235652	0.373942	0.371288	0.631592	0.266114
159	0.245391	0.166753	0.163867	0.518088	0.434687	0.109378	0.272888
160	0.530144	0.284427	0.229417	0.283324	0.506165	0.284411	0.420507
161	0.340446	0.193739	0.278309	0.147528	0.569778	0.0614856	0.443335
162	0.270862	0.106157	0.363253	0.206054	0.546724	0.152882	0.152919
163	0.517396	0.129825	0.40893	0.430794	0.269491	-0.0817626	0.212491
164	0.281914	0.240182	0.0455219	0.438508	0.468351	0.214655	0.247998
165	0.431862	0.00826612	0.725601	0.286696	0.669699	0.416422	0.133306
166	0.522395	0.0504124	0.362567	0.383294	0.430854	-0.0009361	0.260883
167	0.454408	0.175262	0.369595	0.316103	0.559101	0.138575	0.323513
168	0.532718	0.0809662	0.403163	0.0296951	0.463978	0.133605	0.258799
169	0.47133	0.188982	0.368762	0.327569	0.521978	0.231371	0.329793
170	0.369834	-0.0484769	0.330193	0.395129	0.364326	0.143504	0.0210794
171	0.338719	0.0329968	0.449158	0.418937	0.516536	0.597547	0.358747
172	0.494459	0.0657191	0.256294	0.254369	0.491492	0.542338	0.0944053
173	0.285593	0.184811	0.594361	0.354793	0.450775	0.336003	0.573328
174	0.346514	0.194508	0.269197	0.400473	0.352129	0.170649	0.331865
175	0.430937	0.226317	0.154812	0.179435	0.568435	0.292859	0.114453
176	0.423126	-0.00060027	0.309696	0.525865	0.171806	0.28984	0.257076
177	0.459372	0.106356	0.462054	0.558297	0.653313	0.590931	0.273615
178	0.21245	-0.110185	0.195754	0.304725	0.388453	0.160344	0.204072
179	0.0522397	0.187739	0.328348	0.60094	0.331197	0.498841	-0.0784925
180	0.542989	0.0317555	0.436753	0.284286	0.715707	0.434898	0.366926
181	0.515947	0.464538	0.24759	0.315066	0.256879	0.298548	0.321279
182	0.078388	-0.0126506	0.383313	0.260595	0.494181	0.39873	0.0938001
183	0.263499	0.103054	0.39947	0.065763	0.484016	0.098685	0.325373
184	0.194244	-0.0542191	0.36571	0.18776	0.665987	0.193895	0.160502
185	0.330959	-0.00367503	0.49973	0.308962	0.327092	0.221548	0.420103
186	-0.12071	0.0340688	0.0131955	0.481287	0.40825	0.421152	0.167694
187	0.441406	-0.16645	0.3092	0.588016	0.59455	0.528855	0.363692
188	0.422588	0.0530468	0.311571	0.350945	0.609363	0.481205	0.213242
189	0.437673	0.120105	0.394633	0.339247	0.622516	0.520574	0.306141
190	0.131321	0.457451	0.686669	0.38404	0.485126	0.264564	0.41614
191	0.448124	-0.00813737	0.538285	0.322356	0.338318	0.171502	0.233825
192	0.140785	0.0585081	0.263354	0.489828	0.268723	0.132379	-0.0120893
193	0.407744	0.167561	0.537613	0.446025	0.600954	0.328759	0.451003
194	0.264982	-0.00316968	0.46012	0.469898	0.574101	0.263055	0.301871
195	0.369588	0.110761	0.381327	0.270052	0.521519	0.14544	0.306826
196	0.266457	-0.127354	0.414756	0.389107	0.405502	0.278859	0.239223
197	0.185814	-0.0032679	0.362067	0.172774	0.519933	0.279536	0.412363
198	0.208452	0.144849	0.153622	0.590884	0.421262	0.516844	-0.0992794
199	0.40193	0.0289267	0.114903	0.34878	0.519833	0.290936	0.344049
200	0.406448	0.307657	0.410995	0.331715	0.514004	0.330316	0.487112
201	0.382449	0.295334	0.472533	0.524242	0.642979	0.258315	0.325074
202	0.360387	0.0299297	0.361701	0.287029	0.593562	0.521118	0.0364948
203	0.127439	0.113286	0.263856	0.463234	0.250302	0.217116	0.271294
204	0.244228	-0.043574	0.0197976	0.427629	0.344555	-0.0734123	0.270165
205	0.349649	-0.172434	0.14882	0.0486915	0.486754	0.352413	0.0363405
206	0.443111	0.000924131	0.341889	0.273182	0.45144	0.240638	0.326701
207	0.436007	0.0933334	0.509728	0.207267	0.537921	0.420163	0.324826
208	0.275728	0.301049	0.346316	0.277128	0.732068	0.123926	0.0602723
209	0.231088	0.102473	0.308233	0.417398	0.307187	0.0816003	0.130839
210	0.486122	-0.212615	0.540411	0.215566	0.596345	0.563274	0.216415
211	0.397957	0.123307	0.553502	0.436335	0.312452	0.494232	0.415862
212	0.250941	0.145864	0.506823	0.257216	0.643924	0.422652	-0.123654
213	0.226606	0.201565	0.457143	0.348047	0.536614	0.37683	0.326082
214	0.414766	0.198572	0.227617	0.170267	0.462666	0.461135	0.0475976
215	0.451909	0.425841	0.651987	0.413849	0.487463	0.15071	0.453906
216	0.0908211	0.20341	0.336955	0.385428	0.662022	0.473613	0.0970108
217	0.419855	0.219748	0.249086	0.377256	0.560658	0.167706	0.189568
218	0.533105	0.15558	0.714561	0.32874	0.507383	0.382541	0.368401
219	0.261505	0.173427	0.448439	0.36636	0.717899	0.297236	0.304881
220	0.196833	0.14353	0.243018	0.349954	0.576481	0.234137	0.194226
221	0.26636	0.103279	0.0947868	0.467507	0.398112	0.25907	0.10519
222	0.346414	0.320743	0.467835	0.461942	0.494787	0.246235	0.176594
223	0.172888	0.251928	0.424847	0.304771	0.387158	-0.0410502	0.295339
224	0.191505	0.191565	0.625694	0.188399	0.608349	0.385614	0.522399
225	0.351166	0.0880405	0.31892	0.273372	0.527816	0.0981738	0.229834
226	0.571509	0.0295005	0.255041	0.175039	0.40566	0.13482	0.405539
227	0.189685	0.167734	0.329786	0.319505	0.469649	0.469604	0.405038
228	0.501693	-0.0394904	0.336894	0.273923	0.495628	0.371722	0.298351
229	0.128824	0.196402	0.140874	0.367954	0.406823	0.282214	0.303817
230	0.516798	0.16716	0.643882	0.294484	0.412934	0.343432	0.48759
231	0.382376	0.0640678	0.437695	0.166417	0.497329	0.390801	0.442028
232	0.0262784	-0.0111072	0.366803	0.17734	0.369989	0.149079	0.212847
233	0.343976	0.237507	0.22086	0.434662	0.48546	0.442287	0.337081
234	0.466767	0.135415	0.461471	0.435795	0.64387	0.614299	0.143858
235	0.368399	-0.0577354	0.39325	0.44542	0.396287	0.430097	0.405161
236	0.19107	0.286383	0.25519	-0.0280861	0.496392	-0.205385	0.228721
237	0.511692	0.0874318	0.445468	0.409546	0.583894	0.382652	0.0394185
238	0.440958	0.17102	0.266611	0.339179	0.430999	-0.0726466	0.352382
239	0.361556	0.270793	0.318124	0.422517	0.52281	0.358132	0.265895
240	0.122366	0.200137	0.467551	0.241241	0.546086	0.395283	0.298472
241	0.237661	0.305819	0.191453	0.266831	0.284049	0.0469359	0.128462
242	0.235987	0.204467	0.402767	0.30853	0.403756	0.152273	0.387122
243	0.276753	-0.1226	0.419925	0.597122	0.510781	0.299259	0.0979109
244	0.395952	0.274365	0.562721	0.238716	0.280746	0.216549	0.489901
245	0.390523	0.243221	0.212831	0.306853	0.617119	0.334103	0.405637
246	0.58978	-0.098374	0.347036	0.31136	0.600466	0.113677	0.332812
247	0.183401	-0.146293	0.0661082	0.103229	0.309586	-0.000409424	0.34165
248	0.403642	0.381307	0.319203	0.287019	0.513404	0.264833	0.283012
249	0.433976	0.0133402	0.428204	0.429009	0.343483	0.0660556	0.274248
250	0.207412	0.0509159	0.369365	0.510872	0.620333	0.46676	-0.0966752
251	0.230192	0.100166	0.14229	0.273577	0.369136	0.254147	0.283885
252	0.3169	0.265864	0.390818	0.25361	0.538804	0.219339	0.203981
253	0.2522	0.315316	0.154644	0.34962	0.463245	0.29495	0.396574
254	0.454355	0.332848	0.352412	0.417803	0.296229	0.144826	0.275903
255	0.390325	-0.0416073	0.581181	0.376743	0.557428	0.452621	0.464835
256	0.51876	0.0482149	0.357443	0.178513	0.630778	0.124471	0.16711
257	0.422006	0.109927	0.726828	0.351914	0.705945	0.32101	0.361788
258	0.446913	0.0110307	0.35478	0.348749	0.658528	0.628037	0.179186
259	0.26396	-0.024208	0.531313	-0.0983025	0.564816	0.114206	0.406082
260	0.382527	-0.0295584	0.482495	0.508948	0.594234	0.317236	0.472126
261	0.371542	0.178867	0.465668	0.371233	0.599931	0.334697	0.171061
262	0.261392	0.151242	0.313123	0.413884	0.155062	0.464186	0.190848
263	0.482043	0.0321449	0.297982	0.31598	0.347554	0.0658891	0.265502
264	0.317214	0.0279114	0.21082	0.356719	0.31986	0.377126	0.422939
265	0.410111	0.00256054	0.447131	0.45529	0.440336	0.396432	0.219916
266	0.321832	0.130251	0.246781	0.365241	0.4245	0.273382	0.356717
267	0.383603	0.163714	0.445287	0.421149	0.36496	0.22682	0.281992
268	0.427807	-0.0303984	0.248756	0.241126	0.670207	0.394675	0.33806
269	0.383171	0.0420062	0.62796	0.17921	0.549748	0.0563486	0.471539
270	0.0812957	0.236973	0.214167	0.44961	0.445576	0.320524	0.261645
271	0.341544	-0.10496	0.157762	0.551807	0.462639	0.438764	0.180334
272	0.513326	0.174425	0.573418	0.420535	0.523527	0.516062	0.238571
273	0.253201	-0.0146568	0.347188	0.25762	0.505496	0.155788	0.174574
274	0.352533	0.0352565	0.208194	0.360318	0.297488	0.288634	0.111364
275	0.387405	-0.0214217	0.161963	0.19009	0.540733	-0.00442195	0.135491
276	0.451005	0.123988	0.422734	0.505077	0.360147	0.0385126	0.371629
277	0.220809	0.16999	0.335578	0.153054	0.336929	0.117708	0.218312
278	0.438988	-0.0332744	0.434202	0.323632	0.606626	0.356782	0.437656
279	0.0564596	0.0409518	0.275958	0.174906	0.365577	0.159342	0.168901
280	0.231756	-0.00511306	0.235042	0.218017	0.408204	0.161938	0.163888
281	0.54174	0.07795	0.413037	0.555938	0.505857	0.271098	0.283041
282	0.245756	0.0735517	0.140308	0.383589	0.323384	0.405039	0.539842
283	0.407296	0.108282	0.424824	0.3139	0.537956	0.148136	0.478231
284	0.251329	0.100829	0.44373	0.536453	0.675304	0.470738	0.415376
285	0.55233	-0.115705	0.476367	0.232464	0.49658	0.462287	0.371663
286	0.184244	0.0511522	0.436906	0.473992	0.570779	0.464576	0.235146
287	0.31427	-0.101908	0.180478	0.432941	0.646262	0.456964	0.255007
288	0.348512	0.135673	0.103619	0.458232	0.622178	0.369088	0.357475
289	0.207913	0.156554	0.255947	0.313209	0.613104	0.537068	0.310687
290	0.27964	0.262081	0.356449	0.142785	0.567993	0.305351	0.193621
291	0.339547	0.12196	0.501402	0.405227	0.493879	0.210588	0.377029
292	0.286403	0.0401492	0.246591	0.269508	0.423278	0.217585	0.227755
293	0.412993	0.149077	0.399024	0.502017	0.702161	0.283392	0.393482
294	0.471851	-0.0468717	0.260598	0.343005	0.555894	0.211689	0.149059
295	0.507353	0.187121	0.487158	0.627239	0.441071	0.405604	0.293754
296	0.487606	0.165093	0.34953	0.273251	0.583778	0.390419	0.359898
297	0.512247	-0.0670258	0.458391	0.46226	0.573149	0.248642	0.0948553
298	0.359023	0.436758	0.413913	0.432945	0.298751	0.260294	0.300566
299	0.182137	0.396695	0.313508	0.266948	0.357902	0.136679	0.172727
300	0.412235	0.0152161	0.547304	0.50386	0.519983	0.151856	0.372144
301	0.358915	-0.155028	0.335855	0.607815	0.539978	0.301493	0.178049
302	0.545336	-0.00643371	0.493013	0.260781	0.545934	0.172236	0.378021
303	0.143632	0.0498467	0.444059	0.440011	0.478358	0.255501	0.0147698
304	0.446241	0.0130215	0.434406	0.0357583	0.468348	0.412187	0.415602
305	0.213347	0.0420713	0.528082	0.404469	0.573694	0.0715294	-0.0111314
306	0.596616	-0.0409043	0.180503	0.210626	0.409353	-0.156291	0.151132
307	0.310519	0.123787	0.0808826	0.317994	0.425811	-0.143343	0.244867
308	0.498121	0.378108	0.526099	0.702251	0.435448	0.311616	0.390533
309	0.401125	-0.0803441	0.224726	0.358487	0.429087	0.41397	0.564643
310	0.292251	0.209555	0.251281	0.493315	0.534719	0.546635	-0.0126497
311	0.247398	-0.0403631	0.324101	0.450274	0.547487	0.28125	0.48859
312	0.545656	0.0135257	0.606224	0.251525	0.534199	0.249782	0.343217
313	0.584097	0.4403	0.200235	0.316999	0.0947182	0.351303	0.248008
314	0.151253	0.114727	0.330101	0.235738	0.495281	0.302212	0.354847
315	0.350004	-0.0938374	0.409019	0.241907	0.418622	0.509722	0.288882
316	0.322781	-0.165798	0.569921	0.516568	0.469574	0.0432246	0.212205
317	0.407526	0.252482	0.133752	0.517181	0.257349	0.268448	0.354647
318	0.437986	0.153822	0.202619	0.302428	0.608771	0.462588	0.230692
319	0.316705	0.109891	0.273589	0.267501	0.439857	0.384498	0.1865
320	0.527289	0.0977927	-0.0210007	0.48505	0.348154	0.376123	0.408625
321	0.43553	0.194356	0.492299	0.323118	0.503394	0.519586	0.290073
322	0.367305	-0.0373109	0.204958	0.601145	0.311788	0.246441	0.467037
323	0.370065	0.139367	0.404415	0.201342	0.325951	0.252347	0.442803
324	0.0971774	-0.297108	0.453639	0.481025	0.391979	0.171411	0.103381
325	0.383334	0.0506789	0.154299	0.310441	0.404074	0.0877617	0.13307
326	0.67831	0.0547856	0.310461	0.269253	0.347137	0.159596	0.417476
327	0.561164	0.170173	0.404081	0.32681	0.622406	0.353896	0.40586
328	0.349433	-0.102571	0.420241	0.317964	0.567762	0.360317	0.433444
329	0.464837	0.123634	0.536886	0.320706	0.516448	0.412744	0.347471
330	0.252185	0.220197	0.204787	0.346499	0.577639	0.207971	0.000944872
331	0.444561	-0.0266827	0.346338	0.281736	0.34624	0.378177	0.0920003
332	0.24633	0.122467	0.54433	0.495925	0.558576	0.282292	0.197154
333	0.469994	0.130429	0.356648	0.0687948	0.575734	0.096317	0.37612
334	0.455272	0.0885007	0.479502	0.263587	0.480092	-0.0869549	0.43844
335	0.240188	0.214495	0.349897	0.305582	0.379156	0.424025	0.365094
336	0.406688	0.055308	0.691426	0.421836	0.581357	0.355118	0.244828
337	0.437118	0.0399272	0.238288	0.457694	0.429873	0.119222	-0.0605185
338	0.320604	0.128925	0.367603	0.266412	0.666053	0.259545	0.177606
339	0.159431	0.276411	-0.983619	0.173951	0.452833	0.232675	0.358901
340	0.34796	0.219772	0.245982	0.0274823	0.484854	0.327013	0.479303
341	0.208151	0.0142411	0.361099	0.309003	0.408387	0.291005	0.102791
342	0.277798	0.144016	0.400547	0.446219	0.392471	0.336063	0.23521
343	0.270803	-0.0131718	0.38221	0.39476	0.353308	-0.119361	0.52519
344	0.442619	0.0942326	0.240591	0.350278	0.583442	0.409347	0.239648
345	0.144782	0.274477	0.175905	0.32005	0.186004	0.106137	-0.133138
346	0.295703	0.248703	0.352275	0.195927	0.691083	0.277354	0.18781
347	0.373556	0.0295931	0.504007	0.37706	0.537455	0.0931175	0.299544
348	0.451269	0.0757038	0.453669	0.34444	0.39517	0.358194	0.428873
349	0.453865	0.181097	0.373883	0.479701	0.615185	0.353443	0.182878
350	0.393818	0.0915665	0.291134	0.332413	0.172557	0.268282	0.62816
351	0.0576042	-0.00094419	0.177637	0.646238	0.574051	0.350097	0.179111
352	0.499856	0.0448454	0.667746	0.423408	0.595424	0.415517	0.301284
353	0.23052	0.267836	0.238662	0.223031	0.500686	0.446989	0.198702
354	0.504858	0.232817	0.480265	0.527885	0.510924	0.590771	0.107612
355	0.439427	0.139943	0.0868297	0.421791	0.673011	0.432179	0.140185
356	0.410448	0.0869181	0.170982	0.186676	0.546256	-0.0360534	0.145282
357	0.322343	0.0577596	0.571602	0.1475	0.441114	0.189298	0.250037
358	0.201108	-0.0205086	0.239364	0.300068	0.634443	0.427362	-0.0514422
359	0.43922	0.0302671	0.388407	0.171013	0.526147	0.168065	0.292191
360	0.448438	0.102167	0.50104	0.257999	0.510562	0.395479	0.422846
361	0.452162	0.165134	0.419162	0.354236	0.392864	0.099351	0.206773
362	0.318263	0.253531	0.271639	0.425349	0.5942	0.449433	0.423021
363	0.406768	0.245315	0.505885	0.418369	0.410023	0.154348	0.276118
364	0.432169	0.0694035	0.205946	0.496743	0.637077	0.279538	0.245477
365	0.260365	-0.155894	0.335544	0.231886	0.478834	-0.0021303	0.558738
366	0.419257	0.275618	0.444875	0.282031	0.637003	0.449833	0.325124
367	0.0955465	0.0885004	0.449473	0.450547	0.455355	0.424312	0.290065
368	0.383749	0.360177	0.403226	0.167256	0.516263	0.0362303	-0.0311719
369	0.398268	-0.0553253	0.350405	0.336212	0.510484	0.340362	0.402992
370	0.25894	0.209297	0.244651	0.321364	0.589927	0.265595	0.17593
371	0.552287	0.0587933	0.251036	0.461517	0.643665	0.514691	0.0685898
372	0.442264	0.0616234	0.407175	0.555782	0.454002	0.281831	0.520032
373	0.393418	0.202005	0.399946	0.213057	0.527791	0.25723	0.527524
374	0.161838	-0.131034	0.228124	0.230842	0.220847	0.16505	0.143784
375	0.122892	0.265409	0.226022	0.482699	0.440944	0.109811	0.343315
376	0.342066	-0.119159	0.28163	0.191762	0.592547	0.248032	0.233439
377	0.338464	-0.0459018	0.225151	0.304069	0.238119	0.0630351	0.326067
378	0.358086	0.00864375	0.147537	0.330019	0.417849	0.21942	0.217103
379	0.38441	0.101899	0.33234	0.0411562	0.596283	0.103507	0.108393
380	0.235338	0.123179	0.410125	0.193493	0.460622	0.238475	0.233436
381	0.423265	0.0768664	0.443144	0.605828	0.654273	0.282865	0.355853
382	0.585675	0.0938062	0.436982	0.481969	0.660482	0.304947	0.200786
383	0.30545	0.212196	0.21	0.52601	0.650545	0.14907	0.146678
384	0.257433	0.0166387	0.17578	0.252424	0.498211	0.51553	0.376835
385	0.210837	0.383628	0.409149	0.196734	0.549977	0.176757	0.129199
386	0.159232	0.182489	0.253984	0.666644	0.488202	0.411759	0.257944
387	0.0965375	-0.0555512	0.360397	0.359946	0.579399	0.50355	0.146883
388	0.429449	-0.029517	0.433542	0.319081	0.477452	0.0417653	0.292814
389	0.558296	0.0986094	0.415958	0.488258	0.528944	0.14983	0.305041
390	0.491225	0.344751	0.538728	0.314816	0.218087	0.370897	0.40263
391	0.260304	0.124952	0.208597	0.210898	0.418096	0.0666896	0.251352
392	0.266466	0.303741	0.402797	0.458229	0.556886	0.387121	0.253766
393	0.431664	0.0211304	0.376786	0.412064	0.64102	0.366447	0.0590311
394	0.597392	-0.0481846	0.563834	0.528167	0.502599	0.427098	0.228149
395	0.610029	-0.323238	0.498369	0.41832	0.454872	0.345469	0.216749
396	0.376088	0.109083	0.326611	0.245527	0.363302	0.0551797	0.292873
397	0.289553	0.130586	0.288776	0.546596	0.300289	0.314577	0.12743
398	0.356799	0.0426935	0.463336	0.57129	0.582019	0.547908	0.13627
399	0.447476	-0.00587143	0.454068	0.576818	0.489785	0.48241	0.356241
400	0.221056	0.105485	0.25901	0.435111	0.242452	0.365492	0.320729
401	0.232795	0.192861	0.316679	0.136898	0.49082	0.298472	0.331307
402	0.362585	0.223846	0.309165	0.380113	0.189783	0.2831	0.179494
403	0.610008	0.168777	0.457536	0.266169	0.322271	0.342779	0.324446
404	0.505127	0.398949	0.548415	0.500984	0.49178	0.493125	0.27723
405	0.501098	0.212398	0.407324	0.109929	0.284758	0.408258	0.152303
406	0.18316	0.0691608	0.350643	0.394371	0.613821	0.0791715	0.301671
407	0.320321	0.0685905	0.293044	0.34758	0.448765	0.0502629	0.473377
408	0.333444	0.150298	0.284454	0.43384	0.454888	0.481175	0.248236
409	0.651075	0.0725977	0.533122	0.411515	0.293567	0.156827	0.315712
410	0.392797	0.149795	0.304508	0.342989	0.679681	0.364697	0.137906
411	0.590978	0.0918057	0.376933	0.11382	0.0706238	0.456137	0.309288
412	0.400124	0.0161916	0.434747	0.406378	0.500897	0.238595	0.296304
413	0.566707	0.215164	0.486401	0.493441	0.57107	0.0754381	0.353604
414	0.348576	0.124582	0.525154	0.382697	0.531771	0.313562	0.278094
415	0.104751	0.131832	0.173857	0.592232	0.576527	0.290873	0.178977
416	0.429173	0.0402519	0.680397	0.431616	0.544512	0.208444	0.235115
417	0.43781	0.198782	0.42789	0.584298	0.59073	0.491791	0.456423
418	0.0786193	0.294183	0.293313	0.261187	0.372181	0.0264394	0.370231
419	0.302549	0.115719	0.30568	0.301203	0.334585	0.365044	0.191155
420	0.210706	-0.0202712	0.220605	0.41327	0.444198	0.460504	0.114508
421	0.216607	0.300406	0.535372	0.592071	0.636799	0.387566	0.455408
422	0.577893	-0.0936006	0.547689	0.416922	0.450797	0.22955	0.280629
423	0.0815122	0.0533876	0.117888	0.410652	0.629906	0.422873	0.401008
424	0.165624	0.380948	0.0743993	0.299462	0.476392	0.440969	0.376605
425	0.366991	0.110458	0.280535	0.383584	0.418404	0.216758	0.125046
426	0.304856	0.101517	0.20237	0.242947	0.469721	0.351992	0.264094
427	0.415211	0.309672	0.451092	0.30321	0.621283	0.410862	0.233068
428	0.460193	0.0418688	0.20681	0.199755	0.424845	0.227961	0.0284629
429	0.445074	0.250294	0.472727	0.304048	0.652596	0.240959	0.314659
430	0.255727	0.203435	0.369106	0.35907	0.53077	0.151856	0.112424
431	0.307856	0.190467	0.475957	0.213305	0.522954	0.1351	0.451444
432	0.42339	0.343037	0.514087	0.297741	0.618381	0.139798	0.191949
433	0.322088	0.0164106	0.14572	0.257319	0.526223	0.539709	0.323709
434	0.2824	0.209931	0.399725	0.483271	0.652535	0.245442	0.35945
435	0.381367	0.194516	0.282486	0.235053	0.476079	0.301504	0.312999
436	0.242376	0.0982546	0.386317	0.295218	0.682987	0.453614	0.375533
437	0.129696	0.131501	0.578065	0.221884	0.595072	0.430136	0.368703
438	0.425542	0.152221	0.526146	0.447068	0.379756	0.177031	0.53145
439	0.251358	0.233477	0.463423	0.2945	0.479014	0.120021	0.138505
440	0.301403	0.138458	0.387573	0.493677	0.482136	0.220669	0.146537
441	0.422138	0.301834	0.188537	0.140167	0.377545	-0.0445443	0.239725
442	0.38853	0.195448	0.439038	0.252295	0.440233	0.124778	0.324157
443	0.430475	0.135693	0.57186	0.155352	0.562094	-0.0696629	0.312152
444	0.237915	-0.000367493	0.321524	0.526127	0.570381	0.456943	0.403419
445	0.462314	-0.0795124	0.393436	0.0882823	0.481007	0.298422	0.226845
446	0.215182	0.00875928	0.136674	0.316646	0.115412	-0.346001	-0.0801099
447	0.37694	-0.0349797	0.293836	0.486659	0.448103	0.48889	0.0426175
448	0.269708	0.156282	0.542217	0.279114	0.574703	0.297476	0.439124
449	0.619064	0.0628191	0.447068	0.322269	0.333053	0.123443	0.230468
450	0.418055	0.0585981	0.466783	0.379724	0.630257	0.343069	0.355123
451	0.341149	-0.0427852	0.392189	0.431334	0.328551	0.396951	0.0495301
452	0.414567	0.0526576	0.640261	0.197358	0.512027	0.401888	0.384892
453	0.359695	0.0306244	0.335676	0.338728	0.564595	0.484055	0.136576
454	0.360565	0.178683	0.402641	0.268334	0.262061	-0.009541	0.351446
455	0.450189	0.0308535	0.622309	0.404382	0.420128	0.447475	0.295149
456	0.548501	0.0468509	0.381266	0.334433	0.562505	0.2335	0.197837
457	0.441484	0.176953	0.541902	0.334032	0.55173	0.14351	0.39658
458	0.394357	-0.159302	0.36097	0.0343372	0.53336	0.0563187	-0.0447062
459	0.503591	-0.0615453	0.417672	0.562012	0.496156	0.101581	0.327947
460	0.369424	0.372118	0.418155	0.273035	0.531806	0.193733	0.486254
461	0.416842	0.00777044	0.415502	0.360744	0.510674	0.253062	0.659692
462	0.542399	0.0108263	0.340536	0.522335	0.626642	0.125067	0.357232
463	0.0308594	-0.103303	0.376982	0.16142	0.300305	0.0136065	0.137869
464	0.155441	-0.0206399	0.328309	0.618457	0.239858	0.234613	-0.0526803
465	0.359788	-0.102306	0.283919	0.500706	0.54921	0.137641	0.38585
466	0.504136	0.0230793	0.491794	0.325773	0.565437	0.453866	0.260947
467	0.308877	0.300909	0.3475	0.258929	0.610278	0.380822	0.378984
468	0.359237	0.140248	0.270789	0.166787	0.567616	0.411942	0.394687
469	0.542251	0.0577766	0.389432	0.135489	0.542722	0.495133	0.136015
470	0.428826	0.131826	0.21457	0.300351	0.422348	0.584125	0.162444
471	0.454518	0.241648	0.479996	0.220032	0.474277	0.351961	0.236623
472	0.359823	0.1585	0.212742	0.246068	0.648231	0.270384	0.392336
473	0.157839	0.137033	0.496781	0.259862	0.437865	0.294216	0.236287
474	0.342235	0.106111	0.644839	0.351749	0.69575	0.286375	0.0952505
475	0.433251	-0.00639001	0.386126	0.265787	0.461334	0.174297	-0.0680901
476	0.570406	0.0560528	0.501356	0.274522	0.654348	0.289038	0.241339
477	0.428406	-0.00060056	0.403467	0.288258	0.445783	0.238344	0.344724
478	0.224388	0.0602812	0.356382	0.221978	0.452108	0.223352	0.330026
479	0.283681	0.0276102	0.290708	0.263982	0.378029	0.000533788	0.0741446
480	0.181346	0.110616	0.355251	0.23951	0.625561	0.322472	0.34906
481	0.27762	0.110542	0.583376	0.234318	0.630474	0.511936	0.319265
482	0.401385	0.379918	0.356476	0.149364	0.476695	-0.0161867	0.140381
483	0.274468	0.245105	0.405221	0.30153	0.525733	0.426891	0.286043
484	0.440472	0.200368	0.267174	0.227174	0.280134	0.0367538	0.0868845
485	0.372732	-0.00785602	0.285987	0.377029	0.403008	0.273803	0.257655
486	0.326092	0.229263	0.177727	0.203327	0.355113	0.0976932	0.242792
487	0.198095	0.208602	0.361147	0.300487	0.537647	0.475764	-0.0642649
488	-0.0208193	0.201468	0.242598	0.346159	0.437051	0.37396	0.374086
489	0.423597	0.144887	0.199224	0.33668	0.513237	0.335501	0.483305
490	0.104771	-0.0448657	0.440621	0.48361	0.704452	0.498931	0.280274
491	0.0467613	0.00636284	0.00125726	0.323976	0.13351	-0.111112	0.21063
492	0.526177	0.0841338	0.695953	0.258559	0.599331	0.0492039	0.292027
493	0.15629	0.131892	0.349108	0.311701	0.170951	0.123081	0.286713
494	0.59302	0.157449	0.424156	0.387728	0.497827	0.24868	0.312866
495	0.187489	0.450105	0.353656	0.456947	0.503522	0.376365	0.144783
496	0.331207	0.0238141	0.300067	0.526858	0.404972	0.113875	0.213016
497	0.550961	0.252306	0.257859	0.172322	0.446627	0.638203	0.216334
498	0.207949	0.184187	0.456437	0.277094	0.743203	0.446661	0.1619
499	0.448728	0.0116948	0.435286	0.627669	0.696472	0.369074	0.19648
500	0.24855	-0.0267753	0.57859	0.352429	0.550321	0.297508	-0.0277832
501	0.530148	0.2353	0.345951	0.353894	0.380066	0.0478783	0.0885406
502	0.356658	0.0326475	0.45907	0.380732	0.417438	0.240556	0.142192
503	0.360426	0.162453	0.260885	0.182901	0.477425	0.0391326	0.509439
504	0.451166	-0.0819268	0.346368	0.164639	0.563384	0.123277	0.20261
505	0.478175	0.065754	0.461855	0.285803	0.570463	0.26254	0.263278
506	0.52695	0.0386997	0.624773	0.461225	0.591273	0.451799	0.371522
507	0.272949	-0.0918071	0.346416	0.335803	0.427203	0.214884	0.433288
508	0.593549	-0.140927	0.392401	0.334565	0.624217	0.393615	0.217538
509	0.482287	0.00717708	0.430752	0.219849	0.545754	0.0376182	0.280232
510	0.441154	0.286567	0.617627	0.543912	0.49675	0.376358	0.0243998
511	0.468508	0.171003	0.512371	0.240889	0.472661	0.327454	0.319542
512	0.375771	0.0825181	0.491197	0.167169	0.591899	0.202945	0.41131
513	0.35908	-0.117769	0.475065	0.249854	0.260415	0.389067	0.290952
514	0.368523	0.051033	0.46948	0.346889	0.524792	0.346902	0.39619
515	0.574371	0.237136	0.453211	0.280592	0.527773	0.28048	0.0548149
516	0.382781	0.374617	0.533013	0.27099	0.607785	0.547678	0.151122
517	0.130649	-0.0299169	0.397361	0.600769	0.612062	0.28985	0.331724
518	0.265736	0.086361	0.361367	0.104029	0.522057	0.260677	0.250967
519	0.2187	0.411104	0.214441	0.022581	0.378397	0.170612	0.230519
520	0.167251	0.217522	0.115751	0.261304	0.532559	0.133173	0.218895
521	0.235443	-0.0729569	0.288693	0.288387	0.574436	0.270842	0.319777
522	0.101667	-0.126906	0.388175	0.259006	0.538802	0.440777	0.351891
523	0.412264	0.0926787	0.224007	0.434593	0.557031	0.235329	0.28722
524	0.145417	0.0957045	0.401634	0.31231	0.39576	0.214735	-0.0122272
525	0.222092	-0.0516586	0.230837	0.30477	0.530237	0.119886	0.0820123
526	0.250471	0.131477	0.350701	0.490896	0.437962	0.344209	0.290368
527	0.509207	-0.179523	0.443767	0.195509	0.651431	0.290597	0.325439
528	0.516858	0.138978	0.479064	0.332043	0.552664	0.381134	0.269842
529	0.505647	0.149969	0.309465	0.551789	0.569721	0.428767	0.295531
530	0.474913	0.107617	0.472295	0.431438	0.564128	-0.00833924	-0.0229491
531	0.226794	0.159696	0.424699	0.436991	0.441124	0.246837	0.17655
532	0.271901	0.00343026	0.514289	0.265912	0.409108	0.567797	0.362182
533	0.197345	0.441837	0.58672	0.473056	0.49243	0.411243	0.278462
534	0.254163	0.0633632	0.210224	0.267227	0.273291	0.123454	0.41494
535	0.215407	-0.0388806	0.538872	0.0731413	0.520167	0.441311	0.451205
536	0.328811	-0.023633	0.197294	0.496464	0.345085	0.32145	0.214081
537	0.425152	0.15928	0.504302	0.3187	0.543912	0.0238702	0.205023
538	0.403684	0.212182	0.556401	0.28926	0.431875	0.195732	0.411139
539	0.45544	0.111102	0.18194	0.520431	0.328213	0.228485	0.127135
540	0.387484	0.259921	0.566259	0.161929	0.65454	0.43248	0.296746
541	0.33634	0.347443	0.52049	0.506787	0.542985	0.287847	0.313752
542	0.271424	-0.0778227	0.26852	0.391205	0.446685	0.522151	0.355649
543	0.419153	0.248062	0.539691	0.403256	0.425706	0.207798	0.224147
544	0.432653	0.0539178	0.295936	0.512914	0.37583	0.137756	0.190463
545	0.407758	0.118026	0.496832	0.333951	0.577876	0.452415	0.353294
546	0.461014	0.0981992	0.521545	0.512478	0.536182	0.559108	0.390804
547	0.401382	0.220942	0.166358	0.293048	0.671931	0.444476	-0.0408488
548	0.378468	0.0953068	0.364918	0.360088	0.601836	0.251743	0.141982
549	0.453344	0.159365	0.482087	0.104882	0.292152	0.176879	0.195101
550	0.298983	0.184383	0.340075	0.338458	0.431894	0.413901	0.500658
551	0.439481	0.0104898	0.420439	0.43465	0.295594	0.142116	0.263216
552	0.0446775	0.102571	0.464485	0.420145	0.512094	0.298125	0.485038
553	0.352254	0.174241	0.417324	0.346417	0.433998	0.291106	0.153407
554	0.208451	0.0980375	0.568262	0.400007	0.529535	0.13594	0.349877
555	0.305981	0.229679	0.0582571	0.27586	0.564094	0.0750243	0.419399
556	0.2957	-0.0369729	0.231564	0.320715	0.528778	0.357873	0.405446
557	0.496097	-0.0669511	0.19159	0.46126	0.621028	0.207707	0.222414
558	0.400867	-0.0745027	0.380873	0.375567	0.298489	0.0334661	0.44592
559	0.136318	-0.0601935	0.149987	0.25358	0.31086	0.324007	0.146982
560	0.479627	0.0797435	0.572419	0.194557	0.545559	0.303475	0.330605
561	0.605985	0.010288	0.151775	0.146496	0.492359	0.181085	0.332665
562	0.115019	0.475345	0.435393	0.249894	0.638539	0.396787	0.214668
563	0.463304	-0.284135	0.377164	0.107575	0.300619	-0.0769636	0.304802
564	0.421719	0.0104761	0.322473	0.482386	0.567365	0.601152	0.11709
565	0.419404	0.313711	0.38784	0.428898	0.367815	0.101135	0.171235
566	0.445603	-0.0128914	0.383735	0.296438	0.399882	0.354565	0.312983
567	0.361711	0.234544	0.377639	0.312349	0.324762	0.117735	0.281945
568	0.304608	0.116478	0.40523	0.168129	0.444512	0.294364	0.354512
569	0.474929	-0.220305	0.462859	0.472788	0.466747	0.410899	0.289991
570	0.423672	0.0510013	0.436701	0.385216	0.601061	0.166303	0.305318
571	0.280907	0.253691	0.498178	0.286015	0.522553	0.535473	0.353654
572	0.298512	0.228432	0.443446	0.150204	0.432363	0.451663	0.295628
573	0.451127	0.21974	0.309288	0.620144	0.243406	0.534835	0.15255
574	0.0986263	-0.131154	0.336865	0.348131	0.633826	0.347916	-0.029941
575	0.363001	0.03871	0.186043	0.377099	0.436545	0.309723	0.100492
576	0.169117	0.0538175	0.405731	0.0692137	0.54714	0.0466517	-0.0700127
577	0.477823	0.164613	0.325867	0.498218	0.600039	0.235101	0.21275
578	0.17634	-0.0751071	0.132748	0.588225	0.61736	0.403324	0.318442
579	0.421452	0.195021	0.393251	0.426774	0.373744	0.242445	0.126598
580	0.561138	0.039482	0.244567	0.303154	0.570551	0.251766	0.367469
581	0.346312	0.279947	0.37293	0.394945	0.512377	0.437767	0.100387
582	0.607823	-0.0132064	0.480583	0.462729	0.239522	0.272754	0.248495
583	0.296139	-0.105892	0.499448	0.382014	0.702362	0.508897	-0.0324462
584	0.535391	-0.0665435	0.350312	0.315848	0.670889	0.554222	0.213924
585	0.293947	-0.139775	0.10043	0.0928226	0.430263	0.29068	0.251139
586	0.239604	-0.242019	0.280419	0.348649	0.485815	0.133107	0.307577
587	0.613072	0.225597	0.435851	0.358656	0.43242	-0.17753	0.28995
588	0.341102	0.266932	0.422848	-0.0148029	0.581317	0.261417	0.471732
589	0.441044	0.087659	0.356255	0.230631	0.371276	0.267615	0.298947
590	0.505062	0.152478	0.259315	0.179247	0.490085	0.19498	0.225075
591	0.182102	0.145683	0.22931	0.578825	0.522725	0.401334	0.190804
592	0.309244	0.15801	0.217496	0.549806	0.531727	0.362498	0.247584
593	0.181396	0.219341	0.443962	0.235578	0.598095	0.354947	0.0758072
594	0.330832	-0.0260482	0.473695	0.11747	0.383502	0.416068	0.289054
595	0.0874173	0.313164	0.148243	0.425421	0.549882	0.296121	0.111128
596	0.286977	0.272458	0.259996	0.336601	0.415411	0.184068	0.358118
597	0.6091	-0.0179958	0.384483	0.291097	0.333131	0.297492	0.237327
598	0.36371	0.121777	0.383232	0.407667	0.514258	0.483194	0.530157
599	0.424105	-0.0566189	0.246716	0.243147	0.464345	0.326366	0.217353
600	0.163116	0.114463	0.683151	0.406499	0.408767	0.157761	0.131419
601	0.327079	0.2983	0.332417	0.55102	0.65068	0.248447	0.289641
602	0.454916	0.0943662	0.397569	0.370227	0.605919	0.24669	0.241262
603	0.368096	0.202778	0.323209	0.537503	0.532698	0.137515	0.330726
604	0.36435	0.231035	0.305601	0.27794	0.440563	0.425021	0.377936
605	0.262763	0.00640257	0.408333	0.518155	0.42633	0.369646	0.0811816
606	0.304712	0.151592	0.141919	0.312419	0.490181	-0.0240436	0.170674
607	0.34681	0.0557154	0.370806	0.134183	0.512071	0.336903	0.336215
608	0.175149	0.266373	0.194417	0.377553	0.431653	0.446273	0.319472
609	-0.0420271	0.0419853	0.364068	0.234559	0.465541	0.265879	0.185248
610	0.617149	0.0554339	0.488824	0.211614	0.552192	0.132012	0.248222
611	0.227656	0.314388	0.203293	0.346458	0.452424	0.266669	0.436318
612	0.225326	0.0610669	0.359575	0.463926	0.591331	0.308666	0.144755
613	0.213383	0.147376	0.469049	0.400238	0.570852	0.175095	0.508151
614	0.441732	0.214186	0.540802	0.359473	0.462415	-0.00878634	0.550998
615	0.175649	0.170119	0.151704	0.281716	0.473157	0.461723	0.300414
616	0.217525	0.193155	0.285059	0.458091	0.540143	0.556435	0.30188
617	0.613673	0.141266	0.329514	0.128327	0.175627	-0.0659463	0.485115
618	0.356907	-0.0449351	0.287607	0.393422	0.568429	0.316595	0.285778
619	0.493973	0.149763	0.227726	0.062691	0.537649	-0.0176186	0.288663
620	0.541235	0.346702	0.225605	0.3331	0.392938	0.398023	0.00165247
621	0.215946	0.0493264	0.512335	0.5092	0.472695	0.130584	0.248022
622	0.379379	0.120972	0.541736	0.315805	0.647383	0.3512	0.474621
623	0.44922	0.109249	0.517562	0.209547	0.508274	0.538979	0.00469811
624	0.283999	0.224012	0.366684	0.230862	0.425695	0.172869	0.272078
625	0.0528247	-0.236612	0.0583034	0.435628	0.130567	0.583945	0.107903
626	0.41306	-0.0188186	0.389281	0.526741	0.10445	0.445188	0.256288
627	0.38842	-0.144854	0.4291	0.455345	0.675122	0.544875	0.0610254
628	0.52565	0.217284	0.562081	0.309586	0.496422	0.0848465	0.266324
629	0.173507	-0.0070874	0.335956	0.45572	0.280815	0.408306	0.0723601
630	0.314457	-0.0835515	0.354969	0.226824	0.617714	0.0145925	0.0477445
631	0.51235	0.326486	0.342253	0.162877	0.488379	0.339595	0.223966
632	0.319792	0.110854	0.321092	0.554736	0.408335	0.219045	0.356392
633	0.583702	0.162372	0.430407	0.510857	0.216556	0.22353	0.469479
634	0.0416036	0.0150428	0.38116	0.397734	0.538355	0.455699	0.478138
635	0.439989	0.0295925	0.0279947	0.5707	0.476078	0.28104	0.0947908
636	0.443712	0.0468882	0.423302	0.405605	0.566353	0.328035	0.300374
637	0.721916	0.0828255	0.34865	0.386122	0.582804	0.365818	0.318024
638	0.252223	0.0442686	0.401631	0.27241	0.432622	0.291059	0.453535
639	0.441936	0.195835	0.579205	0.350242	0.571401	0.238365	0.305913
640	0.242512	0.377127	0.431486	0.30878	0.527386	0.31308	0.311432
641	0.348949	0.241088	0.206349	0.35996	0.482886	0.277125	0.379967
642	0.0389322	0.219296	0.0904921	0.362935	0.411701	0.733196	0.338383
643	0.495446	0.0462165	0.639788	0.466824	0.382826	0.308333	0.03774
644	0.46787	0.0839514	0.364921	0.329938	0.662778	0.332531	0.206153
645	0.344973	0.195932	0.320481	0.349123	0.61821	0.137748	0.0465953
646	0.328971	0.202509	0.166183	0.30137	0.45014	0.262046	0.239387
647	0.477685	0.171127	0.494164	0.19829	0.439668	0.223319	0.413101
648	0.493311	-0.124265	0.49845	0.212528	0.454098	0.373947	0.276112
649	0.421359	0.278874	0.24566	0.335456	0.262395	0.414985	0.137344
650	0.388364	0.0711283	0.32874	0.482814	0.52762	0.321889	0.539809
651	0.260927	0.0734414	0.323526	0.159513	0.343159	0.489763	0.496565
652	0.354707	0.253489	0.110434	0.446914	0.267972	0.224804	0.39056
653	0.50235	0.177572	0.536383	0.262449	0.530927	0.376808	0.142274
654	0.379907	0.0535651	0.247772	0.437187	0.351549	0.0493186	0.24772
655	0.552796	-0.0656924	0.310866	0.310726	0.520599	0.205934	0.303804
656	0.436667	0.255458	0.364452	0.119785	0.708411	0.380438	0.306258
657	0.187497	0.166213	0.293596	0.530998	0.479805	0.296043	-0.0131957
658	0.165927	0.195137	0.00189505	0.487418	0.367483	0.189164	0.0832115
659	0.537684	-0.118129	0.498376	0.281885	0.412714	0.0149014	0.382706
660	0.472629	0.0509403	0.659191	0.527557	0.54671	0.396467	0.299701
661	0.669435	0.243279	0.408879	0.366816	0.575331	0.386687	0.395431
662	0.61347	0.0341537	0.617036	0.436884	0.507375	0.41252	0.391773
663	0.281967	0.0960486	0.412738	0.251494	0.417491	0.475818	0.14388
664	0.265501	0.0371341	0.453349	0.292652	0.367232	0.316199	0.28588
665	0.425138	-0.17659	0.396682	0.411594	0.585558	0.231681	0.268947
666	0.483735	0.187092	0.441679	0.133865	0.678564	0.267365	0.221305
667	0.310624	0.0448329	0.341322	0.438212	0.465413	0.192688	0.202008
668	0.509498	-0.271917	0.227198	0.621066	0.566697	0.278167	0.192269
669	0.532419	0.0960531	0.329391	0.0897769	0.396788	0.0707551	0.323833
670	0.235719	-0.262025	-0.145303	0.560846	0.351218	0.0574452	0.21527
671	0.0615858	0.0962463	0.531532	0.297724	0.485968	0.423285	0.379879
672	0.386087	0.436479	0.464943	0.183277	0.533399	0.0909463	0.248592
673	0.192112	0.299734	-0.00981465	0.20867	0.0205019	-0.0329552	-0.094926
674	0.307198	0.0593161	0.308656	0.165545	0.344821	0.264321	0.430387
675	0.116186	0.0762827	0.344863	0.308393	0.329096	0.412056	0.175125
676	0.275233	0.284302	0.13129	0.36856	0.43299	0.223257	-0.0741322
677	0.283641	0.152606	0.388496	0.0886271	0.394174	0.412538	-0.0511982
678	0.646008	-0.028702	0.508774	0.271158	0.48477	0.124537	0.495691
679	0.219396	-0.0673511	0.216293	0.443379	0.506445	0.255973	0.27138
680	0.492567	-0.0137249	0.40219	0.222489	0.502366	0.0603782	0.394629
681	0.347377	0.303123	0.296616	0.271235	0.640104	0.376314	0.0613269
682	0.458719	0.213056	0.509196	0.351671	0.407093	0.570528	0.35013
683	0.318026	0.0367385	0.0858361	0.288989	0.176993	0.151296	0.37419
684	0.362909	0.191529	0.158144	0.371902	0.577216	0.0135148	0.365289
685	0.277574	-0.187483	0.414669	0.271034	0.539859	0.224547	-0.121124
686	0.436409	0.159306	0.567201	0.592524	0.517561	0.253981	0.106947
687	0.16576	0.110558	0.275989	0.379108	0.42381	0.0745323	0.270508
688	0.410507	0.0745988	0.30708	0.380856	0.566677	0.42442	0.161761
689	0.295172	0.0809854	0.431137	0.164257	0.377084	0.288739	0.299165
690	0.547316	0.26132	0.231227	0.261541	0.296635	0.32761	0.154072
691	0.522751	0.0810086	0.358057	0.292528	0.290054	0.531734	0.353232
692	0.386788	0.0192999	0.492334	0.523245	0.43954	0.00457759	0.343545
693	0.237183	-0.0103066	0.177095	0.634269	0.531738	0.105657	0.277535
694	0.314287	0.21523	0.34047	0.163857	0.344461	0.225166	0.12599
695	0.539251	-0.241198	0.350045	0.5902	0.42243	0.128197	0.126817
696	0.152081	0.134201	0.138836	0.0625177	0.662878	0.36309	0.152446
697	0.621479	-0.00291951	0.524295	0.52121	0.707648	0.293533	0.365579
698	0.536379	-0.0218843	0.318149	0.270673	0.472406	0.167525	0.295498
699	0.348282	0.180381	0.334639	0.329783	0.644128	0.19132	0.193943
700	0.563421	0.0847213	0.282136	0.329679	0.214101	0.352735	0.267852
701	0.329615	0.333519	0.533302	0.423002	0.471246	0.120955	0.187668
702	0.341871	0.14192	0.515583	0.240022	0.377949	0.129041	0.351152
703	0.504133	0.139514	0.507455	0.261997	0.459589	0.511591	0.549952
704	0.424496	0.131468	0.257732	0.400287	0.442418	0.306032	0.266029
705	0.451174	0.118425	0.364959	0.44781	0.508899	0.429557	0.26274
706	0.25834	-0.0248531	0.211855	0.330515	0.448022	0.0987015	0.465085
707	0.0689882	0.244831	0.384377	0.278807	0.534404	0.493469	0.151124
708	0.21997	0.046308	0.162981	0.235601	0.548455	0.171277	0.178204
709	0.323419	0.21895	0.345754	0.316056	0.534108	0.111889	0.0723037
710	0.299069	0.34326	0.458766	0.524197	0.465935	0.181906	0.42672
711	0.595475	0.0100143	0.322872	0.35793	0.492918	0.139894	0.50087
712	0.418023	0.137995	0.401386	0.116129	0.260754	0.26527	0.233453
713	0.240087	-0.277356	0.206249	0.280627	0.219088	0.544913	0.330155
714	0.429464	0.291555	0.401178	0.544543	0.613773	0.442516	0.428412
715	0.116445	-0.0256235	0.490247	0.379728	0.567018	0.2038	0.402844
716	0.358605	0.0164789	0.251324	0.382106	0.612756	0.605409	0.0836732
717	0.47821	0.385134	0.256752	0.496192	0.321788	0.396234	0.186188
718	0.420138	0.223623	0.360878	0.742726	0.533457	0.0371664	0.399147
719	0.434437	0.399725	0.294669	0.462381	0.579638	0.261139	0.50037
720	0.273009	0.0497518	0.474081	0.337832	0.478111	0.616255	0.16929
721	0.396682	0.0267759	0.279925	0.401445	0.461222	0.112363	0.185669
722	0.225787	0.102937	0.158748	0.412803	0.313697	0.155939	0.34789
723	0.344674	-0.107765	0.300787	0.347238	0.297609	0.353555	0.230018
724	0.423372	-0.11005	0.362156	0.206818	0.661103	0.276157	0.148066
725	0.256295	0.078353	0.13145	0.284467	0.391193	0.263524	0.282943
726	0.37688	0.0450834	0.275067	0.467985	0.569555	0.176366	0.324359
727	-0.000708557	0.246154	0.297911	0.293538	0.41288	0.229905	0.494754
728	0.534423	0.270867	0.298614	0.363671	0.408692	-0.129352	0.0314256
729	0.368286	-0.000463928	0.27426	0.388443	0.467543	0.106178	0.145627
730	0.273799	0.125434	0.202007	0.502657	0.567348	0.266034	0.225972
731	0.387733	0.0364953	0.270486	0.387627	0.507088	0.423762	0.0361247
732	0.366967	0.129701	0.5315	0.259097	0.617216	0.232867	0.279764
733	0.303386	0.0358717	0.538338	0.446585	0.490883	0.360685	0.370476
734	0.282305	0.323215	0.425257	0.421114	0.494087	0.399903	0.235209
735	0.390877	0.291395	0.295916	0.281211	0.490836	0.480232	0.321003
736	0.23994	-0.0144834	0.374766	0.379436	0.457096	-0.21421	0.319811
737	0.407775	0.134947	0.210267	0.261187	0.391273	0.38853	0.284024
738	0.401031	0.0292698	0.528567	0.216244	0.587114	0.465438	0.348355
739	0.407189	0.185965	0.651079	0.452222	0.496323	0.316553	0.226431
740	0.515433	0.24201	0.510333	0.500288	0.707448	0.167884	0.26114
741	0.366638	0.00490422	0.363971	0.614901	0.518235	0.334616	0.106064
742	0.254176	0.00992862	0.354006	0.282407	0.61099	0.393191	0.448281
743	0.352339	0.065369	0.477834	0.287845	0.4921	0.250435	0.360986
744	0.221033	0.192363	0.261203	0.379813	0.579057	0.243038	0.0967189
745	0.465754	0.300676	0.520869	0.503846	0.57039	0.490877	0.269059
746	0.379616	0.14325	0.529792	0.415943	0.538101	0.374584	0.329454
747	0.335728	0.256776	0.347607	0.167161	0.27115	0.100222	0.440537
748	0.147022	-0.00334187	0.0969161	0.443215	0.217864	0.186768	0.37259
749	0.517538	0.257782	0.376052	0.40383	0.570842	0.124047	-0.0561916
750	0.363571	0.0756884	0.44785	0.323306	0.543956	0.332818	0.299809
751	0.317812	0.17707	0.366443	0.373973	0.503186	0.386219	0.226588
752	0.496616	0.11911	0.365334	0.401281	0.517771	0.550133	0.182773
753	0.358614	0.160877	0.394441	-0.18822	0.475215	0.102663	0.35865
754	0.457677	0.194401	0.34203	0.48844	0.491592	0.263094	0.456473
755	0.462925	-0.231747	0.15869	0.393265	0.40649	0.224572	0.450568
756	0.153952	0.238196	0.0575544	0.458631	0.261789	0.538752	0.0698329
757	0.327088	0.0597228	0.227377	-0.215294	0.485149	0.323126	0.0972863
758	0.274648	0.228974	0.431362	0.457839	0.544235	0.462535	0.00398907
759	0.455676	0.282926	0.471898	0.325208	0.463382	0.185285	0.148649
760	0.0462991	0.0176194	0.172414	0.0199291	0.507955	0.115844	0.186949
761	0.391684	-0.00912298	0.340223	0.122559	0.561318	0.100526	0.306467
762	0.406026	0.255887	0.41174	0.283964	0.419929	0.194827	0.31429
763	0.409045	0.213311	0.514383	0.241057	0.727154	0.510653	0.327968
764	0.33234	0.0756401	0.158786	0.344103	0.662885	0.210937	-0.107305
765	0.388989	0.159141	0.307079	0.210693	0.585901	0.268315	0.221015
766	0.228615	0.114911	0.257334	0.507586	0.471614	0.31034	0.194682
767	0.345784	0.171685	0.452467	0.507037	0.530718	0.321478	0.393465
768	0.216273	0.0281172	0.200587	0.269477	0.0967942	0.36202	0.348387
769	0.248264	0.390733	0.470284	0.329498	0.552188	0.295214	0.486946
770	0.335388	0.0804103	0.472562	0.163161	0.624416	0.317511	0.194891
771	0.259285	0.155538	0.197773	0.357058	0.626918	0.353442	0.292999
772	0.45435	0.231545	0.17997	0.434793	0.365971	0.151777	0.273883
773	0.257953	0.0230848	0.367538	0.600532	0.508114	0.0263695	0.0600236
774	0.11764	-0.0351704	0.462883	0.243021	0.674272	0.350576	0.424309
775	0.478599	-0.108457	0.499635	0.423614	0.580879	0.411191	0.362763
776	0.380244	0.268255	0.383099	0.130675	0.202287	0.415034	0.136499
777	0.302092	0.137773	0.183868	0.334932	0.270815	0.287357	0.252677
778	0.249399	0.109629	0.348403	0.521511	0.646836	0.405469	0.251907
779	0.491445	0.161664	0.394841	0.326239	0.637032	0.534391	0.227454
780	0.44278	0.0919616	0.491999	0.313918	0.456572	0.0921578	0.471452
781	0.24386	0.225048	0.321936	0.498844	0.517843	0.522682	0.178332
782	0.421643	0.310123	0.408362	0.189836	0.655795	0.149955	0.241821
783	0.282179	0.148109	0.239471	0.618964	0.41239	0.329648	0.0649752
784	0.46914	-0.0901034	0.342651	0.485264	0.36201	0.410108	0.525169
785	0.505281	0.224068	0.462304	0.527221	0.584279	0.270745	0.399387
786	0.457061	0.00264209	0.205311	0.265673	0.352347	0.309924	0.16116
787	0.452816	0.07807	0.389785	0.263882	0.49317	0.269989	0.311016
788	0.31011	0.105863	0.45962	0.562368	0.506492	0.557658	0.269325
789	0.454704	0.13024	0.217255	0.118395	0.605093	0.373022	-0.00336056
790	0.489107	0.154165	0.368928	0.542065	0.637023	0.209737	0.352646
791	0.653624	-0.0221912	0.354368	0.340993	0.428686	0.225973	0.232039
792	0.543848	0.110263	0.425679	0.322926	0.588136	0.373403	0.307969
793	0.365514	0.303272	0.0418321	0.373989	0.304781	0.302916	0.11868
794	0.385783	0.176375	0.402794	0.359153	0.650552	0.319631	0.130569
795	0.223238	0.104759	0.528978	0.430642	0.398825	0.48234	0.248874
796	0.315127	0.364026	0.296862	0.42138	0.613651	0.479447	0.31611
797	0.138642	0.0484433	0.262356	0.0374204	0.528614	0.216692	0.303719
798	0.373849	-0.00285713	0.38401	0.316443	0.592904	0.433958	0.363964
799	0.180529	0.230075	0.324055	0.42649	0.670971	0.617664	0.189635
800	0.35753	0.181583	0.439488	0.495803	0.3359	-0.0167334	0.35803
801	0.228118	0.25448	0.162824	0.397427	0.684542	0.532593	0.084894
802	0.33647	0.211063	0.188778	0.157843	0.431547	-0.144833	0.362696
803	0.386092	0.191362	0.395154	0.396888	0.458269	0.248957	0.583766
804	0.597536	0.0847355	0.46927	0.412319	0.304186	0.187765	0.315966
805	0.421088	0.156314	0.282707	0.266879	0.422777	0.11209	0.306183
806	0.154398	0.182458	0.386522	0.442443	0.454387	0.510603	0.122283
807	0.274378	0.118353	0.354245	0.153906	0.421031	-0.0591685	0.268189
808	0.433884	0.0473867	0.284428	0.440983	0.407214	0.0604915	0.333564
809	0.457374	0.0763956	0.482785	0.301599	0.613826	0.342244	0.296235
810	0.409088	0.0951039	0.399239	0.0908551	0.691223	0.465502	0.234407
811	0.382126	0.136021	0.274357	0.0843883	0.551156	0.271686	0.285277
812	0.327961	0.0692688	0.515994	0.527233	0.583985	0.3784	0.220201
813	0.376407	-0.0390256	0.407306	0.174566	0.715948	0.3276	0.075561
814	0.196381	0.0711763	0.411793	0.193093	0.454111	0.419609	0.280624
815	0.391403	-0.0535912	0.403882	0.148491	0.460996	0.386656	0.449429
816	0.392057	0.243617	0.135404	0.268314	0.534689	0.18221	0.446114
817	0.26247	0.288103	0.058061	0.127683	0.295921	0.16603	0.14713
818	0.240827	0.313744	0.597313	0.58234	0.605026	0.448935	0.4165
819	0.398133	0.232107	0.456884	0.344726	0.371873	0.231615	0.447421
820	0.333098	0.183491	0.141743	0.520173	0.289819	0.123329	0.255245
821	0.24935	0.188579	0.463589	0.373084	0.35538	0.473827	0.534607
822	0.299184	0.11875	0.282807	0.301142	0.629557	0.211415	0.247798
823	0.318409	0.315591	0.433498	0.072893	0.695802	0.204722	0.335409
824	0.495327	-0.042301	0.181964	0.202786	0.524354	0.147818	0.313319
825	0.329766	0.296784	0.54813	0.226149	0.493333	0.377954	0.439738
826	0.417308	0.188639	0.316609	0.281629	0.508044	0.313586	0.270969
827	0.419073	0.247063	0.356809	0.55702	0.583501	0.245384	0.326187
828	0.154737	0.130423	0.234242	0.311986	0.610272	0.473136	0.241543
829	0.4772	0.107255	0.489868	0.358914	0.5873	0.557318	0.16032
830	0.328788	0.250453	0.520759	0.209343	0.690199	0.260705	0.245139
831	0.220304	0.166866	0.326315	0.319578	0.612902	0.399945	0.279504
832	0.203907	-0.0422504	0.205471	0.708045	0.603519	0.357981	0.270738
833	0.288401	0.355831	0.364266	0.420096	0.532517	0.606556	0.48107
834	0.442724	-0.107899	0.496526	0.285114	0.465484	0.412741	0.217301
835	0.396499	-0.0637643	0.433395	0.391525	0.482133	0.426991	0.381001
836	0.464506	0.0709807	0.204553	0.352076	0.515016	0.183069	0.397655
837	0.33646	0.174615	0.207747	0.329803	0.345904	0.295963	0.426866
838	0.230927	-0.0867575	0.32487	0.425208	0.349559	0.00818237	0.277402
839	0.478214	-0.0294461	0.471854	0.173686	0.394108	0.2703	0.225568
840	0.314182	0.0525425	0.351544	0.368725	0.389057	0.12559	0.200194
841	0.483575	0.164277	0.251474	0.320064	0.537012	-0.0966667	0.223398
842	0.403373	0.0900449	0.307324	0.269741	0.577251	0.304892	0.313559
843	0.421488	0.000558608	0.244339	0.506813	0.453279	0.271999	0.19445
844	0.149296	0.342722	0.244528	0.178294	0.310483	0.312542	0.476988
845	0.336709	0.237519	0.419275	0.397202	0.251195	0.133376	0.291101
846	0.378837	0.1001	0.39223	0.155773	0.401472	0.534307	0.311979
847	0.14698	0.201194	0.313343	0.415611	0.336689	0.259898	0.185489
848	0.395832	0.142993	0.29501	0.320213	0.305427	0.569076	0.106778
849	0.286179	0.179069	0.427592	0.354332	0.492756	0.404166	0.332757
850	0.257059	0.476731	0.132788	0.533983	0.351368	0.269259	0.321728
851	0.251788	-0.108766	0.290054	0.255022	0.480637	0.307775	0.386892
852	0.388436	0.0452386	0.340651	0.244011	0.450337	0.241621	0.571707
853	0.337005	0.0556431	0.488227	0.496068	0.483173	0.330226	0.333734
854	0.314762	0.136841	0.344102	0.396541	0.464108	0.233351	-0.00682489
855	0.455233	0.0704309	0.396599	0.565014	0.394857	0.425425	0.188188
856	0.420918	0.0937979	0.413275	0.275069	0.528222	0.333648	0.222017
857	0.616825	0.22293	0.333218	0.253126	0.525611	0.388064	0.392921
858	0.448176	0.0777096	0.436486	0.314288	0.562734	0.315458	0.218989
859	0.425026	0.184192	0.530619	0.574608	0.59943	0.342795	0.308951
860	0.448005	0.357528	0.353188	0.482598	0.486541	0.370422	0.0505917
861	0.277675	-0.0305863	0.15575	0.584529	0.487913	0.148418	0.11928
862	0.258327	-0.101645	0.384511	0.267216	0.493878	0.541826	0.26607
863	0.395829	0.0432735	0.353491	0.301626	0.424779	0.103103	0.251182
864	0.576709	0.186694	0.166277	0.688327	0.389721	-0.122489	0.170384
865	0.386853	0.0970814	0.520752	0.292452	0.528882	0.125104	0.277676
866	0.353972	0.0538285	0.314935	0.0561699	0.303165	0.0346683	0.298458
867	0.283426	0.123126	0.587923	-0.0194666	0.378055	0.300223	0.212428
868	0.241747	-0.360849	0.634179	0.584839	0.45473	-0.0292898	0.230432
869	0.472013	0.0917451	0.317098	0.445153	0.353438	0.116531	0.329831
870	0.36505	0.0658664	0.36819	0.613863	0.244537	0.206317	0.283052
871	0.241144	0.138396	0.324096	0.579846	0.373796	0.545059	0.0812883
872	0.446614	0.16384	0.238644	0.303468	0.446264	0.296103	0.389934
873	0.40718	0.0419549	0.528969	0.402525	0.543337	0.414104	0.0375188
874	0.4384	-0.183137	0.469183	0.470882	0.669425	0.302246	0.0137737
875	0.358786	-0.0191794	0.137071	0.448933	0.310747	0.358644	0.10851
876	0.449052	0.0813898	0.293199	0.363694	0.0606828	0.213188	-0.129075
877	0.325866	0.041446	0.489949	0.295943	0.215852	0.222493	0.48948
878	0.340431	0.194204	0.26653	0.309152	0.566504	0.499105	0.39733
879	0.0579097	0.324558	0.195515	0.256909	0.59261	0.202239	0.205123
880	0.331445	0.258079	0.536182	0.307012	0.453359	0.499474	0.272517
881	0.331216	-0.0101438	0.356441	0.270103	0.318537	0.139036	0.102032
882	0.287979	-0.0232458	0.118467	0.515438	0.568819	0.348357	0.246061
883	0.376349	-0.0451279	0.451733	0.331417	0.213417	0.303788	0.174525
884	0.126224	-0.0720942	0.491804	0.378097	0.592605	0.178602	0.238772
885	0.53691	-0.229177	0.363664	0.545532	0.508921	0.39626	0.352893
886	0.30873	0.257217	0.26459	0.311144	0.548978	0.317211	0.349771
887	0.522645	0.13841	0.297116	0.279376	0.238284	0.10969	0.230259
888	0.147446	0.0469647	0.40658	0.363435	0.429029	0.211584	0.0156228
889	0.259226	-0.0529009	0.529771	0.154777	0.513202	0.258123	0.241816
890	0.312015	0.282166	0.264325	0.313249	0.411649	0.213667	0.256375
891	0.32802	0.178219	0.237036	0.503933	0.574988	0.308588	0.279856
892	0.239432	0.203403	0.529661	0.332771	0.555008	0.446963	0.291793
893	0.0665188	0.281576	0.0518068	0.31837	0.520711	0.389758	-0.12628
894	0.335687	-0.0135068	0.572174	0.531244	0.546687	0.399752	0.412261
895	0.421396	0.189244	0.501445	0.426601	0.583547	0.294954	0.0633688
896	0.464365	0.391101	0.621291	0.223133	0.699542	0.127761	-0.0439167
897	0.456129	0.105343	0.382278	0.479773	0.510677	0.447767	0.217447
898	0.453645	0.00839858	0.39232	0.119578	0.474478	0.186905	0.156801
899	0.535962	0.39605	0.597007	0.33142	0.524642	0.297234	0.329064
900	0.371095	-0.176503	0.167459	0.40537	0.369422	0.410821	0.0461364
901	0.456168	0.0175338	0.439527	0.108292	0.683569	0.482844	0.256089
902	0.59866	0.0491488	0.351218	0.441038	0.233762	0.419073	0.481096
903	0.124704	0.0750362	0.298464	0.192184	0.466747	0.298735	0.199568
904	0.441428	0.354412	0.188264	0.172811	0.713826	0.335871	-0.0165718
905	0.238008	0.0684703	0.386836	0.424153	0.617057	0.434895	0.246622
906	0.114217	0.0801336	0.370728	0.368568	0.625498	-0.0200201	0.206136
907	0.604803	-0.082106	0.284228	0.336931	0.349737	0.289206	0.297198
908	0.286247	0.229648	0.292282	0.0258454	0.482158	-0.215103	0.150838
909	0.325077	0.167126	0.176852	0.378486	0.46764	0.0627374	0.269984
910	0.143274	0.0591475	0.32599	0.338223	0.604329	0.220641	0.252749
911	0.633704	0.00183451	0.386726	0.299821	0.46701	0.543544	0.246505
912	0.382119	-0.195132	0.405768	0.120012	0.377654	0.250128	0.153441
913	0.434654	0.149016	0.484463	0.425607	0.430807	0.314252	0.353276
914	-0.0281488	0.242906	0.238212	0.308856	0.333483	0.440698	0.26261
915	0.0909844	0.247883	0.218564	0.360366	0.335036	0.391182	0.208319
916	0.244681	0.148415	0.273929	0.329674	0.596159	0.318995	0.194922
917	0.0156999	0.138908	0.274356	0.344225	0.221768	-0.031263	0.292828
918	0.40594	-0.0221688	0.30624	0.383126	0.510693	0.525542	0.108996
919	0.437345	0.079654	0.468422	0.199424	0.340213	0.154823	0.361062
920	0.389634	0.0965865	0.379291	0.057267	0.409458	-0.000939174	0.283818
921	0.522015	0.241318	0.376499	0.182945	0.535396	0.449585	0.208814
922	0.28178	0.093091	0.131002	0.465313	0.575448	0.363318	0.259634
923	0.281383	0.277229	0.32886	0.520299	0.650627	0.435743	0.457558
924	0.540307	0.241895	0.326071	0.467022	0.355726	-0.00616457	0.140009
925	0.385591	0.231145	0.562311	0.602992	0.628219	0.197537	0.182395
926	0.306533	-0.060249	0.512549	0.440784	0.652789	0.384152	0.28671
927	0.4084	-0.00300234	0.441844	0.299213	0.406239	0.307453	0.350781
928	0.489891	0.230714	0.496922	0.420316	0.582535	0.301208	0.347681
929	0.267433	0.300816	0.412272	0.301193	0.54826	0.462037	0.126544
930	0.193973	0.0330077	0.265649	0.127528	0.485569	0.28815	0.0182765
931	0.475364	0.0997569	0.332161	0.406334	0.69878	0.328024	0.334754
932	0.243966	0.0175493	0.233199	0.218599	0.562249	0.243054	0.350561
933	0.569785	-0.117987	0.436286	0.348507	0.577651	0.445445	0.314075
934	0.362866	0.0378536	0.127511	0.32701	0.561522	0.0839965	0.250931
935	0.495443	0.104868	0.26929	0.187485	0.438565	0.334301	0.0792357
936	0.266206	-0.0545372	0.22235	0.661136	0.283633	0.17014	0.460139
937	0.474386	0.0648414	0.591069	0.418535	0.543612	0.394533	0.33203
938	0.390274	0.453869	0.463036	0.305055	0.49067	0.18044	0.327765
939	0.476002	0.0308336	0.497359	0.229983	0.574533	0.448068	0.392363
940	0.362342	0.11122	0.257841	0.15223	0.378684	-0.0305863	0.241265
941	0.229097	0.0144674	0.0857398	0.456701	0.474137	0.422154	0.23856
942	0.121595	0.251041	0.48342	0.487969	0.429237	0.389199	0.169893
943	0.4173	0.229672	0.428263	0.298715	0.637234	0.254689	0.366285
944	0.284724	0.366265	0.426304	0.0667328	0.350515	0.360212	0.332469
945	0.418847	-0.221052	0.141225	0.364959	0.24886	0.0309328	-0.00185388
946	0.327472	0.430596	0.43929	0.216083	0.278429	0.178987	0.243471
947	0.433792	0.142241	0.48796	0.455528	0.648351	0.392177	0.120448
948	0.54435	0.221858	0.515327	0.305347	0.44699	0.113461	0.155113
949	0.411383	-0.0416867	0.440395	0.298589	0.240165	0.28195	0.114321
950	0.265698	0.299443	0.0607439	0.3182	0.368067	0.242325	0.186077
951	0.447445	-0.0464269	0.190614	0.306081	0.533947	0.249861	0.31398
952	0.394928	0.218683	0.289535	0.286239	0.554357	0.463045	0.347391
953	0.468296	0.445191	0.575982	0.430749	0.636995	0.303943	0.154388
954	0.548852	0.115266	0.257982	0.480851	0.58519	0.177635	0.423662
955	0.468594	-0.0310222	0.276482	0.436633	0.516863	0.392255	0.329354
956	0.474646	-0.0301196	0.260078	0.435061	0.616238	0.305149	0.257084
957	0.106209	0.10742	0.422419	0.351403	0.545047	0.0488542	0.26896
958	0.33993	0.140476	0.385677	0.1707	0.396274	0.0473553	0.0281956
959	0.616157	0.15881	0.573273	0.346052	0.367283	0.375951	0.366224
960	0.317585	0.0905552	0.40922	0.406999	0.478547	0.397096	0.297225
961	0.333393	0.0928441	0.481071	0.436045	0.446105	0.364166	0.501691
962	0.395968	0.102994	0.594728	0.400981	0.621996	0.269134	0.373732
963	0.436548	-0.0534315	0.338449	0.475703	0.328059	0.562233	0.383204
964	0.0219263	0.0347321	0.491016	0.379901	0.312522	0.352631	0.320982
965	0.510822	0.271207	0.578927	0.368895	0.58189	0.428707	0.308681
966	0.328976	-0.0340452	0.147769	0.290211	0.373709	0.336374	0.282506
967	0.266234	-0.0806941	0.5107	0.493985	0.48149	0.145398	0.192666
968	0.23238	0.190746	0.353841	0.454206	0.57006	0.206608	0.172137
969	0.493373	-0.0154985	0.290944	0.36733	0.336685	0.148656	0.162501
970	0.410869	0.137711	0.218597	0.363543	0.532435	0.551991	0.0824833
971	0.258575	0.0838613	0.194204	0.546232	0.494208	0.0999352	0.418793
972	0.417077	-0.0576236	0.431721	0.0864654	0.401688	0.167884	0.231341
973	0.364545	0.204676	0.295261	0.17802	0.327986	0.344002	-0.115391
974	0.155519	-0.0774162	0.272054	0.452209	0.466235	0.391469	0.252886
975	0.477776	0.367126	0.501261	0.388462	0.549663	0.446703	0.535283
976	0.616028	0.377309	0.269986	0.188706	0.543597	0.376183	0.307432
977	0.440423	0.146515	0.467125	0.359288	0.452206	0.342026	0.469859
978	0.455493	0.193221	0.296978	0.484084	0.372897	0.315219	0.389611
979	0.277592	-0.0431386	0.363063	0.279852	0.483264	0.253355	0.156944
980	0.362085	0.0657224	0.268299	0.394347	0.42519	-0.045732	0.338288
981	0.401921	0.0205835	0.368916	0.287526	0.440709	0.134888	0.310294
982	0.507021	0.0298245	0.407377	0.462188	0.682937	0.122226	0.213373
983	0.304533	0.222264	0.528628	0.128098	0.421745	0.46316	0.152975
984	0.137185	0.169618	0.283158	0.348443	0.464293	0.0603514	0.233717
985	0.208466	0.288439	0.475207	0.0587123	0.603306	0.415865	0.320109
986	0.204673	0.312243	0.438837	0.248331	0.540611	0.296438	0.347143
987	0.0758265	0.0660313	0.163878	0.297615	0.389084	0.240548	0.276775
988	0.510107	0.178175	0.404202	0.390179	0.299843	0.0601724	0.142969
989	0.532676	0.180684	0.29379	0.497237	0.473397	0.259399	0.315833
990	0.464135	0.0730899	0.35515	0.600767	0.60091	0.395152	0.386164
991	0.395365	0.190798	0.520357	0.407046	0.394083	0.141099	0.54442
992	0.464607	-0.116426	0.339058	0.406177	0.368775	0.160954	0.28894
993	0.390884	0.143388	0.338994	0.386611	0.669911	0.279459	0.0712036
994	0.450199	0.135523	0.15947	0.350045	0.57306	0.482223	0.279428
995	0.410586	-0.0644417	0.310562	0.348155	0.457162	0.353283	0.28285
996	0.23514	-0.0915505	0.477969	0.574887	0.527584	0.27201	0.110238
997	0.258638	-0.0158955	0.449396	0.371558	0.351553	0.407493	0.20458
998	0.489711	0.189379	0.278893	0.653683	0.417841	0.266437	0.315137
999	0.368274	-0.146847	0.197162	0.257452	0.402205	0.32741	0.183063
1000	0.327417	0.17643	0.236619	0.353293	0.44797	0.262703	0.162546
mean	0.357004	0.10814	0.355762	0.342626	0.48202	0.278674	0.263119
