# Supplementary material for: Genetic dissection of agronomic and quality traits based on association mapping and genomic selection approaches in durum wheat grown in Southern Spain
Source: PLoS One. 2019 Feb 27;14(2):e0211718. doi: 10.1371/journal.pone.0211718 (PMC6392243; doi:10.1371/journal.pone.0211718)
Supplement: S11 Table — (XLSX) [file pone.0211718.s013.xlsx]

## Sheet: Hoja1
S11 Table. BLUP analysis results using SNP markers for assessed traits (gluten index, GI; initial agronomic score, IAS; sedimentation index, SDS; specific weight, SW; whole grain protein, WGP; yellow colour, YC; yield, YIELD).
Correlation	GI	IAS	SDS	SW	WGP	YC	YIELD
1	0.5108	0.243976	0.506561	0.215905	0.299727	0.224034	0.485268
2	0.32546	0.120766	0.388286	0.394966	0.430311	0.0327734	0.194635
3	0.405474	0.131144	0.385945	0.223344	0.649467	0.257393	0.414303
4	0.553481	0.100525	0.471658	0.466022	0.575157	0.229071	0.440093
5	0.271836	-0.0590794	0.414849	0.326171	0.514325	0.347426	0.160266
6	0.498947	0.0553643	0.159877	0.306632	0.463998	0.14683	0.358596
7	0.354188	0.113445	0.460019	0.356921	0.464841	0.319441	0.527052
8	0.387677	0.229923	0.649327	0.425942	0.591678	0.479973	0.281038
9	0.329774	0.33121	0.533795	0.429931	0.494023	0.361671	0.494496
10	0.0172154	0.0240628	0.297602	0.418561	0.557967	0.159918	0.248668
11	0.533621	0.00781199	0.30188	0.421954	0.304529	0.245578	0.285
12	0.362497	0.275034	0.33917	0.352599	0.234947	-0.00429955	0.450283
13	0.179412	-0.0609663	0.326951	0.514587	0.602219	0.405691	0.297342
14	0.353266	0.196289	0.19962	0.209895	0.366732	0.512452	0.326502
15	0.43967	0.177313	0.359738	0.271313	0.407463	0.336434	0.521078
16	0.321945	-0.0999365	0.458216	0.433354	0.465109	0.494967	0.274322
17	0.345756	0.0568103	0.370458	0.409192	0.358851	0.118342	0.50872
18	0.509517	0.144274	0.413793	0.43154	0.40499	0.435062	0.381556
19	0.291975	0.256367	0.155421	0.126343	0.343027	0.0548893	0.353227
20	0.45786	-0.129662	0.193201	0.519037	0.389207	0.163355	0.290275
21	0.563121	0.225758	0.522068	0.37426	0.387064	0.0520537	-0.000238628
22	0.202165	0.0337422	0.6159	0.568646	0.491839	0.431992	0.19458
23	0.221418	0.0118801	0.243487	0.501822	0.321814	0.406161	0.325953
24	0.33532	0.046202	0.600902	0.503108	0.460795	0.26656	0.324128
25	0.463647	0.103083	0.0612106	0.301538	0.531775	0.485812	0.112026
26	0.486359	0.121914	0.182763	0.478698	0.439603	-0.0302483	0.389936
27	0.21769	0.24839	0.228368	0.197291	0.278639	-0.194081	0.28988
28	0.350399	0.1074	0.293264	0.40834	0.375267	0.266338	0.408455
29	0.321709	-0.021702	0.185658	0.410638	0.65383	0.310614	0.0292418
30	0.211466	-0.0118736	0.370348	0.507854	0.765818	0.289433	0.129967
31	0.500311	0.0462354	0.437856	0.513765	0.378491	0.255474	0.313437
32	0.523885	0.0582207	0.422946	0.570448	0.481338	0.0971745	0.239104
33	0.408595	-0.00728406	0.447129	0.443601	0.577296	0.344059	0.203108
34	0.446819	-0.186669	0.337673	0.288202	0.46688	0.0318102	0.392674
35	0.437559	0.0507536	0.209832	0.395011	0.497362	0.351558	0.122755
36	0.473731	-0.11338	0.575241	0.341903	0.657664	0.0649971	0.26782
37	0.285957	0.0746013	0.411791	0.0894534	0.520612	0.196495	0.564916
38	0.381531	0.255229	0.480773	0.370809	0.515462	0.37024	0.191321
39	0.27048	0.220379	0.256707	0.241272	0.428837	0.336791	0.405035
40	0.279431	0.0980919	0.381436	0.542368	0.644598	0.198596	0.478529
41	0.0642288	0.0966744	0.175831	0.416452	0.430715	0.435883	0.484574
42	0.309856	0.0128029	0.338401	0.262393	0.435975	0.267137	0.46795
43	0.455982	0.0301892	0.19798	0.217641	0.226815	0.300426	0.134224
44	0.442532	0.0584564	0.297768	0.231996	0.530229	0.329252	0.580914
45	0.394221	0.303603	0.464197	0.409914	0.609104	0.550897	0.300718
46	0.350936	0.20169	0.431465	0.577803	0.456358	0.51516	0.293191
47	0.409765	-0.013816	0.477303	0.388875	0.432573	0.468469	0.490313
48	0.405042	0.392236	0.537447	0.33813	0.401969	0.0950717	0.392903
49	0.361155	0.167778	0.378414	0.460379	0.483454	0.331762	0.161408
50	0.371269	0.181882	0.237311	0.147909	0.533279	0.111134	0.351997
51	0.210133	-0.000633032	0.133184	0.346192	0.663717	0.340059	0.269705
52	0.487128	0.0954566	0.346621	0.550562	0.385263	0.133062	0.488539
53	0.413758	0.216827	0.331158	0.325002	0.57835	0.182095	0.169375
54	0.376753	0.2194	0.535527	0.405431	0.684376	0.251658	0.183467
55	0.290157	0.0256264	0.479858	0.417396	0.403867	0.232875	0.366601
56	0.555329	0.17719	0.385407	0.343184	0.495849	0.0754312	0.353601
57	0.218793	0.326641	0.402131	0.394495	0.703762	0.281003	0.407995
58	0.372805	-0.210103	0.304844	0.314789	0.517642	0.0845146	0.441862
59	0.414005	0.272753	0.415964	0.450611	0.583021	-0.109747	0.20154
60	0.353831	-0.117508	0.549231	0.352593	0.531993	0.221034	0.274154
61	0.239073	0.00698574	0.23818	0.513172	0.608967	0.54176	0.39105
62	0.315808	0.198569	0.51927	0.0489411	0.416533	0.249822	0.373906
63	0.0812495	0.223905	0.38832	0.106937	0.468326	0.111224	0.306887
64	0.354583	-0.102509	0.161962	0.330402	0.334191	0.146128	0.267767
65	0.237533	0.0786888	0.29758	0.593614	0.416953	-0.0412314	0.456618
66	0.442823	-0.0860482	0.303959	0.520733	0.632663	0.252329	0.33764
67	0.427663	0.169151	0.283982	0.482765	0.450922	0.244165	-0.139446
68	0.285771	-0.100907	0.541364	0.377841	0.583839	0.354112	0.264934
69	0.323102	0.0397565	0.0542415	0.480918	0.429685	0.168342	0.278951
70	0.364608	0.225678	0.385447	0.4499	0.621732	0.314094	0.343107
71	0.361612	0.0277347	0.296207	0.328834	0.44684	0.233726	0.465644
72	0.427064	0.158339	0.312015	0.641811	0.344745	-0.0758384	0.380347
73	0.362862	-0.0634297	0.596012	0.273861	0.523073	0.199937	0.397431
74	0.267011	-0.147314	0.200824	0.642086	0.438806	0.0593569	0.404679
75	0.120561	0.14238	0.200365	0.408141	0.577455	0.544068	0.397195
76	0.447573	0.0520931	0.467735	0.450405	0.479525	-0.124517	0.484089
77	-0.002064	-0.0459356	0.370651	0.353481	0.485978	0.245454	-0.190392
78	0.350346	0.0217271	0.587864	0.275996	0.520705	0.22373	0.467549
79	0.183156	0.202352	0.417065	0.291711	0.372338	0.224075	0.16651
80	0.494195	0.135528	0.460095	0.230123	0.529421	0.32771	0.408454
81	0.336126	0.293838	0.493127	0.371763	0.467022	0.15731	0.0397716
82	0.487326	0.298603	0.469716	0.26416	0.533612	0.0765026	0.458594
83	0.0474851	0.272137	0.173267	0.261621	0.55938	0.0772484	0.481814
84	0.579266	0.184388	0.664479	0.227367	0.628231	0.183752	0.420911
85	0.261832	-0.341606	0.400544	0.287929	0.265639	0.191411	0.0991548
86	0.373832	-0.155208	0.523524	0.479967	0.58544	0.143531	0.243318
87	0.136529	0.198346	0.521175	0.365059	0.539775	0.35579	0.192707
88	0.274575	0.163049	0.250219	0.276638	0.3428	0.181339	0.317491
89	0.245412	0.20851	0.344765	0.378421	0.552765	0.187511	0.272853
90	0.326932	0.0626323	0.217414	0.49325	0.523863	0.0140684	0.175738
91	0.00125371	0.123738	0.166868	0.598074	0.50656	0.340604	0.209584
92	0.49227	-0.115031	0.550936	0.417025	0.443348	0.502245	0.167647
93	0.400818	0.347058	0.675149	0.327263	0.356231	0.159147	0.292472
94	0.33909	0.130479	0.377767	0.124444	0.194474	-0.177448	0.180241
95	0.598742	0.16031	0.362317	0.45667	0.37148	-0.147418	0.264655
96	0.379818	-0.0341675	0.167487	0.372775	0.448039	0.0482854	0.336019
97	0.197622	0.336353	0.17696	0.241882	0.528615	0.110415	0.0231738
98	0.314596	-0.159701	0.0609741	0.450735	0.400137	0.437313	0.32446
99	0.389593	0.192303	0.189473	0.292829	0.583412	0.0692048	0.284835
100	0.469029	0.24567	0.423229	0.354121	0.615583	0.240035	0.144936
101	0.202121	0.0369755	0.00773129	0.225259	0.707317	-0.125267	0.161881
102	0.452642	0.163322	0.256371	0.411448	0.569627	0.55116	0.515056
103	0.291047	0.0497307	0.512333	0.421098	0.44588	0.0662934	0.16899
104	0.480658	-0.0800117	0.295736	0.185661	0.460551	0.195963	0.567354
105	0.28006	0.235466	0.453303	0.134292	0.676772	0.0403891	0.246286
106	0.418647	0.326855	0.527409	0.259449	0.374051	-0.0411325	0.521056
107	0.340698	0.0338378	0.37063	0.244302	0.475425	0.163423	0.360706
108	0.471198	-0.202607	0.519203	0.382689	0.384326	0.203822	0.332281
109	0.390158	0.154059	0.412278	0.349318	0.684152	0.534536	0.357587
110	0.363992	-0.0680834	0.336479	0.406045	0.550042	0.382603	0.118293
111	0.296301	0.0461042	0.173816	0.242058	0.491685	0.405355	0.125247
112	0.297755	-0.153786	0.286639	0.320858	0.611847	0.124962	0.0133417
113	0.330316	0.311657	0.326132	0.452426	0.359379	0.245507	0.22642
114	0.292805	0.228204	0.373406	0.256953	0.468521	0.235004	0.369312
115	0.397636	0.313492	0.0772778	0.332314	0.328248	0.200004	0.186149
116	0.425159	-0.16114	0.087536	0.34647	0.449794	0.0595809	0.402425
117	0.476747	0.0706952	0.257555	0.458757	0.369629	0.523394	0.315173
118	0.269478	0.138505	0.36991	0.486116	0.418612	-0.0498971	0.29237
119	0.483417	0.0189123	0.455168	0.293449	0.62732	0.256634	0.277693
120	0.470798	0.0950161	0.41229	0.28522	0.602571	0.0201867	0.361645
121	0.369222	0.0482273	0.310009	0.49726	0.51985	0.404791	0.274582
122	0.3845	-0.0737595	0.572086	0.615587	0.550859	0.275908	0.323354
123	0.333698	0.0301179	0.348016	0.297053	0.272692	0.408666	0.497698
124	0.293531	0.0140129	0.409271	0.324244	0.579271	0.270923	0.396247
125	0.486287	0.0409695	0.370185	0.267477	0.486029	0.0503172	0.379044
126	0.229965	0.118142	0.319608	0.551504	0.494082	0.335881	0.235734
127	0.245586	0.247701	0.205159	0.53718	0.542447	0.00970586	0.240246
128	0.524808	0.217359	0.422032	0.560074	0.724917	0.125859	0.508969
129	0.456288	0.118247	0.127651	0.315496	0.479299	0.254332	0.218472
130	0.40226	0.0373012	0.432812	0.396095	0.623829	0.0287708	0.325166
131	0.510918	0.186789	0.37303	0.077984	0.48253	0.379485	0.489994
132	0.301217	0.201452	0.370719	0.250678	0.380489	0.257551	0.407979
133	0.484648	0.161449	0.421137	0.0771589	0.427731	-0.233536	0.49341
134	0.279103	0.214159	0.574107	0.24548	0.636528	0.329017	0.493688
135	0.44479	0.245044	0.201667	0.396321	0.473163	-0.0826111	0.438058
136	0.301429	-0.0180568	0.333391	-0.0871781	0.275611	0.310117	0.259667
137	0.274357	0.101155	0.271356	0.371325	0.480533	0.513776	0.161855
138	0.22091	0.162548	0.156599	0.366149	0.349652	0.0509919	0.292728
139	0.422253	0.00917189	0.402641	0.27344	0.550049	0.337436	0.248201
140	0.249084	0.00233393	0.245719	0.513151	0.499508	0.249101	0.479085
141	0.509455	0.133029	0.426943	0.412788	0.461856	0.133621	0.374751
142	0.305979	0.146701	0.311831	0.537071	0.227214	0.347259	0.458239
143	0.567916	0.258861	0.47927	0.503559	0.189861	-0.100577	0.324679
144	0.566362	-0.147376	0.457589	0.343686	0.612197	0.138465	0.441867
145	0.255556	0.0783206	0.430333	0.273538	0.526964	0.175632	0.299176
146	0.322217	0.00960446	0.172386	0.433786	0.438449	0.354711	0.198839
147	0.679093	-0.106974	0.361052	0.0645685	0.38881	0.433944	0.242479
148	0.0744701	0.479767	0.180984	0.474023	0.226848	0.347205	0.257366
149	0.360063	0.113612	0.325289	0.519175	0.630671	0.276099	0.584876
150	0.337719	-0.0889646	0.267175	0.409789	0.217102	0.144944	0.391944
151	0.141122	0.187464	0.421632	0.296214	0.423016	0.212744	0.357403
152	0.241436	0.138654	0.482946	0.208125	0.569933	0.471091	0.316247
153	0.373526	0.140952	0.627923	0.498452	0.371804	0.518226	0.583401
154	0.56567	0.27286	0.66387	0.385543	0.664902	0.274754	0.457209
155	0.192632	-0.36219	0.513974	0.316225	0.459063	0.397895	0.37649
156	0.526783	-0.155675	0.448281	0.339529	0.553146	0.232844	0.314826
157	0.247605	0.305947	0.0645249	0.365256	0.43028	0.293172	0.213952
158	0.646266	0.109183	0.325349	0.324592	0.402819	0.609568	0.334863
159	0.230004	0.14588	0.23565	0.521623	0.474901	0.0347335	0.311719
160	0.562367	0.282105	0.225618	0.370725	0.540275	0.256284	0.427441
161	0.233458	0.171273	0.198383	0.201556	0.491331	0.0752333	0.437212
162	0.282657	0.187568	0.377561	0.203193	0.543513	0.171715	0.235431
163	0.407975	0.0801401	0.384758	0.487013	0.250934	-0.12519	0.299656
164	0.282416	0.279525	0.119429	0.393437	0.475236	0.140956	0.295343
165	0.341171	0.03226	0.70252	0.30007	0.648755	0.368742	0.13918
166	0.491154	-0.00561284	0.354682	0.416118	0.423228	-0.0267557	0.375651
167	0.412996	0.24491	0.408804	0.275646	0.569482	0.121195	0.347615
168	0.491406	0.051142	0.425242	0.0674813	0.486185	0.102314	0.352765
169	0.419305	0.18236	0.362391	0.301668	0.501155	0.149957	0.252307
170	0.392069	0.0392037	0.419656	0.491997	0.373408	0.125707	0.187673
171	0.268184	-0.0028508	0.468663	0.423008	0.430389	0.606796	0.396369
172	0.465282	0.0232476	0.255731	0.220772	0.518855	0.460534	0.117719
173	0.213985	0.144149	0.660167	0.371124	0.447567	0.23346	0.568017
174	0.353652	0.21916	0.259707	0.367801	0.350823	0.169019	0.423155
175	0.383251	0.126332	0.202135	0.146704	0.606299	0.168	0.160123
176	0.45699	0.0103752	0.325114	0.571519	0.152597	0.262428	0.342311
177	0.455819	0.137905	0.471768	0.567273	0.601244	0.592896	0.322744
178	0.192932	-0.150838	0.25908	0.387712	0.416449	0.134271	0.263065
179	0.120981	0.220415	0.309882	0.635691	0.368161	0.479677	-0.0246357
180	0.552193	-0.0561227	0.353641	0.392413	0.683092	0.386934	0.392088
181	0.55039	0.445941	0.288675	0.403248	0.279931	0.221344	0.409055
182	0.116032	0.00671678	0.407058	0.342871	0.47693	0.363098	0.15377
183	0.282592	0.0587553	0.412301	0.118366	0.484511	0.0761893	0.333621
184	0.195334	-0.15372	0.418435	0.173396	0.632314	0.135786	0.127612
185	0.260423	0.0770067	0.463372	0.356241	0.346569	0.207975	0.483663
186	0.0280809	-0.159294	0.0767719	0.48689	0.368904	0.32661	0.188722
187	0.514938	-0.141132	0.446092	0.681306	0.606066	0.483397	0.364924
188	0.374987	0.162573	0.307906	0.432256	0.6009	0.383969	0.164092
189	0.336368	0.15722	0.442809	0.372621	0.590401	0.465235	0.237436
190	0.158404	0.434145	0.654114	0.317755	0.473405	0.229235	0.499877
191	0.46619	-0.0132323	0.493856	0.4167	0.349393	0.16627	0.303692
192	0.157915	0.0179908	0.27757	0.396414	0.292569	0.0978136	0.0751239
193	0.495314	0.0718242	0.548255	0.513122	0.578728	0.187125	0.480981
194	0.314038	-0.0181553	0.523654	0.424411	0.594131	0.238267	0.340862
195	0.377495	0.151546	0.376116	0.299748	0.480367	0.0652679	0.358227
196	0.333245	-0.123143	0.478463	0.404791	0.423145	0.226706	0.281961
197	0.278602	-0.00885716	0.370916	0.16327	0.499405	0.216397	0.535993
198	0.192775	0.10323	0.124565	0.571842	0.440169	0.454386	-0.0544702
199	0.485877	-0.0291446	0.156998	0.327148	0.472222	0.204258	0.344588
200	0.434958	0.299316	0.417381	0.317254	0.492487	0.262573	0.46733
201	0.385875	0.271176	0.500419	0.59068	0.61602	0.242288	0.360199
202	0.270605	-0.0503334	0.333676	0.285107	0.522034	0.425608	0.129076
203	0.192657	0.166848	0.241366	0.464862	0.209207	0.195972	0.292833
204	0.256203	-0.0958539	0.0600256	0.471432	0.311631	-0.120587	0.257614
205	0.34577	-0.0759441	0.216608	0.0869062	0.464647	0.318675	0.0852869
206	0.462545	0.0217868	0.405437	0.442066	0.441866	0.132143	0.36264
207	0.466392	0.129031	0.512519	0.210289	0.554167	0.422629	0.399644
208	0.299519	0.280721	0.370779	0.389514	0.704581	0.0912897	0.113032
209	0.219443	0.0212797	0.314669	0.506424	0.292754	0.0488353	0.172466
210	0.532866	-0.263898	0.566412	0.278124	0.628358	0.549912	0.324599
211	0.411446	0.11966	0.570966	0.388099	0.335415	0.407039	0.434213
212	0.33251	0.133904	0.51247	0.243457	0.640251	0.445308	-0.0447445
213	0.287321	0.17924	0.462606	0.335308	0.532212	0.335061	0.336156
214	0.452615	0.217799	0.279117	0.236398	0.429072	0.452993	0.109109
215	0.427887	0.365576	0.631315	0.502481	0.485534	0.113433	0.490895
216	0.0625955	0.223664	0.368632	0.452183	0.647891	0.438793	0.189117
217	0.417482	0.25254	0.235985	0.421455	0.518706	0.149741	0.27954
218	0.613586	0.158447	0.686082	0.417176	0.525634	0.281495	0.386501
219	0.24318	0.131662	0.438716	0.412152	0.713294	0.268746	0.389507
220	0.161879	0.110844	0.309959	0.392932	0.524559	0.198432	0.156339
221	0.219216	0.0739872	0.128316	0.522655	0.410021	0.1737	0.180782
222	0.47307	0.293617	0.500094	0.515641	0.482614	0.172182	0.271419
223	0.21374	0.277744	0.424684	0.289852	0.35565	-0.0637219	0.377044
224	0.157221	0.0931295	0.669845	0.322914	0.619901	0.295246	0.534541
225	0.30735	0.105834	0.254286	0.326624	0.563951	0.0803896	0.279681
226	0.482108	0.0309348	0.20629	0.223047	0.435668	0.0472671	0.342912
227	0.144003	0.0778632	0.326824	0.327345	0.404424	0.47624	0.411599
228	0.381437	-0.108518	0.359602	0.338947	0.527771	0.314594	0.345818
229	0.178835	0.250749	0.157166	0.428848	0.428504	0.306597	0.467023
230	0.488331	0.147903	0.670113	0.217236	0.428811	0.212418	0.56519
231	0.407304	-0.0903939	0.463422	0.148454	0.398894	0.353219	0.430312
232	0.00547223	-0.0394485	0.446999	0.238624	0.321772	0.0888818	0.220329
233	0.29279	0.155025	0.204609	0.46788	0.520554	0.429017	0.332925
234	0.455204	0.119289	0.528805	0.532904	0.65734	0.531357	0.18875
235	0.409152	-0.0499041	0.442721	0.426946	0.356924	0.30054	0.401278
236	0.237747	0.285918	0.264973	0.016296	0.486214	-0.232692	0.378634
237	0.447361	0.109246	0.432261	0.470985	0.599715	0.339486	0.124675
238	0.371432	0.202935	0.241437	0.393091	0.448503	-0.11303	0.377889
239	0.358461	0.286049	0.30895	0.472452	0.530875	0.322069	0.279699
240	0.120614	0.130427	0.406793	0.373729	0.482397	0.378671	0.256758
241	0.286546	0.344565	0.120563	0.310788	0.303318	0.0550768	0.136007
242	0.279404	0.216957	0.418909	0.255344	0.418148	0.125408	0.344719
243	0.286828	-0.0851023	0.457013	0.621212	0.509396	0.267134	0.129212
244	0.42901	0.287793	0.537333	0.342269	0.299208	0.165656	0.494503
245	0.455892	0.189002	0.205032	0.345404	0.597272	0.240404	0.53484
246	0.492323	-0.131112	0.332944	0.268014	0.56868	0.00499779	0.328705
247	0.237199	-0.159955	0.0990001	0.227151	0.320766	-0.0244626	0.371027
248	0.303898	0.373284	0.383272	0.38234	0.561159	0.219181	0.317684
249	0.402614	-0.0315339	0.544095	0.39036	0.378444	0.0377987	0.365018
250	0.215143	-0.0219127	0.400283	0.517637	0.627978	0.444543	-0.0380057
251	0.247157	0.00410458	0.184459	0.311572	0.371487	0.195369	0.368244
252	0.205913	0.153486	0.411453	0.22992	0.489376	0.188607	0.301085
253	0.285157	0.321148	0.203673	0.2931	0.439183	0.254059	0.490458
254	0.373952	0.32584	0.348905	0.440039	0.291658	0.087553	0.290377
255	0.337019	0.0353656	0.58358	0.461173	0.570025	0.450482	0.371033
256	0.500713	0.0674008	0.36579	0.169735	0.609474	0.0664647	0.162548
257	0.397791	0.127578	0.731224	0.375981	0.655293	0.200736	0.406835
258	0.31379	0.0140372	0.482592	0.443188	0.616143	0.606279	0.285871
259	0.290007	-0.0509414	0.54101	-0.0680328	0.566363	0.109501	0.420531
260	0.364934	-0.0192909	0.513143	0.483135	0.635688	0.202615	0.513638
261	0.408406	0.119616	0.533355	0.366575	0.607405	0.248382	0.290913
262	0.268697	0.225709	0.314248	0.523295	0.207899	0.399531	0.270708
263	0.414081	-0.00732371	0.306395	0.357038	0.371767	-0.0527264	0.289675
264	0.273797	-0.108308	0.260133	0.377804	0.336029	0.318035	0.461749
265	0.393207	-0.0598924	0.400137	0.493093	0.444041	0.302644	0.221456
266	0.253435	0.209955	0.246788	0.424718	0.443162	0.195257	0.42896
267	0.372642	0.166131	0.455499	0.461964	0.304177	0.109284	0.376612
268	0.407342	-0.132714	0.263422	0.309662	0.654932	0.388417	0.348341
269	0.3995	-0.012505	0.670291	0.270862	0.576001	0.0779109	0.451376
270	0.112745	0.114281	0.234201	0.413109	0.413097	0.297963	0.301648
271	0.421174	-0.287996	0.25693	0.567324	0.377741	0.372266	0.33288
272	0.52614	0.141315	0.590309	0.460702	0.506032	0.43552	0.27989
273	0.289214	-0.109455	0.238934	0.26208	0.530233	0.157358	0.210639
274	0.436445	0.0595153	0.192514	0.449653	0.280212	0.286342	0.228183
275	0.409394	-0.0626947	0.243188	0.157406	0.528079	-0.0363075	0.192885
276	0.434235	0.0795428	0.427382	0.581594	0.376372	0.00150972	0.388189
277	0.223342	0.0746724	0.360207	0.188405	0.268086	0.0431035	0.276936
278	0.340986	-0.0369007	0.423142	0.359976	0.594708	0.313802	0.555299
279	0.195008	0.00206905	0.320763	0.254518	0.325478	0.115711	0.229528
280	0.296422	0.0657104	0.310629	0.236484	0.391031	0.108371	0.235523
281	0.457657	0.0180453	0.419339	0.605935	0.470338	0.241848	0.278917
282	0.206958	0.0987539	0.209903	0.420538	0.275298	0.378723	0.477837
283	0.46806	0.0293352	0.417705	0.275645	0.542906	0.100028	0.461138
284	0.315988	0.0511677	0.514689	0.507909	0.673975	0.424473	0.415657
285	0.575489	-0.0394929	0.458997	0.269243	0.496799	0.413368	0.439448
286	0.203236	0.110983	0.45687	0.599924	0.568284	0.426666	0.349445
287	0.261289	-0.155269	0.180312	0.488019	0.634015	0.445205	0.289542
288	0.322084	0.21151	0.0995404	0.503167	0.621992	0.305465	0.518267
289	0.177284	0.219915	0.284619	0.456417	0.555954	0.515312	0.263538
290	0.31602	0.172226	0.399639	0.27539	0.576514	0.310329	0.254438
291	0.256435	0.219316	0.518472	0.460286	0.480617	0.229827	0.391591
292	0.267549	0.051839	0.202901	0.297108	0.445667	0.24769	0.252965
293	0.364797	0.142551	0.402706	0.438459	0.677298	0.287484	0.373485
294	0.420351	-0.076272	0.304428	0.318638	0.536959	0.195248	0.2115
295	0.435492	0.0838087	0.509846	0.602041	0.461254	0.346034	0.336968
296	0.408895	0.0565102	0.36726	0.307826	0.57056	0.315429	0.376864
297	0.450914	0.0511749	0.417474	0.562455	0.578818	0.288994	0.161405
298	0.388303	0.360152	0.425625	0.410286	0.240946	0.173709	0.419602
299	0.193615	0.299828	0.315909	0.180477	0.376509	0.0432244	0.263854
300	0.435683	0.0328	0.576029	0.513203	0.496109	0.0706367	0.354804
301	0.258052	-0.149815	0.343679	0.67893	0.551022	0.284945	0.216738
302	0.515738	0.0571016	0.459696	0.236207	0.581675	0.116499	0.429311
303	0.132161	0.104097	0.467538	0.484127	0.488803	0.249035	0.0747373
304	0.407317	-0.0305943	0.432201	0.108402	0.427664	0.417328	0.509598
305	0.30286	0.0294792	0.552202	0.441025	0.604423	-0.0071821	0.0774942
306	0.513057	-0.0691132	0.132003	0.229145	0.432086	-0.169341	0.235658
307	0.419303	0.108915	0.109314	0.489277	0.366363	-0.187113	0.367556
308	0.527583	0.312387	0.522759	0.696971	0.398021	0.323129	0.435557
309	0.454367	-0.0723926	0.330511	0.431109	0.437457	0.3981	0.590443
310	0.272413	0.215925	0.298922	0.527849	0.523555	0.528648	0.0708852
311	0.332779	-0.00485929	0.36359	0.407119	0.571564	0.296767	0.504083
312	0.546456	0.0417399	0.618307	0.222157	0.485011	0.160619	0.336184
313	0.599677	0.440605	0.239202	0.283679	0.0626371	0.334906	0.278717
314	0.148032	0.108001	0.265416	0.183199	0.494804	0.260081	0.403114
315	0.356374	-0.148207	0.463199	0.251838	0.392717	0.473134	0.307389
316	0.35073	-0.242837	0.585092	0.544481	0.461599	-0.0126154	0.304694
317	0.409085	0.318849	0.182626	0.505393	0.262711	0.164248	0.35627
318	0.450232	0.155947	0.267008	0.444664	0.618799	0.422014	0.296452
319	0.373093	0.12734	0.224117	0.340542	0.405765	0.379463	0.295763
320	0.500812	0.0936377	-0.0132537	0.476791	0.338048	0.373126	0.461949
321	0.445983	0.150722	0.496062	0.374291	0.500272	0.529319	0.362651
322	0.36814	-0.017465	0.246609	0.6388	0.286332	0.155982	0.426146
323	0.394878	0.16444	0.468159	0.236608	0.308326	0.221943	0.564726
324	0.139186	-0.29309	0.441073	0.531217	0.373998	0.140091	0.198684
325	0.349372	0.108679	0.158711	0.354563	0.367151	0.0212549	0.176693
326	0.65508	0.074296	0.323755	0.370262	0.33464	0.103651	0.460983
327	0.425191	0.164523	0.400149	0.321502	0.600632	0.268487	0.411713
328	0.314878	-0.214442	0.405812	0.346327	0.577039	0.374495	0.445754
329	0.475737	0.0845472	0.606484	0.470207	0.545722	0.38169	0.362228
330	0.213923	0.253829	0.250515	0.373008	0.594788	0.203699	0.053611
331	0.381024	-0.0406148	0.390734	0.346661	0.305342	0.281623	0.170578
332	0.199835	0.105569	0.507665	0.576144	0.603564	0.251093	0.251652
333	0.345107	0.116711	0.355595	0.172192	0.547596	0.0297777	0.499545
334	0.49118	0.0992873	0.514665	0.289279	0.477072	-0.134829	0.436259
335	0.337568	0.109495	0.397542	0.336435	0.368775	0.364777	0.402498
336	0.45711	0.092863	0.676289	0.455232	0.568049	0.301911	0.334393
337	0.484472	0.00380433	0.224336	0.520731	0.41301	0.061855	0.065227
338	0.285296	0.108105	0.26378	0.271348	0.666657	0.231644	0.23978
339	0.0679492	0.190011	-0.00500332	0.299234	0.46737	0.204881	0.406333
340	0.274466	0.252048	0.231579	0.11797	0.490847	0.248823	0.509157
341	0.329949	0.0206481	0.339286	0.472349	0.379715	0.244851	0.235182
342	0.0680518	0.190612	0.397683	0.352869	0.424603	0.211866	0.243054
343	0.290897	-0.0336112	0.403657	0.395467	0.377397	-0.163333	0.502772
344	0.464403	0.0741796	0.230039	0.42893	0.583496	0.329385	0.315703
345	0.230818	0.283421	0.185798	0.348484	0.167306	-0.0192073	-0.0174597
346	0.360897	0.252869	0.305577	0.223835	0.649962	0.237936	0.262555
347	0.449849	0.0960827	0.555759	0.478626	0.541119	0.104587	0.358489
348	0.430287	-0.029786	0.437552	0.28433	0.372282	0.253935	0.393624
349	0.505493	0.293462	0.396468	0.534293	0.639607	0.276749	0.199188
350	0.471399	0.10902	0.357528	0.35475	0.17094	0.203736	0.671204
351	0.0725078	-0.014205	0.184916	0.637575	0.578695	0.279726	0.253816
352	0.470342	0.044816	0.726997	0.38006	0.619396	0.379607	0.398385
353	0.348999	0.279229	0.268014	0.339866	0.501602	0.334033	0.240983
354	0.60296	0.206854	0.52129	0.501304	0.52303	0.479865	0.163388
355	0.414712	0.0555042	0.170739	0.482802	0.671764	0.382233	0.304492
356	0.380771	0.100222	0.163108	0.236254	0.507357	-0.0717734	0.144686
357	0.287969	0.0112216	0.557162	0.295241	0.472105	0.106719	0.319244
358	0.280173	-0.0495309	0.297751	0.317277	0.617275	0.378542	0.0471934
359	0.388904	0.10272	0.420243	0.190345	0.529983	0.148919	0.291456
360	0.389251	0.16353	0.473934	0.285961	0.51432	0.388049	0.41183
361	0.399581	0.0893962	0.394424	0.454071	0.363824	0.0726123	0.314932
362	0.30717	0.217449	0.27135	0.473735	0.610549	0.429809	0.398922
363	0.39936	0.204002	0.571715	0.431254	0.444806	0.0859252	0.317734
364	0.472614	0.104213	0.273543	0.503384	0.627222	0.295168	0.317851
365	0.230863	-0.162309	0.351245	0.281039	0.464068	-0.0783497	0.509101
366	0.372539	0.270345	0.457011	0.308216	0.627537	0.355541	0.299349
367	0.164519	0.00184486	0.488505	0.52908	0.428932	0.382331	0.295575
368	0.354663	0.323683	0.432345	0.292401	0.521354	-0.0413567	0.11088
369	0.390519	-0.0136549	0.342675	0.367051	0.536256	0.285825	0.40516
370	0.224331	0.257506	0.186027	0.386051	0.638102	0.221368	0.258593
371	0.452967	0.0597802	0.221857	0.434777	0.595375	0.492372	0.0462399
372	0.46353	0.0134858	0.419378	0.538027	0.429991	0.210091	0.525217
373	0.376366	0.177064	0.411925	0.23885	0.478555	0.212073	0.59417
374	0.0314807	-0.110572	0.200156	0.275393	0.183533	0.107778	0.360257
375	0.141531	0.136884	0.247293	0.57159	0.440577	0.0445817	0.418505
376	0.424089	-0.128936	0.337079	0.260916	0.583993	0.196304	0.330692
377	0.424093	-0.0256487	0.262464	0.361129	0.224927	-0.00859807	0.302754
378	0.421768	-0.0135295	0.259982	0.395981	0.378919	0.169193	0.287327
379	0.254871	-0.00109276	0.339663	0.105888	0.584186	0.0603825	0.131071
380	0.124366	0.152251	0.406053	0.217865	0.451828	0.221735	0.32228
381	0.311641	0.115966	0.434849	0.560114	0.656455	0.236578	0.35609
382	0.501672	0.149595	0.415465	0.473982	0.626202	0.292647	0.275797
383	0.293305	0.168935	0.237734	0.600886	0.66548	0.129674	0.197604
384	0.345987	0.0775991	0.167357	0.340098	0.463406	0.412292	0.398519
385	0.271537	0.322944	0.519383	0.239251	0.480575	0.117857	0.228651
386	0.194468	0.159897	0.357327	0.677522	0.498418	0.39735	0.294731
387	0.183146	-0.0418481	0.357014	0.449677	0.580013	0.487721	0.220897
388	0.499934	-0.0615692	0.445077	0.236056	0.436502	-0.0593265	0.265479
389	0.446451	0.15844	0.336887	0.442968	0.526528	0.0852545	0.367579
390	0.443281	0.315799	0.547551	0.299393	0.266973	0.371247	0.370494
391	0.348557	0.0182888	0.277708	0.144369	0.366808	-0.0211391	0.313531
392	0.332948	0.324364	0.444959	0.480941	0.523935	0.27781	0.304017
393	0.438801	0.106715	0.386327	0.427047	0.630458	0.282234	0.147362
394	0.542384	-0.0134606	0.594846	0.494826	0.542168	0.332263	0.182476
395	0.60748	-0.318504	0.475617	0.493389	0.450737	0.287091	0.216165
396	0.30912	0.113913	0.295729	0.219534	0.303065	0.0313591	0.442849
397	0.247071	0.154792	0.311972	0.526417	0.335191	0.265107	0.17064
398	0.40767	-0.0546195	0.469158	0.642773	0.576711	0.523512	0.266458
399	0.451796	0.0467244	0.419576	0.570993	0.472045	0.377722	0.485903
400	0.228406	0.140627	0.250016	0.452159	0.197609	0.290295	0.424607
401	0.324955	0.111327	0.381751	0.112271	0.511491	0.301845	0.285744
402	0.309578	0.209424	0.280303	0.36336	0.208044	0.317246	0.217237
403	0.52435	0.15659	0.415682	0.332266	0.318005	0.275535	0.326513
404	0.406993	0.339701	0.531733	0.400432	0.508111	0.420523	0.275135
405	0.557215	0.211825	0.444269	-0.000480952	0.295423	0.372033	0.208868
406	0.109327	0.0576187	0.358401	0.435133	0.608682	0.07898	0.311416
407	0.330694	0.0946919	0.287263	0.415629	0.416242	-0.00774346	0.527548
408	0.303777	0.123524	0.301103	0.435132	0.439971	0.403279	0.356211
409	0.659658	0.08259	0.553146	0.591059	0.314757	0.0944179	0.33151
410	0.396251	0.212858	0.42782	0.445778	0.680847	0.242335	0.236598
411	0.662606	0.115064	0.407693	0.18526	0.113304	0.397031	0.362892
412	0.385573	-0.0438386	0.525697	0.388877	0.520436	0.220131	0.349574
413	0.513425	0.250822	0.512808	0.452768	0.541484	0.0570549	0.412029
414	0.271126	0.0918845	0.524323	0.378124	0.50999	0.260471	0.340399
415	0.0660085	0.0649176	0.195488	0.537806	0.553514	0.227484	0.170112
416	0.383191	0.0329694	0.650744	0.49241	0.557072	0.173775	0.277228
417	0.421861	0.282707	0.368433	0.608068	0.572632	0.433829	0.482885
418	0.126485	0.365144	0.3528	0.357848	0.358074	-0.0234482	0.40362
419	0.298704	0.138876	0.318347	0.359943	0.325374	0.339187	0.273353
420	0.28825	0.0813919	0.299446	0.525961	0.45397	0.428676	0.227328
421	0.207319	0.279895	0.570017	0.557149	0.655804	0.344687	0.51074
422	0.584143	-0.0143066	0.638972	0.421269	0.399458	0.114638	0.337256
423	0.0702038	0.0612985	0.160705	0.372461	0.645023	0.338816	0.397476
424	0.172513	0.372019	0.0891099	0.210464	0.477676	0.304616	0.374903
425	0.437372	0.105847	0.368718	0.435015	0.439358	0.179885	0.223188
426	0.247856	0.167817	0.266014	0.221078	0.482792	0.290867	0.263144
427	0.402426	0.181279	0.456851	0.3263	0.617743	0.346221	0.336249
428	0.387581	-0.0203756	0.289212	0.217151	0.348684	0.231452	0.0844446
429	0.417569	0.236835	0.420845	0.345597	0.633838	0.207914	0.333803
430	0.281298	0.190453	0.42785	0.381121	0.499506	0.0837819	0.230546
431	0.356325	0.206115	0.434934	0.170355	0.55326	0.0928091	0.476597
432	0.398273	0.310806	0.485968	0.370668	0.598115	0.149351	0.251761
433	0.325202	-0.000349981	0.14789	0.237094	0.51047	0.547722	0.351157
434	0.208244	0.195195	0.4098	0.430112	0.665774	0.166032	0.383524
435	0.415494	0.211521	0.301835	0.298027	0.47144	0.243514	0.457619
436	0.143895	0.163488	0.429256	0.348038	0.696133	0.422984	0.374015
437	0.135968	0.153147	0.582184	0.202501	0.593283	0.399301	0.456417
438	0.373452	0.180858	0.50552	0.463238	0.419207	0.20429	0.57668
439	0.220513	0.22131	0.402748	0.379532	0.472612	0.0723097	0.257775
440	0.355576	0.140255	0.376659	0.540711	0.47036	0.0979023	0.211714
441	0.332125	0.345548	0.167718	0.160604	0.38322	-0.0481247	0.359347
442	0.313589	0.167496	0.431229	0.298366	0.41191	0.0718564	0.319372
443	0.387044	0.128747	0.520845	0.210412	0.592553	-0.180712	0.424533
444	0.325771	-0.0410796	0.349272	0.500367	0.479707	0.422042	0.461141
445	0.414574	-0.107062	0.361122	0.161737	0.519597	0.227627	0.186878
446	0.258386	-0.0114795	0.124155	0.317884	0.106277	-0.317713	0.109803
447	0.364489	0.0298778	0.359361	0.481173	0.383205	0.43918	0.0985238
448	0.269294	0.201133	0.543297	0.337418	0.592474	0.215935	0.407392
449	0.507558	0.0284586	0.490757	0.388721	0.387366	0.0668732	0.279674
450	0.38056	0.0360991	0.450172	0.416438	0.592659	0.272419	0.41567
451	0.307866	0.0573429	0.444128	0.516616	0.312921	0.362755	0.21981
452	0.30938	0.0919527	0.594106	0.281963	0.482006	0.384781	0.500897
453	0.358071	-0.0582586	0.297915	0.229353	0.539086	0.436058	0.189101
454	0.307103	0.163815	0.422804	0.258457	0.288657	-0.0275951	0.398158
455	0.428685	-0.0430775	0.61002	0.483597	0.412553	0.398452	0.341796
456	0.490134	0.00482375	0.38532	0.400057	0.543579	0.223431	0.299844
457	0.358986	0.193822	0.491911	0.365598	0.536446	0.0996952	0.460846
458	0.403234	-0.190502	0.271321	-0.00380484	0.520501	0.0119918	0.028569
459	0.450095	-0.0585143	0.448612	0.48981	0.410028	0.0591653	0.358864
460	0.41961	0.220969	0.409876	0.342635	0.530905	0.178724	0.550162
461	0.369382	0.0140288	0.444163	0.265051	0.499015	0.171409	0.629164
462	0.510155	0.0856876	0.380419	0.472166	0.600026	0.0954188	0.334274
463	0.0431709	-0.0591067	0.427293	0.173437	0.337683	0.0160111	0.249265
464	0.10785	-0.04706	0.33817	0.610981	0.23871	0.22889	-0.0191085
465	0.285663	-0.159038	0.263974	0.534979	0.52143	0.123963	0.429756
466	0.530565	0.0649886	0.518879	0.30301	0.555377	0.458801	0.347564
467	0.360495	0.19444	0.372209	0.238421	0.633893	0.424347	0.377529
468	0.398364	0.136325	0.310508	0.177406	0.496584	0.354019	0.514721
469	0.558488	0.00379311	0.46532	0.125091	0.567342	0.404058	0.277699
470	0.372826	0.106377	0.216742	0.284859	0.443984	0.507935	0.18463
471	0.392673	0.249051	0.451789	0.36069	0.508243	0.313887	0.321679
472	0.235439	0.219516	0.172008	0.259894	0.629601	0.155467	0.369807
473	0.242225	0.0983132	0.491942	0.290297	0.488281	0.209249	0.271304
474	0.371149	0.154351	0.680017	0.308025	0.656527	0.253158	0.199362
475	0.427592	0.0187721	0.360043	0.32187	0.439131	0.149863	0.0497764
476	0.524995	0.0696237	0.541652	0.255341	0.68099	0.274405	0.257603
477	0.442115	-0.0620696	0.46201	0.268216	0.483484	0.221731	0.404875
478	0.077404	0.0361219	0.363338	0.230221	0.423631	0.181864	0.358054
479	0.243573	0.0165671	0.301377	0.340407	0.350996	0.0161321	0.165686
480	0.341613	0.0995334	0.444959	0.404404	0.632667	0.198709	0.443312
481	0.357503	0.120571	0.580807	0.253739	0.617555	0.439375	0.377235
482	0.319862	0.296981	0.335696	0.276856	0.447382	-0.034824	0.24726
483	0.263513	0.160915	0.374401	0.321156	0.570004	0.408501	0.317697
484	0.501149	0.148141	0.30036	0.252963	0.257571	0.0204452	0.138522
485	0.375668	0.0268603	0.340304	0.367052	0.414584	0.237158	0.379381
486	0.323313	0.218499	0.164124	0.237615	0.311292	0.0424358	0.389694
487	0.105693	0.0685609	0.369579	0.306708	0.53529	0.400762	-0.0424345
488	0.169993	0.0993299	0.325681	0.329897	0.471338	0.342818	0.416063
489	0.376079	0.19461	0.173132	0.432715	0.495222	0.257074	0.523086
490	0.148311	-0.0215182	0.440466	0.530176	0.691762	0.502705	0.40258
491	0.125511	-0.142731	-0.0192235	0.354736	0.0639384	-0.189804	0.25805
492	0.470491	0.203162	0.700806	0.292799	0.577231	-0.00763762	0.287709
493	0.191245	0.135818	0.437152	0.471879	0.197029	0.129887	0.388612
494	0.526066	0.0471511	0.402791	0.380104	0.525937	0.204402	0.373967
495	0.279313	0.355647	0.450468	0.465649	0.553281	0.37642	0.163395
496	0.245867	0.0319278	0.305213	0.521194	0.370205	0.10838	0.199673
497	0.414067	0.214805	0.369054	0.211961	0.433567	0.534503	0.2823
498	0.193063	0.0623214	0.466755	0.405085	0.711439	0.435029	0.192037
499	0.439456	0.0125454	0.39118	0.556575	0.717231	0.316239	0.186691
500	0.228941	0.0594075	0.57067	0.444044	0.475911	0.261262	0.0269565
501	0.440249	0.154277	0.262264	0.507374	0.379902	0.01834	0.20392
502	0.465263	-0.0690568	0.401517	0.368504	0.41428	0.215434	0.246641
503	0.331794	0.212986	0.245427	0.132585	0.503579	-0.0358967	0.571706
504	0.410278	-0.0682847	0.36625	0.316434	0.584756	0.136164	0.198303
505	0.381791	0.0505945	0.491405	0.261064	0.523346	0.216992	0.275924
506	0.504274	0.0449381	0.621499	0.562663	0.564321	0.378733	0.439213
507	0.191385	-0.207078	0.380477	0.357586	0.377743	0.149932	0.493762
508	0.559591	-0.176906	0.392973	0.359921	0.64339	0.347477	0.208117
509	0.456257	0.0278803	0.408874	0.225262	0.539048	0.029781	0.308984
510	0.42738	0.295615	0.638283	0.528206	0.47502	0.267404	0.0615308
511	0.515252	0.204982	0.590635	0.242913	0.496325	0.285616	0.384445
512	0.25653	0.0101566	0.518977	0.202117	0.523374	0.100753	0.405688
513	0.396347	-0.174714	0.51213	0.143364	0.21894	0.216155	0.29195
514	0.414798	0.0532139	0.451003	0.369275	0.526715	0.259953	0.430324
515	0.480819	0.243938	0.435858	0.317713	0.521459	0.208154	0.146382
516	0.470648	0.313074	0.560582	0.264949	0.596878	0.541179	0.254055
517	0.119891	-0.0109467	0.476752	0.604045	0.58781	0.300942	0.335937
518	0.280416	0.112308	0.332253	0.0980213	0.53307	0.186631	0.360017
519	0.274918	0.319264	0.237285	0.0870064	0.347606	0.0815917	0.280303
520	0.158063	0.19663	0.0614625	0.35269	0.544254	0.118071	0.271189
521	0.190093	-0.053861	0.303137	0.36277	0.613592	0.175707	0.423832
522	0.152599	-0.0919798	0.378822	0.240665	0.477424	0.446617	0.300638
523	0.36225	0.0878911	0.21401	0.478179	0.528872	0.165964	0.315101
524	0.171922	0.0478781	0.378643	0.329201	0.420521	0.221561	0.0318591
525	0.347023	-0.0601836	0.267995	0.469789	0.488797	0.0821141	0.201584
526	0.320375	0.0850216	0.376233	0.41136	0.401152	0.342899	0.32303
527	0.487807	-0.112158	0.445472	0.176811	0.646499	0.28899	0.373493
528	0.48285	0.161003	0.368254	0.250639	0.538198	0.317943	0.191671
529	0.433305	0.237109	0.302359	0.579235	0.53869	0.394745	0.310702
530	0.390217	0.141429	0.457886	0.542704	0.5447	-0.0340578	0.072096
531	0.313562	0.160013	0.492529	0.49941	0.441424	0.190145	0.203516
532	0.354361	0.0988544	0.557648	0.292573	0.435031	0.489528	0.37028
533	0.226444	0.403377	0.635372	0.44979	0.505967	0.361353	0.265057
534	0.296051	0.0387211	0.285389	0.345646	0.255201	0.0906177	0.453433
535	0.249968	-0.0130868	0.550533	-0.0353175	0.511356	0.418379	0.518329
536	0.324533	0.0430425	0.267013	0.47521	0.322815	0.181769	0.322041
537	0.432113	0.135056	0.484092	0.370423	0.564493	-0.0434199	0.29148
538	0.394106	0.172011	0.590474	0.211554	0.438416	0.117132	0.414037
539	0.398491	0.064265	0.230721	0.558863	0.342742	0.233246	0.177452
540	0.47596	0.218808	0.632421	0.0905889	0.649542	0.364561	0.351628
541	0.293303	0.252981	0.540986	0.552006	0.487107	0.217352	0.322236
542	0.26359	-0.102273	0.238388	0.464691	0.458925	0.542723	0.465502
543	0.345676	0.221226	0.51957	0.400431	0.343825	0.124913	0.218297
544	0.520876	0.0742233	0.335033	0.519564	0.355776	0.0658534	0.321608
545	0.367432	0.122996	0.469295	0.29942	0.598259	0.450098	0.370589
546	0.458833	0.0914154	0.490188	0.468298	0.546978	0.564543	0.429106
547	0.343094	0.208222	0.184226	0.32977	0.628072	0.364265	0.0265579
548	0.387095	0.0510467	0.376465	0.325065	0.603448	0.153353	0.159057
549	0.370909	0.143617	0.46045	0.172048	0.254492	0.112403	0.293922
550	0.402365	0.167928	0.34286	0.327365	0.365593	0.361225	0.566027
551	0.472955	-0.0821751	0.432521	0.533729	0.326382	0.13055	0.335323
552	0.0862598	0.0873217	0.502309	0.441442	0.413736	0.357305	0.537325
553	0.354954	0.124137	0.436602	0.51543	0.404303	0.228555	0.231599
554	0.17068	-0.0441087	0.575072	0.418788	0.561866	0.120561	0.375085
555	0.279342	0.15906	0.0339985	0.233131	0.526992	-0.00738746	0.469175
556	0.364283	-0.128917	0.262272	0.324071	0.567016	0.308274	0.445987
557	0.505106	-0.110385	0.205326	0.458338	0.631233	0.161874	0.271131
558	0.5697	-0.137094	0.404017	0.401046	0.278368	-0.0122944	0.508637
559	0.199497	-0.0488757	0.199934	0.379891	0.331025	0.336148	0.210173
560	0.501406	0.0670546	0.518234	0.188714	0.549054	0.278546	0.360163
561	0.518613	0.0848217	0.154233	0.265116	0.43053	0.142094	0.389178
562	0.120519	0.408219	0.456279	0.301747	0.631287	0.397664	0.291607
563	0.474626	-0.365035	0.362071	0.140604	0.304392	-0.0720821	0.422777
564	0.411718	-0.0364279	0.365657	0.46219	0.542315	0.509205	0.213289
565	0.415554	0.400898	0.361085	0.469278	0.378368	0.105768	0.285494
566	0.297136	0.0420738	0.425799	0.311488	0.416861	0.269996	0.317284
567	0.305473	0.293426	0.387321	0.31626	0.322725	0.103206	0.384208
568	0.319128	0.0848832	0.428108	0.289217	0.472869	0.262902	0.378877
569	0.47325	-0.10788	0.489028	0.510258	0.445228	0.354343	0.364009
570	0.461469	0.0550911	0.468635	0.452547	0.602045	0.116507	0.351221
571	0.338869	0.276059	0.463072	0.159604	0.537501	0.402443	0.348004
572	0.274749	0.234781	0.45719	0.189722	0.417425	0.408235	0.38717
573	0.445913	0.224666	0.344127	0.6445	0.252925	0.468973	0.204974
574	0.20105	-0.0652831	0.328921	0.29611	0.648672	0.332375	0.00502951
575	0.271275	0.0504781	0.114067	0.369734	0.4296	0.292287	0.194351
576	0.293704	-0.0822585	0.413437	0.113151	0.532657	0.0262846	0.0364635
577	0.399588	0.168327	0.37451	0.583028	0.627689	0.207319	0.336584
578	0.182222	-0.177288	0.111929	0.613115	0.572293	0.326429	0.343448
579	0.4078	0.173799	0.410571	0.402877	0.428682	0.181921	0.207573
580	0.497841	-0.00698138	0.305711	0.250951	0.603284	0.233642	0.392542
581	0.363618	0.27272	0.432732	0.357394	0.501712	0.465681	0.156009
582	0.612688	0.0493365	0.512224	0.502385	0.228733	0.253629	0.304327
583	0.162031	-0.189337	0.414029	0.563605	0.681907	0.445236	0.0948007
584	0.600598	-0.110022	0.407079	0.441533	0.691879	0.474327	0.302672
585	0.218292	-0.138167	0.081937	0.0428645	0.427059	0.272275	0.282627
586	0.153306	-0.220546	0.306943	0.428095	0.468799	0.115825	0.322827
587	0.540036	0.139982	0.432517	0.38149	0.408956	-0.243926	0.342515
588	0.393658	0.220355	0.419679	0.145597	0.569376	0.172304	0.536066
589	0.330747	0.0485372	0.388439	0.263315	0.393838	0.252358	0.377945
590	0.521832	0.12935	0.264917	0.21689	0.492044	0.174501	0.409261
591	0.228854	0.173994	0.203022	0.564956	0.528801	0.305145	0.242891
592	0.320083	0.0897047	0.259728	0.556605	0.496545	0.296744	0.292724
593	0.175181	0.165289	0.441868	0.185603	0.598792	0.384227	0.0807707
594	0.285205	-0.0609963	0.530566	0.127156	0.399719	0.320536	0.287346
595	0.0828626	0.227917	0.230033	0.51439	0.561231	0.25276	0.234601
596	0.376586	0.34933	0.317452	0.386717	0.448013	0.111287	0.40075
597	0.591715	0.0414842	0.417896	0.200885	0.366398	0.223389	0.281248
598	0.441159	0.108251	0.369603	0.424046	0.515959	0.422801	0.612001
599	0.389684	0.042031	0.255829	0.356793	0.450341	0.312746	0.338826
600	0.197005	0.0867398	0.628509	0.44429	0.447283	0.0654305	0.100993
601	0.318045	0.27773	0.345454	0.535689	0.656306	0.187481	0.353567
602	0.430596	0.0893329	0.408666	0.361598	0.574649	0.228805	0.296942
603	0.320454	0.192061	0.293402	0.592368	0.505632	0.0934748	0.406793
604	0.350502	0.232802	0.33331	0.325798	0.457677	0.391717	0.431662
605	0.32365	-0.0129273	0.489656	0.382315	0.439903	0.303543	0.0706681
606	0.191024	0.135357	0.231575	0.289103	0.475659	-0.0671166	0.1493
607	0.41515	0.0882768	0.444164	0.12394	0.475759	0.235152	0.381945
608	0.220282	0.228895	0.231031	0.250595	0.378588	0.276764	0.370667
609	-0.0481898	-0.0824605	0.372321	0.333527	0.393488	0.211395	0.196667
610	0.551221	-0.014037	0.527811	0.218005	0.542052	0.0613594	0.332202
611	0.230098	0.304584	0.222209	0.379767	0.412518	0.224061	0.418369
612	0.237051	-0.0528735	0.462592	0.444699	0.519868	0.28666	0.165249
613	0.209467	0.133953	0.41966	0.470055	0.506355	0.0640471	0.482007
614	0.424029	0.263531	0.555445	0.392604	0.462731	-0.0197013	0.612151
615	0.208087	0.146597	0.0986023	0.32107	0.453129	0.499224	0.421109
616	0.149238	0.144312	0.262547	0.47074	0.438799	0.487613	0.295286
617	0.54915	0.0363929	0.349943	0.0742476	0.172325	-0.165282	0.482025
618	0.298464	-0.0594065	0.288429	0.437931	0.60283	0.29634	0.372539
619	0.497453	0.069317	0.170847	0.142819	0.541791	-0.04392	0.390009
620	0.467923	0.486028	0.263343	0.308978	0.402749	0.380258	0.0298994
621	0.25933	0.0607446	0.588259	0.412584	0.493199	0.0547641	0.283096
622	0.39099	0.149064	0.502414	0.338661	0.656749	0.302088	0.465682
623	0.477376	0.0654822	0.48096	0.196791	0.553669	0.46392	0.0428383
624	0.332372	0.256868	0.433974	0.3302	0.409333	0.2029	0.38195
625	0.0425873	-0.296698	0.0802855	0.391424	0.0795798	0.575148	0.101552
626	0.42718	0.00825093	0.41707	0.611732	0.0342006	0.347196	0.298668
627	0.361068	-0.119508	0.466703	0.527595	0.671473	0.56681	0.14184
628	0.460937	0.233681	0.51513	0.25786	0.518279	-0.0118285	0.283064
629	0.144806	-0.0190871	0.378212	0.48162	0.271698	0.417497	0.183267
630	0.278841	-0.0613521	0.331429	0.242962	0.571265	0.0151569	0.139911
631	0.452038	0.303392	0.414015	0.187956	0.499673	0.272448	0.302231
632	0.3634	0.111439	0.311054	0.508842	0.382272	0.20372	0.456001
633	0.558345	0.179784	0.405685	0.51065	0.210653	0.179227	0.460766
634	0.0573391	-0.0598135	0.378717	0.426676	0.47134	0.423006	0.537935
635	0.344893	0.140646	0.0785278	0.596922	0.450993	0.19868	0.129573
636	0.417587	-0.0611367	0.411373	0.400524	0.556375	0.382571	0.40249
637	0.692744	0.114787	0.442182	0.448321	0.574014	0.331508	0.397563
638	0.262769	0.0223761	0.42428	0.181825	0.433133	0.167608	0.472367
639	0.44647	0.119896	0.595813	0.445634	0.580022	0.177508	0.348022
640	0.299968	0.390947	0.500452	0.314942	0.486401	0.282983	0.336307
641	0.349316	0.260024	0.315878	0.291984	0.498895	0.274004	0.333491
642	0.0769006	0.215975	0.117916	0.327602	0.385299	0.708473	0.372506
643	0.436141	-0.0140176	0.582486	0.5359	0.404196	0.310899	0.174417
644	0.410054	0.0273985	0.425375	0.346337	0.673937	0.324576	0.286083
645	0.240667	0.147017	0.331023	0.412597	0.587618	0.0522558	0.0400179
646	0.289195	0.179108	0.102204	0.334077	0.460749	0.243565	0.334481
647	0.488128	0.0865114	0.523811	0.26602	0.408297	0.201052	0.456749
648	0.479285	-0.0531115	0.469382	0.142025	0.475504	0.329386	0.284586
649	0.434861	0.326507	0.30058	0.418188	0.243976	0.38805	0.261328
650	0.389191	0.0827436	0.346887	0.560715	0.548909	0.274927	0.592963
651	0.305244	0.0806	0.363924	0.240433	0.259515	0.412386	0.545102
652	0.382841	0.298918	0.144828	0.452304	0.27677	0.155251	0.419857
653	0.330733	0.172162	0.486978	0.382347	0.504403	0.306802	0.255874
654	0.412649	0.0459584	0.259422	0.413589	0.346488	-0.0476738	0.25486
655	0.536835	-0.0898016	0.297882	0.29565	0.513023	0.163775	0.339652
656	0.401346	0.178935	0.391504	0.183865	0.689712	0.352086	0.388136
657	0.172073	0.175153	0.305629	0.65082	0.41975	0.298712	0.120462
658	0.248123	0.0322861	0.109893	0.532825	0.29865	0.177355	0.175775
659	0.59935	-0.15741	0.501626	0.332351	0.443481	-0.0542992	0.470745
660	0.511123	-0.0461944	0.56966	0.520972	0.589216	0.383741	0.297326
661	0.57812	0.150345	0.449017	0.453269	0.584279	0.367521	0.44474
662	0.590208	0.116153	0.602596	0.366144	0.520125	0.316698	0.411085
663	0.264917	0.151046	0.441497	0.218281	0.437873	0.351127	0.25513
664	0.286511	-0.0210281	0.466519	0.414515	0.317454	0.223985	0.375553
665	0.470171	-0.175134	0.405805	0.460564	0.537323	0.143429	0.382343
666	0.393532	0.116725	0.383178	0.164632	0.655799	0.248976	0.321915
667	0.24608	0.0201951	0.320112	0.575118	0.45692	0.119772	0.217297
668	0.520038	-0.33387	0.216232	0.663157	0.541645	0.229156	0.294515
669	0.533911	0.0734833	0.331183	0.144458	0.371185	0.0619769	0.315947
670	0.145607	-0.207078	-0.0885053	0.645886	0.342755	0.00472166	0.295861
671	0.0729683	0.00356651	0.530379	0.313166	0.408133	0.325272	0.369915
672	0.504455	0.412182	0.522662	0.195513	0.53499	0.00318183	0.275895
673	0.198374	0.218229	0.0409209	0.360347	-0.039362	-0.0343821	0.125582
674	0.233718	0.104221	0.311392	0.176434	0.357243	0.184114	0.435104
675	0.164933	0.0791183	0.404931	0.427794	0.378512	0.457565	0.292542
676	0.0564147	0.262861	0.116962	0.3516	0.469772	0.113917	-0.0686482
677	0.289181	0.0833356	0.338164	0.0282791	0.384364	0.316092	0.072375
678	0.621911	-0.104982	0.513488	0.328634	0.485667	0.0615316	0.593962
679	0.295463	-0.0153534	0.292058	0.520913	0.471602	0.228493	0.325524
680	0.446245	0.00925134	0.40298	0.341672	0.532587	-0.00985508	0.495108
681	0.286742	0.220324	0.277495	0.371434	0.655836	0.325643	0.188671
682	0.485269	0.164085	0.552821	0.353903	0.387702	0.535718	0.394911
683	0.427649	0.0702749	0.120105	0.348983	0.203244	0.0753681	0.441545
684	0.339534	0.136401	0.240493	0.33845	0.53806	-0.0458262	0.431206
685	0.27539	-0.271811	0.368088	0.315609	0.538265	0.163341	-0.0183499
686	0.410513	0.0899107	0.566851	0.558185	0.449986	0.230057	0.209685
687	0.167594	0.0830791	0.29739	0.391441	0.411703	0.0211398	0.37438
688	0.452254	-0.0411683	0.320657	0.369077	0.578251	0.268422	0.207806
689	0.30271	0.125011	0.489637	0.204034	0.322049	0.317587	0.351717
690	0.517891	0.251015	0.229686	0.26542	0.286966	0.252847	0.287331
691	0.544113	0.0159527	0.405927	0.208063	0.288404	0.40977	0.370201
692	0.462031	0.0333231	0.556022	0.496129	0.418376	0.0243818	0.378362
693	0.236013	-0.0767963	0.174846	0.627741	0.401593	-0.017452	0.311372
694	0.425957	0.24681	0.40259	0.359916	0.35986	0.140924	0.155848
695	0.473867	-0.18503	0.277809	0.60742	0.423443	0.0285118	0.17652
696	0.209504	0.113977	0.205831	0.220404	0.585946	0.287404	0.257861
697	0.572236	0.0513312	0.589949	0.54096	0.722017	0.237302	0.418051
698	0.545633	0.023567	0.326174	0.300216	0.448125	0.112709	0.339867
699	0.312585	0.142763	0.320429	0.334328	0.661058	0.169273	0.287881
700	0.543908	0.0776898	0.3734	0.318254	0.220007	0.27716	0.256902
701	0.339149	0.371671	0.512343	0.517732	0.456191	0.115303	0.281941
702	0.276522	0.176864	0.529559	0.324751	0.376936	0.0825004	0.386367
703	0.545474	0.213956	0.531357	0.30243	0.475443	0.419162	0.552663
704	0.31692	0.0790397	0.258496	0.379498	0.423082	0.158155	0.362325
705	0.465493	0.0941977	0.419746	0.424001	0.480927	0.390968	0.362421
706	0.309904	-0.120491	0.29278	0.39725	0.434753	0.074104	0.557653
707	0.161229	0.205872	0.459248	0.306953	0.462616	0.470835	0.253305
708	0.204553	0.0943807	0.188153	0.273951	0.512679	0.153521	0.104695
709	0.401199	0.142244	0.404807	0.25885	0.560655	-0.00781142	0.154299
710	0.325986	0.266972	0.43658	0.502165	0.477495	0.132568	0.458403
711	0.451785	-0.0693093	0.284206	0.372535	0.427734	0.0765532	0.471654
712	0.489896	0.14092	0.413891	0.155281	0.253461	0.276288	0.287877
713	0.204918	-0.227709	0.20853	0.290727	0.209371	0.537579	0.406113
714	0.357616	0.291633	0.469018	0.530325	0.602253	0.42199	0.45027
715	0.133167	-0.0267126	0.424772	0.445966	0.601609	0.151254	0.53026
716	0.363455	-0.00764287	0.311274	0.317913	0.620074	0.626865	0.0977838
717	0.350098	0.319438	0.31973	0.489958	0.332097	0.352806	0.225102
718	0.415612	0.245353	0.408467	0.741925	0.485404	0.00540428	0.444224
719	0.412721	0.449188	0.326182	0.48499	0.572469	0.232107	0.508544
720	0.283308	0.0803482	0.510308	0.386015	0.49102	0.573061	0.267613
721	0.414674	-0.00991704	0.312003	0.43861	0.461054	0.0935301	0.231075
722	0.0935159	0.0974417	0.118876	0.471977	0.22245	0.0803644	0.287505
723	0.314687	-0.079887	0.348228	0.377733	0.290442	0.383122	0.292253
724	0.323863	-0.210143	0.398806	0.306813	0.65149	0.249011	0.226114
725	0.241991	0.0276136	0.0769883	0.281667	0.344674	0.269605	0.334391
726	0.326354	-0.100749	0.282779	0.515069	0.548059	0.173757	0.421978
727	-0.122606	0.280948	0.23019	0.269954	0.381032	0.195371	0.476204
728	0.516482	0.251221	0.336539	0.453937	0.451886	-0.148847	0.212092
729	0.321192	0.0741785	0.388529	0.437535	0.486526	0.0509895	0.249603
730	0.167462	0.0992952	0.226269	0.560891	0.5262	0.224248	0.345573
731	0.350569	0.10309	0.348275	0.538516	0.512858	0.370547	0.100913
732	0.374351	0.19548	0.509844	0.236285	0.666851	0.178736	0.329236
733	0.288099	0.102552	0.53765	0.511613	0.4874	0.309377	0.448906
734	0.262716	0.308567	0.433279	0.526108	0.490401	0.333712	0.305652
735	0.34523	0.183163	0.330663	0.172812	0.480582	0.388514	0.311726
736	0.347345	-0.0348013	0.367533	0.393195	0.474108	-0.259015	0.364243
737	0.465467	0.0357869	0.261004	0.363825	0.376484	0.360742	0.322217
738	0.274135	0.0962264	0.446611	0.268624	0.565396	0.386237	0.36155
739	0.327201	0.0889835	0.661826	0.430862	0.519725	0.302537	0.278492
740	0.481794	0.211945	0.526074	0.457614	0.702273	0.185287	0.337933
741	0.455906	-0.0792235	0.439448	0.644221	0.549326	0.279139	0.158272
742	0.325442	0.0518262	0.416956	0.323478	0.554164	0.327543	0.45811
743	0.298852	0.0867617	0.424158	0.322441	0.460173	0.237039	0.395532
744	0.24163	0.128477	0.22646	0.422222	0.584014	0.183994	0.162942
745	0.430581	0.359809	0.487445	0.523877	0.552468	0.455559	0.328289
746	0.383131	0.109472	0.579944	0.351836	0.501995	0.346096	0.354494
747	0.372462	0.207888	0.353904	0.21272	0.315836	0.0644267	0.471237
748	0.161117	-0.00490988	0.12344	0.466829	0.228672	0.203783	0.373778
749	0.525395	0.261706	0.440994	0.431256	0.539422	0.0879435	0.00330054
750	0.395743	-0.00359912	0.48841	0.399402	0.546921	0.29915	0.375955
751	0.241299	0.245389	0.373493	0.350942	0.453974	0.347968	0.304939
752	0.517464	0.0776814	0.445257	0.409947	0.536614	0.544176	0.285249
753	0.324215	0.133284	0.36056	-0.111817	0.474226	0.0627471	0.379542
754	0.423948	0.201936	0.340041	0.523294	0.530923	0.169171	0.387018
755	0.348112	-0.320811	0.136432	0.454823	0.380794	0.223449	0.473032
756	0.17692	0.214362	0.0894348	0.456197	0.228102	0.489391	0.129094
757	0.290376	0.087917	0.181538	-0.222101	0.500551	0.217656	0.125974
758	0.329194	0.18773	0.481862	0.441198	0.539523	0.445179	0.0475997
759	0.371306	0.325064	0.415208	0.427822	0.415882	0.123586	0.236836
760	-0.0389149	-0.046313	0.176876	0.0278096	0.487556	0.00884872	0.184585
761	0.383356	0.0429658	0.3278	0.135257	0.586003	0.0870375	0.261921
762	0.297904	0.31585	0.483384	0.311807	0.403341	0.157059	0.395608
763	0.472592	0.249525	0.518038	0.263111	0.742598	0.415447	0.340044
764	0.262742	0.0564598	0.122763	0.425215	0.654927	0.214189	-0.054185
765	0.382307	0.211449	0.372261	0.302719	0.612374	0.206171	0.233302
766	0.220642	0.0872654	0.268443	0.547942	0.464952	0.246995	0.261522
767	0.361824	0.0940296	0.46406	0.484996	0.514839	0.287634	0.364355
768	0.25145	0.01094	0.209144	0.327529	0.124999	0.332504	0.374245
769	0.233913	0.287563	0.409451	0.348364	0.519699	0.277084	0.512649
770	0.314198	0.0586923	0.49514	0.216002	0.559008	0.297267	0.322506
771	0.259769	0.0951618	0.270274	0.355384	0.639153	0.254724	0.362096
772	0.329558	0.243605	0.207748	0.381038	0.355299	0.104691	0.278763
773	0.185748	0.0536281	0.445882	0.586598	0.539083	0.00319086	0.120721
774	0.14382	-0.0349393	0.581222	0.250479	0.649231	0.220309	0.443625
775	0.439844	-0.113428	0.495363	0.500867	0.600596	0.375927	0.387908
776	0.372985	0.285423	0.348643	0.211007	0.177864	0.386638	0.212609
777	0.316031	0.148811	0.217949	0.431525	0.300759	0.291457	0.347926
778	0.351884	0.128395	0.319788	0.575702	0.584302	0.325263	0.294672
779	0.421603	0.195656	0.40796	0.312693	0.595318	0.445573	0.243931
780	0.417209	0.0802012	0.484679	0.386319	0.448922	0.115701	0.563936
781	0.289611	0.239851	0.356212	0.581533	0.558908	0.46676	0.309882
782	0.284962	0.25765	0.397223	0.211565	0.670383	0.0769932	0.323418
783	0.347026	0.212991	0.29227	0.644149	0.395689	0.323017	0.168892
784	0.53693	-0.0733201	0.364937	0.465268	0.329356	0.330234	0.527757
785	0.517045	0.194738	0.478731	0.461568	0.613863	0.256321	0.450598
786	0.402868	-0.0459236	0.29722	0.385967	0.301864	0.305022	0.320589
787	0.382532	0.0643111	0.423101	0.38725	0.511542	0.206207	0.327773
788	0.348114	0.145662	0.486599	0.56936	0.465234	0.598437	0.309715
789	0.361612	0.0766076	0.161156	0.178937	0.550838	0.341182	0.104712
790	0.552856	0.124673	0.42699	0.537498	0.647789	0.198565	0.416647
791	0.554487	-0.0687562	0.402238	0.293228	0.430768	0.163771	0.319579
792	0.571252	0.0711169	0.475708	0.378664	0.574865	0.324235	0.418414
793	0.375429	0.255393	0.0340585	0.430756	0.286651	0.213568	0.196095
794	0.177323	0.235907	0.3796	0.37046	0.625709	0.216755	0.133522
795	0.260505	0.166535	0.52409	0.488772	0.419876	0.50469	0.252537
796	0.321958	0.349601	0.30974	0.415038	0.59809	0.528159	0.342804
797	0.0480789	0.0175755	0.276682	0.0439987	0.511529	0.151056	0.375271
798	0.356457	-0.0126808	0.451249	0.426464	0.645635	0.403338	0.38001
799	0.280557	0.275707	0.342843	0.492377	0.577247	0.567347	0.324176
800	0.410764	0.134124	0.443682	0.492214	0.286479	0.00714735	0.389108
801	0.140151	0.332976	0.126364	0.488403	0.655549	0.463723	0.158235
802	0.371299	0.184527	0.20009	0.151765	0.378277	-0.195365	0.412545
803	0.35453	0.0683024	0.447228	0.396076	0.48024	0.184393	0.643713
804	0.581136	0.0696454	0.49336	0.419046	0.311626	0.114999	0.400123
805	0.387108	0.15263	0.180762	0.273211	0.39614	0.0696921	0.331468
806	0.126275	0.174072	0.36595	0.553214	0.463458	0.437992	0.124728
807	0.328055	0.179743	0.429258	0.209462	0.386871	-0.0713711	0.390301
808	0.400543	-0.0371961	0.302263	0.43015	0.398672	0.0668159	0.371492
809	0.384771	-0.00527552	0.397147	0.391676	0.639771	0.350193	0.356783
810	0.427616	0.0711536	0.431889	0.0857613	0.694138	0.440815	0.277388
811	0.425807	0.00718986	0.359597	0.109852	0.526606	0.191998	0.296993
812	0.217199	0.00754492	0.511112	0.491018	0.573659	0.29783	0.20437
813	0.339206	-0.0639085	0.41521	0.239008	0.724725	0.307783	0.0914558
814	0.207021	0.0814359	0.385006	0.250321	0.474203	0.38946	0.360597
815	0.346502	-0.0500835	0.322766	0.155895	0.499466	0.36272	0.525988
816	0.366096	0.205191	0.169488	0.337482	0.564648	0.199581	0.512436
817	0.218601	0.34037	0.155698	0.0580677	0.295123	0.0412492	0.239275
818	0.321913	0.303652	0.63694	0.562293	0.652785	0.429668	0.451792
819	0.403163	0.301439	0.506014	0.355465	0.334856	0.19304	0.464356
820	0.246954	0.131329	0.184863	0.504854	0.3186	0.105693	0.246388
821	0.264924	0.176947	0.479134	0.394822	0.395873	0.471296	0.518379
822	0.377905	-0.0069622	0.311128	0.324304	0.63741	0.13224	0.298504
823	0.313025	0.207754	0.423519	0.0961367	0.656146	0.241871	0.392523
824	0.486904	-0.0852821	0.209712	0.292348	0.511063	0.131913	0.428482
825	0.377327	0.290416	0.526322	0.239264	0.534127	0.412886	0.451282
826	0.449157	0.19498	0.289046	0.306719	0.497329	0.144109	0.266039
827	0.409687	0.285723	0.413648	0.638884	0.497851	0.127581	0.365943
828	0.238751	0.129644	0.372661	0.386838	0.576187	0.441392	0.328542
829	0.443687	0.0107745	0.466027	0.332897	0.590743	0.527812	0.171588
830	0.21313	0.226356	0.50661	0.173254	0.666494	0.300072	0.280705
831	0.268057	0.162001	0.337383	0.324699	0.648132	0.35302	0.240148
832	0.257295	-0.0308495	0.347924	0.687531	0.601755	0.258309	0.323066
833	0.351556	0.306758	0.355272	0.443824	0.468188	0.555746	0.508888
834	0.41238	-0.15348	0.520896	0.274257	0.430623	0.336231	0.292593
835	0.435238	-0.230507	0.490773	0.425337	0.455574	0.379029	0.445792
836	0.531058	-0.0810926	0.28245	0.340932	0.523319	0.141063	0.444158
837	0.37058	0.158699	0.202582	0.311463	0.333771	0.266938	0.453655
838	0.300066	-0.133291	0.374323	0.353028	0.384247	-0.086861	0.345087
839	0.460434	-0.0296561	0.469717	0.204059	0.392686	0.190835	0.233685
840	0.332316	0.0129198	0.337906	0.410606	0.362529	0.0766374	0.223437
841	0.438793	0.262213	0.234205	0.465564	0.47409	-0.0824935	0.346287
842	0.314763	0.0866882	0.316178	0.231599	0.524955	0.293547	0.219651
843	0.381289	-0.00402559	0.250347	0.488937	0.473086	0.274534	0.213245
844	0.0877848	0.284152	0.323254	0.177432	0.402276	0.219692	0.426407
845	0.392923	0.262174	0.503947	0.341058	0.22988	0.0430354	0.265545
846	0.383077	0.144187	0.370194	0.176455	0.433056	0.45385	0.347068
847	0.254849	0.0884723	0.362447	0.457687	0.351453	0.209369	0.30734
848	0.463137	0.0766171	0.339817	0.382062	0.313449	0.504596	0.221524
849	0.400031	0.151587	0.507412	0.391735	0.445868	0.359904	0.459307
850	0.136945	0.471799	0.126615	0.532693	0.397293	0.247743	0.393355
851	0.283203	-0.0556397	0.258884	0.231764	0.514233	0.276911	0.444887
852	0.370736	-0.00850585	0.3437	0.198154	0.422686	0.241006	0.573935
853	0.40753	-0.0982315	0.57143	0.471505	0.443523	0.260857	0.401396
854	0.30012	0.0447594	0.31935	0.344276	0.466893	0.258694	0.0725395
855	0.470221	0.105432	0.407723	0.530271	0.384671	0.367137	0.187587
856	0.425118	0.0140904	0.434406	0.277519	0.519019	0.288805	0.283307
857	0.527449	0.206485	0.245542	0.25199	0.508285	0.351774	0.366287
858	0.395013	0.106289	0.44933	0.351938	0.548412	0.268632	0.270247
859	0.448627	0.092086	0.546548	0.637134	0.561363	0.277941	0.424961
860	0.473244	0.318245	0.357722	0.541734	0.48235	0.405821	0.174957
861	0.367923	-0.0209606	0.22424	0.602895	0.468169	0.138223	0.231052
862	0.232922	-0.0997613	0.367713	0.288217	0.529183	0.544076	0.301416
863	0.448964	-0.0427151	0.394508	0.268153	0.386381	0.0373075	0.325606
864	0.502655	0.160877	0.158447	0.674269	0.374376	-0.19317	0.248656
865	0.377085	0.103041	0.537542	0.284401	0.543105	0.0726999	0.35442
866	0.357921	0.110017	0.299961	0.13647	0.30509	-0.00993127	0.402742
867	0.215268	0.13695	0.558469	-0.040542	0.357655	0.239119	0.273809
868	0.317466	-0.334829	0.620648	0.619135	0.436919	-0.0865962	0.251698
869	0.396866	0.127458	0.404209	0.545346	0.313424	0.0992732	0.364561
870	0.351058	0.0657736	0.381056	0.619327	0.252354	0.211526	0.315039
871	0.291103	0.165951	0.339297	0.596792	0.37543	0.484348	0.122185
872	0.324355	0.0811849	0.275237	0.32356	0.427196	0.222418	0.479026
873	0.352422	0.000692583	0.444053	0.420754	0.465824	0.399059	0.17366
874	0.383642	-0.210253	0.521739	0.502041	0.689326	0.290801	0.134211
875	0.227917	0.0287985	0.128176	0.508683	0.296532	0.335725	0.145093
876	0.462096	0.0719763	0.280188	0.38269	0.0837219	0.218929	-0.0536832
877	0.351799	0.0845379	0.517026	0.369923	0.243327	0.153761	0.468221
878	0.301809	0.162643	0.243695	0.398929	0.590776	0.464181	0.420465
879	0.0154552	0.212607	0.221108	0.289834	0.494671	0.263976	0.352224
880	0.323286	0.180877	0.524222	0.420223	0.381759	0.42706	0.360369
881	0.246965	-0.00907556	0.276317	0.416162	0.299639	0.00448356	0.196528
882	0.291063	0.0192796	0.102944	0.556497	0.512769	0.243941	0.297791
883	0.404645	-0.0664846	0.483441	0.422734	0.256939	0.291838	0.282523
884	0.151908	-0.0599959	0.471879	0.428498	0.592407	0.11653	0.323305
885	0.487162	-0.258483	0.423664	0.535582	0.443496	0.346409	0.362996
886	0.310301	0.386366	0.234016	0.36804	0.560622	0.255952	0.3676
887	0.391866	0.132566	0.282826	0.226944	0.269757	0.104162	0.242281
888	0.1981	0.0359068	0.423911	0.341854	0.314587	0.21805	0.119639
889	0.375592	-0.0136313	0.55324	0.205834	0.546	0.170459	0.268637
890	0.394672	0.336842	0.314608	0.302904	0.407463	0.146442	0.370265
891	0.315873	0.129794	0.15747	0.481749	0.557081	0.297147	0.327761
892	0.188384	0.14419	0.575943	0.24338	0.543111	0.38948	0.405759
893	0.133755	0.280205	0.102687	0.40697	0.510699	0.35363	0.0379294
894	0.249258	0.00162	0.471541	0.578268	0.509684	0.381508	0.468153
895	0.411424	0.228427	0.503313	0.476933	0.553892	0.279587	0.159372
896	0.460168	0.403925	0.540729	0.205702	0.700828	0.0513875	-0.0547466
897	0.455449	-0.0258733	0.414544	0.521113	0.449749	0.359376	0.324694
898	0.376285	-0.0131331	0.354703	0.274727	0.485945	0.170176	0.237819
899	0.418942	0.431927	0.540998	0.262169	0.452949	0.235882	0.334936
900	0.438389	-0.216582	0.256569	0.352103	0.399129	0.34124	0.0801759
901	0.384095	0.0477101	0.372555	0.0676301	0.654623	0.353226	0.319908
902	0.577651	0.0868682	0.313448	0.408552	0.25746	0.391647	0.499906
903	0.118652	0.0723541	0.31672	0.176107	0.509756	0.273059	0.252135
904	0.257747	0.301165	0.2283	0.215812	0.712468	0.249529	-0.00452224
905	0.311607	0.0919409	0.406562	0.437463	0.660873	0.39436	0.334355
906	0.171358	0.103484	0.414047	0.394638	0.566965	-0.0619147	0.315072
907	0.462884	-0.075307	0.231791	0.334989	0.341761	0.204705	0.410992
908	0.364322	0.183957	0.396538	0.00921568	0.479283	-0.317445	0.198875
909	0.330776	0.0650632	0.173138	0.411468	0.461725	0.0062057	0.331642
910	0.118113	0.0387756	0.351484	0.405136	0.607739	0.156687	0.329183
911	0.555806	-0.0340252	0.349398	0.255009	0.453813	0.459138	0.329789
912	0.347724	-0.227982	0.394313	0.083055	0.338532	0.201775	0.250046
913	0.463346	0.101803	0.481729	0.424537	0.442845	0.319699	0.43394
914	-0.0734492	0.206582	0.309181	0.417974	0.378247	0.379802	0.305012
915	0.041504	0.397019	0.188801	0.417853	0.328736	0.360653	0.202583
916	0.25746	0.0181975	0.314919	0.307267	0.577647	0.234079	0.225859
917	0.000581051	0.0622637	0.265733	0.395104	0.184838	0.00530245	0.324738
918	0.292322	0.026884	0.353659	0.366838	0.547851	0.451892	0.13164
919	0.349972	0.133449	0.484852	0.259233	0.284662	0.131801	0.39209
920	0.345563	0.0408944	0.448561	0.166508	0.431111	-0.00854756	0.360844
921	0.540697	0.238497	0.449608	0.215207	0.524489	0.342493	0.326909
922	0.29806	0.204926	0.249164	0.483495	0.563016	0.33068	0.344524
923	0.244798	0.33946	0.421574	0.595851	0.660148	0.3716	0.539974
924	0.46465	0.292854	0.34959	0.479966	0.334389	-0.0482753	0.089223
925	0.339346	0.217419	0.485429	0.603858	0.629601	0.13604	0.188267
926	0.282079	-0.0485474	0.518368	0.465671	0.670545	0.405301	0.313524
927	0.39795	-0.0200135	0.525518	0.325009	0.425184	0.266659	0.396953
928	0.410575	0.212168	0.485535	0.467606	0.573915	0.250607	0.342481
929	0.181484	0.19108	0.382415	0.412096	0.467916	0.429633	0.231379
930	0.269331	0.108995	0.366586	0.0886372	0.444509	0.174543	0.117877
931	0.439058	0.116279	0.367234	0.459924	0.695945	0.252082	0.397156
932	0.229659	-0.0285934	0.292387	0.211173	0.542703	0.190439	0.317594
933	0.532253	-0.0492381	0.454315	0.372948	0.56262	0.382643	0.367487
934	0.398061	0.0650189	0.175991	0.290132	0.560383	0.145837	0.272977
935	0.507164	0.121403	0.34827	0.168557	0.333904	0.277385	0.184398
936	0.313372	-0.0379368	0.278939	0.739206	0.307494	0.112476	0.541393
937	0.476967	0.0670727	0.596742	0.484823	0.576199	0.350664	0.407884
938	0.4114	0.345228	0.44684	0.329036	0.503251	0.0820478	0.423114
939	0.484283	0.00800037	0.471509	0.286609	0.571553	0.363341	0.400928
940	0.348668	0.0869525	0.270693	0.236396	0.381648	-0.034951	0.381335
941	0.2972	-0.0844766	0.160838	0.500092	0.441489	0.387373	0.301864
942	0.0953633	0.0841672	0.434294	0.551196	0.435713	0.39729	0.262326
943	0.356186	0.256977	0.391863	0.30615	0.602669	0.277864	0.364658
944	0.340963	0.394688	0.47115	0.0823333	0.378968	0.310447	0.370027
945	0.364556	-0.248071	0.17322	0.331615	0.272991	-0.0127031	0.0676707
946	0.285347	0.461185	0.447596	0.220187	0.216853	0.0948104	0.336495
947	0.470122	0.132246	0.497576	0.410061	0.648007	0.34801	0.178389
948	0.450528	0.226561	0.492359	0.368644	0.45432	0.0472855	0.21322
949	0.384422	-0.0665078	0.435957	0.361646	0.177983	0.230782	0.17578
950	0.229399	0.270034	0.142093	0.386615	0.396488	0.208339	0.254171
951	0.419737	-0.120554	0.194116	0.279958	0.536172	0.118058	0.404114
952	0.471204	0.162951	0.32773	0.349946	0.558316	0.409392	0.415582
953	0.297542	0.355655	0.577367	0.481242	0.64804	0.257418	0.199861
954	0.538883	0.127622	0.366597	0.546154	0.595621	0.0899739	0.39517
955	0.391834	-0.0228611	0.232177	0.42476	0.490059	0.399197	0.41734
956	0.420852	-0.0734352	0.279598	0.402601	0.629411	0.338154	0.23421
957	0.161861	0.151554	0.455333	0.3565	0.510755	0.036743	0.345946
958	0.247395	0.143095	0.375454	0.139353	0.44489	-0.0165768	0.0779742
959	0.626507	0.0893852	0.526361	0.346608	0.328597	0.333185	0.356808
960	0.254572	0.10156	0.392834	0.39744	0.527065	0.385436	0.311183
961	0.362292	0.133862	0.479723	0.479672	0.391321	0.370527	0.504688
962	0.359329	-0.0114754	0.61172	0.397893	0.603617	0.16903	0.495661
963	0.413374	-0.0935582	0.386384	0.484617	0.246283	0.53648	0.35127
964	0.0606115	-0.0230261	0.454144	0.501885	0.319402	0.334889	0.429398
965	0.498924	0.285617	0.57367	0.484857	0.629476	0.431407	0.364368
966	0.386223	-0.0347891	0.235025	0.46548	0.35467	0.340175	0.308275
967	0.243868	-0.115016	0.505462	0.547795	0.435503	0.100489	0.273385
968	0.0732426	0.175554	0.34931	0.462273	0.554902	0.162471	0.12584
969	0.49122	0.0241371	0.303802	0.410434	0.33426	0.118829	0.307511
970	0.337863	0.0760892	0.206364	0.377508	0.556012	0.453477	0.185916
971	0.347755	0.0278402	0.252847	0.56407	0.473949	0.0695692	0.434819
972	0.405614	-0.0314918	0.471088	0.178206	0.427305	0.171731	0.339267
973	0.305949	0.234851	0.335982	0.107103	0.338753	0.227035	-0.0558465
974	0.130716	-0.287921	0.282599	0.515352	0.485832	0.364538	0.28803
975	0.36307	0.364447	0.476641	0.423907	0.520913	0.367501	0.514791
976	0.610491	0.412394	0.21869	0.208937	0.553723	0.329462	0.354531
977	0.438023	0.128883	0.505549	0.413571	0.483532	0.291244	0.539695
978	0.473544	0.112439	0.30731	0.488213	0.349774	0.268249	0.409419
979	0.203604	0.0266335	0.38455	0.262747	0.515209	0.265913	0.163162
980	0.320957	0.083861	0.298824	0.46886	0.471577	-0.0739665	0.332536
981	0.390938	-0.0708204	0.40342	0.30727	0.435043	0.0681844	0.290981
982	0.608089	0.0161226	0.41486	0.495149	0.64445	0.0725104	0.314176
983	0.385958	0.202078	0.488306	0.10589	0.428765	0.447974	0.21107
984	0.164819	0.214543	0.331569	0.277483	0.483561	0.0239703	0.329222
985	0.266792	0.160029	0.409314	0.0418632	0.567547	0.366918	0.374137
986	0.264724	0.278661	0.480972	0.260235	0.548336	0.245205	0.326171
987	0.0107341	-0.042951	0.14744	0.322292	0.361172	0.131929	0.296813
988	0.540322	0.1009	0.470854	0.449636	0.301667	0.0253639	0.28509
989	0.531904	0.244718	0.292435	0.530652	0.446269	0.21429	0.407126
990	0.305828	0.0539022	0.379637	0.560847	0.577339	0.224532	0.358855
991	0.409784	0.128914	0.553622	0.39338	0.403986	0.152817	0.505924
992	0.526061	-0.178115	0.311451	0.409319	0.374203	0.137945	0.337507
993	0.442693	0.191384	0.366109	0.450098	0.663341	0.26193	0.157146
994	0.42288	0.0870091	0.141583	0.312609	0.556705	0.444705	0.357361
995	0.438866	-0.0224964	0.279588	0.377325	0.45891	0.314064	0.439513
996	0.292625	-0.127021	0.49729	0.602097	0.555245	0.168286	0.191374
997	0.360401	-0.026291	0.442033	0.483235	0.397925	0.332396	0.231699
998	0.456439	0.19621	0.312337	0.623853	0.400711	0.260617	0.441352
999	0.360901	-0.306088	0.257801	0.338091	0.390087	0.288305	0.294952
1000	0.344138	0.10613	0.373364	0.419629	0.449412	0.208187	0.217592
mean	0.348114	0.0927782	0.371079	0.369133	0.474169	0.23383	0.313938
