# Supplementary material for: Genetic dissection of agronomic and quality traits based on association mapping and genomic selection approaches in durum wheat grown in Southern Spain
Source: PLoS One. 2019 Feb 27;14(2):e0211718. doi: 10.1371/journal.pone.0211718 (PMC6392243; doi:10.1371/journal.pone.0211718)
Supplement: S12 Table — (IAS, initial agronomic score; WGP, whole grain protein (%); SW, specific weight (g); YC, yellow colour; GI, gluten index (%); SDS, sedimentation index (cm3); and YIELD, yield (Kg/ha)). Means were calculated for three replications of the durum varieties at the five locations, and one plot per genotype for experimental lines at two sites. (XLSX) [file pone.0211718.s014.xlsx]

## Sheet: Hoja1
S12 Table. Mean values and standard deviation for assessed traits per year and location grown under rainfed conditions. (IAS, initial agronomic score; WGP, whole grain protein (%); SW, specific weight (g); YC, yellow colour; GI, gluten index (%); SDS, sedimentation index (cm3); and YIELD, yield (Kg/ha)). Means were calculated from three replications of the durum varieties at the five locations, a…
			IAS		WGP		SW		YC		GI		SDS		YIELD
Id	Location	Year	Mean	Stdv	Mean	Stdv	Mean	Stdv	Mean	Stdv	Mean	Stdv	Mean	Stdv	Mean	Stdv
DWSP1	ESCACENA	2013	6	-	10.8	-	82.4	-	-	-	-	-	-	-	3503.61	-
DWSP1	ECIJA	2013	6	-	12.81	-	84.1	-	20.5	-	65	-	37	-	4243.48	-
DWSP2	ESCACENA	2013	6.5	-	10.4	-	82.3	-	-	-	-	-	-	-	3960.3	-
DWSP2	ECIJA	2013	7	-	12.5	-	83.7	-	20.1	-	72	-	47	-	4923.65	-
DWSP3	ESCACENA	2013	7	-	9.2	-	81.4	-	-	-	-	-	-	-	4176.85	-
DWSP3	ECIJA	2013	7	-	10.7	-	82.5	-	21.61	-	47	-	29	-	4868.13	-
DWSP4	ESCACENA	2013	6	-	11.4	-	82.7	-	-	-	-	-	-	-	3355.08	-
DWSP4	ECIJA	2013	7	-	10.65	-	83.5	-	18.7	-	67	-	35	-	4496.11	-
DWSP5	ESCACENA	2013	7	-	11.7	-	82.8	-	-	-	-	-	-	-	3949.19	-
DWSP5	ECIJA	2013	7.5	-	12.2	-	82.3	-	19.42	-	70	-	33	-	4469.74	-
DWSP6	ESCACENA	2013	5	-	12.1	-	82.5	-	-	-	-	-	-	-	3663.24	-
DWSP6	ECIJA	2013	6.5	-	12.02	-	83.3	-	19.03	-	36	-	24	-	5610.77	-
DWSP7	ESCACENA	2013	6	-	10.2	-	80.8	-	-	-	-	-	-	-	3815.94	-
DWSP7	ECIJA	2013	6.5	-	11.65	-	85.3	-	19.26	-	30	-	24	-	5676.01	-
DWSP8	ESCACENA	2013	6.5	-	9.6	-	82.3	-	-	-	-	-	-	-	3935.31	-
DWSP8	ECIJA	2013	7	-	10.23	-	82.9	-	19.43	-	94	-	38	-	4457.25	-
DWSP9	ESCACENA	2013	7	-	11.1	-	82.5	-	-	-	-	-	-	-	4704.33	-
DWSP9	ECIJA	2013	7.5	-	9.4	-	81.7	-	19.3	-	48	-	25	-	4637.7	-
DWSP10	ESCACENA	2013	7	-	11.3	-	81.7	-	-	-	-	-	-	-	4317.05	-
DWSP10	ECIJA	2013	7.5	-	10	-	83.1	-	19.92	-	87	-	32	-	3885.34	-
DWSP11	ESCACENA	2013	6.5	-	12.2	-	82.9	-	-	-	-	-	-	-	4375.35	-
DWSP11	ECIJA	2013	7	-	11.9	-	84.3	-	20.5	-	46	-	35	-	4496.11	-
DWSP12	ESCACENA	2013	7	-	10.9	-	83.1	-	-	-	-	-	-	-	4357.3	-
DWSP12	ECIJA	2013	7	-	11.6	-	82.7	-	18.6	-	100	-	29	-	4033.87	-
DWSP13	ESCACENA	2013	7	-	11.5	-	84	-	-	-	-	-	-	-	5744.03	-
DWSP13	ECIJA	2013	7	-	11.9	-	83.3	-	19.72	-	14	-	18	-	4423.93	-
DWSP14	ESCACENA	2013	5.5	-	10.7	-	82.3	-	-	-	-	-	-	-	4397.56	-
DWSP14	ECIJA	2013	6.5	-	10.7	-	83.1	-	18.78	-	66	-	30	-	5033.31	-
DWSP15	ESCACENA	2013	6.5	-	11.9	-	84.3	-	-	-	-	-	-	-	4033.87	-
DWSP15	ECIJA	2013	7	-	12	-	85.1	-	17.92	-	53	-	31	-	4300.39	-
DWSP16	ESCACENA	2013	5	-	11.3	-	84	-	-	-	-	-	-	-	4766.8	-
DWSP16	ECIJA	2013	7	-	12.3	-	85.5	-	18.5	-	56	-	29	-	3689.62	-
DWSP17	ESCACENA	2013	7	-	9.8	-	83.7	-	-	-	-	-	-	-	4361.47	-
DWSP17	ECIJA	2013	8	-	10.4	-	84.1	-	17.85	-	79	-	34	-	3720.16	-
DWSP18	ESCACENA	2013	6	-	11.2	-	84.8	-	-	-	-	-	-	-	4766.8	-
DWSP18	ECIJA	2013	7	-	10.5	-	84.5	-	17.8	-	83	-	35	-	4770.96	-
DWSP19	ESCACENA	2013	7	-	12	-	83.5	-	-	-	-	-	-	-	5467.8	-
DWSP19	ECIJA	2013	7.5	-	13.5	-	82.1	-	18.3	-	45	-	30	-	4118.55	-
DWSP20	ESCACENA	2013	6.5	-	13.2	-	82.1	-	-	-	-	-	-	-	4707.11	-
DWSP20	ECIJA	2013	7	-	13	-	81.5	-	19.9	-	54	-	34	-	3990.84	-
DWSP21	ESCACENA	2013	6.5	-	12.5	-	83.3	-	-	-	-	-	-	-	4507.22	-
DWSP21	ECIJA	2013	7	-	11.2	-	82.5	-	21.2	-	72	-	39	-	4537.76	-
DWSP22	ESCACENA	2013	6.5	-	10.3	-	82.4	-	-	-	-	-	-	-	4171.29	-
DWSP22	ECIJA	2013	7	-	10.3	-	81.3	-	19.4	-	87	-	45	-	4299	-
DWSP23	ESCACENA	2013	6	-	10	-	82.8	-	-	-	-	-	-	-	4483.62	-
DWSP23	ECIJA	2013	7	-	10.4	-	84.5	-	19.2	-	96	-	52	-	4769.57	-
DWSP24	ESCACENA	2013	6	-	11.8	-	82.1	-	-	-	-	-	-	-	4068.57	-
DWSP24	ECIJA	2013	6.5	-	11.7	-	81.7	-	20.1	-	64	-	40	-	3847.86	-
DWSP25	ESCACENA	2013	6.5	-	12.2	-	84.5	-	-	-	-	-	-	-	4615.49	-
DWSP25	ECIJA	2013	7.5	-	12.4	-	83.5	-	19.5	-	58	-	32	-	4948.64	-
DWSP26	ESCACENA	2013	6	-	11	-	83.2	-	-	-	-	-	-	-	3979.73	-
DWSP26	ECIJA	2013	7	-	11.7	-	82.7	-	19.5	-	81	-	43	-	4994.45	-
DWSP27	ESCACENA	2013	6	-	11.3	-	82.8	-	-	-	-	-	-	-	4074.13	-
DWSP27	ECIJA	2013	7.5	-	10.7	-	81.5	-	20.8	-	64	-	30	-	4369.79	-
DWSP28	ESCACENA	2013	7	-	12.1	-	84.8	-	-	-	-	-	-	-	5034.7	-
DWSP28	ECIJA	2013	7	-	10.9	-	83.3	-	19.04	-	82	-	45	-	4827.87	-
DWSP29	ESCACENA	2013	6	-	11	-	83.5	-	-	-	-	-	-	-	5251.25	-
DWSP29	ECIJA	2013	7	-	10.3	-	81.7	-	19.57	-	56	-	25	-	3809	-
DWSP30	ESCACENA	2013	7	-	11.5	-	80.8	-	-	-	-	-	-	-	4766.8	-
DWSP30	ECIJA	2013	7	-	11.8	-	82.1	-	19.05	-	56	-	31	-	4038.03	-
DWSP31	ESCACENA	2013	6.5	-	12.1	-	82.4	-	-	-	-	-	-	-	5952.25	-
DWSP31	ECIJA	2013	7.5	-	13.6	-	82.9	-	18.34	-	46	-	37	-	3695.17	-
DWSP32	ESCACENA	2013	7	-	11.9	-	84	-	-	-	-	-	-	-	4347.58	-
DWSP32	ECIJA	2013	7.5	-	10.1	-	82.7	-	19.06	-	30	-	26	-	3756.25	-
DWSP33	ESCACENA	2013	6	-	10.8	-	85.1	-	-	-	-	-	-	-	4701.55	-
DWSP33	ECIJA	2013	6.5	-	11	-	84.3	-	19.1	-	78	-	33	-	3732.65	-
DWSP34	ESCACENA	2013	7.5	-	10.4	-	84.6	-	-	-	-	-	-	-	5328.98	-
DWPS34	ECIJA	2013	7.5	-	10.4	-	83.3	-	18.88	-	85	-	46	-	3542.48	-
DWSP35	ESCACENA	2013	6	-	11.8	-	83	-	-	-	-	-	-	-	5372.02	-
DWSP35	ECIJA	2013	7	-	13	-	82.7	-	19.6	-	55	-	57	-	3704.89	-
DWSP36	ESCACENA	2013	6	-	10.9	-	81.4	-	-	-	-	-	-	-	4380.9	-
DWSP36	ECIJA	2013	7	-	8.9	-	80.3	-	18.22	-	68	-	34	-	3518.88	-
DWSP37	ESCACENA	2014	6	-	16	-	82.9	-	-	-	-	-	-	-	4268.46	-
DWSP37	ECIJA	2014	-	-	18.79	-	79.5	-	20.15	-	43	-	41	-	2141.87	-
DWSP38	ESCACENA	2014	6.5	-	14.3	-	79	-	-	-	-	-	-	-	3452.25	-
DWSP38	ECIJA	2014	-	-	16.78	-	75.1	-	19.58	-	61	-	55	-	1919.77	-
DWSP39	ESCACENA	2014	6.5	-	14.9	-	80.8	-	-	-	-	-	-	-	3893.67	-
DWSP39	ECIJA	2014	-	-	16.98	-	77.5	-	21.74	-	48	-	51	-	1903.11	-
DWSP40	ESCACENA	2014	7	-	14.6	-	78.7	-	-	-	-	-	-	-	4115.77	-
DWSP40	ECIJA	2014	-	-	16.32	-	75.2	-	23.59	-	29	-	40	-	1905.89	-
DWSP41	ESCACENA	2014	6.5	-	14.7	-	78.6	-	-	-	-	-	-	-	4019.99	-
DWSP41	ECIJA	2014	-	-	17.51	-	71.8	-	23.45	-	42	-	49	-	1785.12	-
DWSP42	ESCACENA	2014	6.5	-	14.9	-	79.6	-	-	-	-	-	-	-	4589.12	-
DWSP42	ECIJA	2014	-	-	16.78	-	72.9	-	20.26	-	45	-	51	-	1968.35	-
DWSP43	ESCACENA	2014	6	-	14.8	-	77	-	-	-	-	-	-	-	3840.92	-
DWSP43	ECIJA	2014	-	-	16.33	-	73.4	-	23.36	-	60	-	48	-	1941.98	-
DWSP44	ESCACENA	2014	6.5	-	13.9	-	81.5	-	-	-	-	-	-	-	4526.65	-
DWSP44	ECIJA	2014	-	-	15.25	-	77.7	-	20.97	-	47	-	48	-	2305.66	-
DWSP45	ESCACENA	2014	6.5	-	14.7	-	80.2	-	-	-	-	-	-	-	5741.25	-
DWSP45	ECIJA	2014	-	-	16.33	-	74.6	-	22.41	-	65	-	51	-	1997.5	-
DWSP46	ESCACENA	2014	6.5	-	14.5	-	75.8	-	-	-	-	-	-	-	3767.35	-
DWSP46	ECIJA	2014	-	-	13.59	-	77.1	-	21.02	-	66	-	48	-	2237.65	-
DWSP47	ESCACENA	2014	7	-	14.9	-	75.9	-	-	-	-	-	-	-	3635.48	-
DWSP47	ECIJA	2014	-	-	14.09	-	76.1	-	21.88	-	76	-	54	-	2287.62	-
DWSP48	ESCACENA	2014	7	-	14.8	-	80.6	-	-	-	-	-	-	-	4210.16	-
DWSP48	ECIJA	2014	-	-	13.92	-	80.4	-	19.87	-	63	-	47	-	2447.25	-
DWSP49	ESCACENA	2014	6.5	-	14.5	-	82.5	-	-	-	-	-	-	-	4637.7	-
DWSP49	ECIJA	2014	-	-	16.46	-	77.4	-	20.75	-	67	-	62	-	1433.93	-
DWSP50	ESCACENA	2014	6	-	14.9	-	80.2	-	-	-	-	-	-	-	327.596	-
DWSP50	ECIJA	2014	-	-	15.5	-	76	-	20.33	-	46	-	45	-	2011.38	-
DWSP51	ESCACENA	2014	6.5	-	15.2	-	77.9	-	-	-	-	-	-	-	3385.62	-
DWSP51	ECIJA	2014	-	-	14.91	-	77.6	-	21.86	-	76.7	-	54	-	2508.33	-
DWSP52	ESCACENA	2014	6	-	14.4	-	79.7	-	-	-	-	-	-	-	4008.88	-
DWSP52	ECIJA	2014	-	-	15.19	-	76.8	-	22.33	-	66.1	-	52	-	2847.03	-
DWSP53	ESCACENA	2014	6.5	-	15.6	-	81.5	-	-	-	-	-	-	-	4601.61	-
DWSP53	ECIJA	2014	-	-	16.18	-	77	-	19.64	-	58	-	49	-	2269.57	-
DWSP54	ESCACENA	2014	6.5	-	15.2	-	81.9	-	-	-	-	-	-	-	4450.31	-
DWSP54	ECIJA	2014	-	-	16.09	-	79.2	-	20.36	-	66	-	49	-	2287.62	-
DWSP55	ESCACENA	2014	6.5	-	14.9	-	80.6	-	-	-	-	-	-	-	4346.2	-
DWSP55	ECIJA	2014	-	-	15.85	-	77	-	20.45	-	74	-	42	-	2268.18	-
DWSP56	ESCACENA	2014	6	-	14.6	-	80.9	-	-	-	-	-	-	-	4429.48	-
DWSP56	ECIJA	2014	-	-	15.19	-	78.1	-	23.73	-	78	-	64	-	2248.75	-
DWSP57	ESCACENA	2014	6.5	-	14.3	-	81.8	-	32.4	-	-	-	-	-	4633.54	-
DWSP57	ECIJA	2014	-	-	15.59	-	76.8	-	20.48	-	85	-	65	-	1689.34	-
DWSP58	ESCACENA	2014	6.5	-	14.9	-	78.5	-	-	-	-	-	-	-	4100.5	-
DWSP58	ECIJA	2014	-	-	14.12	-	77.9	-	22.5	-	69	-	67	-	2390.34	-
DWSP59	ESCACENA	2014	6	-	14.5	-	81	-	-	-	-	-	-	-	3917.27	-
DWSP59	ECIJA	2014	-	-	15.29	-	78.1	-	20.78	-	89	-	56	-	2304.28	-
DWSP60	ESCACENA	2014	6	-	14.2	-	79	-	-	-	-	-	-	-	3592.45	-
DWSP60	ECIJA	2014	-	-	14.33	-	75.9	-	20.55	-	59	-	55	-	2390.34	-
DWSP61	ESCACENA	2014	6	-	13.8	-	80.3	-	-	-	-	-	-	-	4071.35	-
DWSP61	ECIJA	2014	-	-	15.46	-	76.4	-	22.34	-	25	-	56	-	2680.46	-
DWSP62	ESCACENA	2014	6	-	14	-	79.1	-	-	-	-	-	-	-	3552.19	-
DWSP62	ECIJA	2014	-	-	15.37	-	74.8	-	22.26	-	42	-	44	-	2240.42	-
DWSP63	ESCACENA	2014	6	-	15	-	77	-	-	-	-	-	-	-	3384.23	-
DWSP63	ECIJA	2014	-	-	15.29	-	75	-	22.4	-	82	-	49	-	2302.89	-
DWSP64	ESCACENA	2014	7	-	15.7	-	76.5	-	-	-	-	-	-	-	3578.57	-
DWSP64	ECIJA	2014	-	-	16.15	-	76.6	-	20.93	-	41	-	45	-	2390.34	-
DWSP65	ESCACENA	2014	6.5	-	15.5	-	78.3	-	-	-	-	-	-	-	4026.93	-
DWSP65	ECIJA	2014	-	-	15.9	-	78	-	22.33	-	56	-	44	-	2465.3	-
DWSP66	ESCACENA	2014	7	-	15.3	-	78.5	-	-	-	-	-	-	-	4193.5	-
DWSP66	ECIJA	2014	-	-	15.57	-	77.1	-	22.91	-	34	-	47	-	2373.68	-
DWSP67	ESCACENA	2014	6.5	-	14.6	-	78	-	-	-	-	-	-	-	4323.99	-
DWSP67	ECIJA	2014	-	-	14.58	-	78.6	-	19.97	-	64	-	56	-	2847.03	-
DWSP68	ESCACENA	2014	6.5	-	13.9	-	79	-	-	-	-	-	-	-	4108.83	-
DWSP68	ECIJA	2014	-	-	14.29	-	78.1	-	22.03	-	66	-	50	-	2409.77	-
DWSP69	ESCACENA	2014	7	-	14	-	80.8	-	-	-	-	-	-	-	4133.81	-
DWSP69	ECIJA	2014	-	-	13.71	-	77.5	-	22.2	-	70	-	52	-	2397.28	-
DWSP70	ESCACENA	2014	6.5	-	14.1	-	82.5	-	-	-	-	-	-	-	4941.7	-
DWSP70	ECIJA	2014	-	-	15.9	-	77.7	-	20.61	-	51	-	49	-	2494.45	-
DWSP71	ESCACENA	2014	7	-	14.3	-	77.8	-	-	-	-	-	-	-	4067.18	-
DWSP71	ECIJA	2014	-	-	15.03	-	76.8	-	21.51	-	61	-	53	-	2554.14	-
DWSP72	ESCACENA	2014	6.5	-	15.5	-	79.8	-	-	-	-	-	-	-	3970.02	-
DWSP72	ECIJA	2014	-	-	15.64	-	79.5	-	20.3	-	78	-	52	-	2116.88	-
DWSP73	ESCACENA	2014	6.5	-	14.6	-	82.3	-	-	-	-	-	-	-	4702.94	-
DWSP73	ECIJA	2014	-	-	14.81	-	80.4	-	22.27	-	45	-	42	-	2724.88	-
DWSP74	ESCACENA	2014	6.5	-	14.2	-	82.1	-	-	-	-	-	-	-	4584.95	-
DWSP74	ECIJA	2014	-	-	15.98	-	78.4	-	22.06	-	66	-	55	-	2409.77	-
DWSP75	ESCACENA	2014	6.5	-	15.5	-	82.4	-	-	-	-	-	-	-	4254.58	-
DWSP75	ECIJA	2014	-	-	16.3	-	78.6	-	20.45	-	76	-	50	-	2561.08	-
DWSP76	ESCACENA	2014	7	-	15.1	-	81	-	-	-	-	-	-	-	4301.78	-
DWSP76	ECIJA	2014	-	-	15.41	-	76.6	-	22.57	-	83	-	50	-	2515.27	-
DWSP77	ESCACENA	2014	6	-	14.6	-	80.5	-	-	-	-	-	-	-	3951.97	-
DWSP77	ECIJA	2014	-	-	15.15	-	78.2	-	23.68	-	67.4	-	54	-	2516.66	-
DWSP78	ESCACENA	2014	6.5	-	14.6	-	80.9	-	-	-	-	-	-	-	3774.29	-
DWSP78	ECIJA	2014	-	-	13.74	-	78.8	-	21.73	-	79	-	49	-	2838.7	-
DWSP79	ESCACENA	2014	6.5	-	14.6	-	81.7	-	-	-	-	-	-	-	3800.67	-
DWSP79	ECIJA	2014	-	-	14.35	-	78.4	-	21.18	-	54	-	48	-	2519.43	-
DWSP80	ESCACENA	2014	7	-	14.9	-	81	-	-	-	-	-	-	-	4548.86	-
DWSP80	ECIJA	2014	-	-	15.44	-	77.4	-	21.52	-	39	-	48	-	2034.98	-
DWSP81	ESCACENA	2014	6.5	-	14.7	-	82.8	-	-	-	-	-	-	-	4669.63	-
DWSP81	ECIJA	2014	-	-	13.54	-	81.2	-	21.16	-	50	-	50	-	2438.92	-
DWSP82	ESCACENA	2014	6.5	-	14.8	-	75.3	-	-	-	-	-	-	-	3542.48	-
DWSP82	ECIJA	2014	-	-	12.6	-	76.6	-	21.72	-	66	-	40	-	2465.3	-
DWSP83	ESCACENA	2014	7	-	14.9	-	80	-	-	-	-	-	-	-	3360.63	-
DWSP83	ECIJA	2014	-	-	14.22	-	77.1	-	22.58	-	98	-	54	-	2062.74	-
DWSP84	ESCACENA	2014	6.5	-	14.3	-	80.6	-	-	-	-	-	-	-	4516.94	-
DWSP84	ECIJA	2014	-	-	13.51	-	76.3	-	22.45	-	65	-	45	-	2033.59	-
DWSP85	ESCACENA	2014	6.5	-	15.5	-	79.6	-	-	-	-	-	-	-	4042.2	-
DWSP85	ECIJA	2014	-	-	13.99	-	77.9	-	23.87	-	48	-	50	-	2312.6	-
DWSP86	ECIJA	2015	-	-	12.42	-	85.7	-	20.2	-	69	-	54	-	4505.83	-
DWSP86	ESCACENA	2015	7	-	13.9	-	81.9	-	-	-	-	-	-	-	3839.53	-
DWSP87	ECIJA	2015	-	-	12.45	-	85.2	-	21.9	-	59	-	57	-	4317.05	-
DWSP87	ESCACENA	2015	-	-	13.8	-	82.1	-	-	-	-	-	-	-	4343.42	-
DWSP88	ECIJA	2015	-	-	13.1	-	84.9	-	22.5	-	83	-	61	-	4035.26	-
DWSP88	ESCACENA	2015	7	-	12.9	-	82.6	-	-	-	-	-	-	-	4058.86	-
DWSP89	ECIJA	2015	-	-	13.03	-	85.3	-	20.2	-	69	-	51	-	4684.9	-
DWSP89	ESCACENA	2015	-	-	14.1	-	83.2	-	-	-	-	-	-	-	4458.63	-
DWSP90	ECIJA	2015	-	-	14.15	-	85.5	-	21.7	-	46	-	46	-	4187.95	-
DWSP90	ESCACENA	2015	7.5	-	13.6	-	83	-	-	-	-	-	-	-	4149.08	-
DWSP91	ECIJA	2015	-	-	13.27	-	86.5	-	19.7	-	48	-	40	-	4770.96	-
DWSP91	ESCACENA	2015	7.5	-	13.9	-	83.9	-	-	-	-	-	-	-	4174.07	-
DWSP92	ECIJA	2015	-	-	12.91	-	85.8	-	21.1	-	49	-	43	-	4584.95	-
DWSP92	ESCACENA	2015	7	-	13.9	-	83.7	-	-	-	-	-	-	-	3920.04	-
DWSP93	ECIJA	2015	-	-	13.15	-	83.1	-	21.3	-	61	-	56	-	4312.88	-
DWSP93	ESCACENA	2015	7	-	14.7	-	80.7	-	-	-	-	-	-	-	3867.3	-
DWSP94	ECIJA	2015	-	-	12.9	-	84.5	-	21.9	-	25	-	32	-	4922.27	-
DWSP94	ESCACENA	2015	7.5	-	13.7	-	81.6	-	-	-	-	-	-	-	4644.64	-
DWSP95	ECIJA	2015	-	-	13.73	-	85.5	-	22.3	-	27	-	50	-	4920.88	-
DWSP95	ESCACENA	2015	6.5	-	13.4	-	83.5	-	-	-	-	-	-	-	4776.51	-
DWSP96	ECIJA	2015	-	-	12.42	-	86	-	20.9	-	46	-	44	-	4975.01	-
DWSP96	ESCACENA	2015	7	-	12.8	-	82.5	-	-	-	-	-	-	-	4877.85	-
DWSP97	ECIJA	2015	-	-	11.55	-	83.7	-	20.1	-	81	-	41	-	3868.68	-
DWSP97	ESCACENA	2015	7	-	13.4	-	79.1	-	-	-	-	-	-	-	4854.25	-
DWSP98	ECIJA	2015	-	-	12.59	-	84.9	-	20.2	-	74	-	58	-	4498.89	-
DWSP98	ESCACENA	2015	7	-	13.1	-	81.9	-	-	-	-	-	-	-	4435.04	-
DWSP99	ECIJA	2015	-	-	14.22	-	86.4	-	20.1	-	46	-	42	-	3813.16	-
DWSP99	ESCACENA	2015	7.5	-	14.1	-	84.4	-	-	-	-	-	-	-	3871.46	-
DWSP100	ECIJA	2015	-	-	12.62	-	85	-	20.7	-	52	-	46	-	4279.57	-
DWSP100	ESCACENA	2015	7	-	12.6	-	83.1	-	-	-	-	-	-	-	4360.08	-
DWSP101	ECIJA	2015	-	-	11.2	-	85.8	-	21.2	-	23	-	34	-	4146.31	-
DWSP101	ESCACENA	2015	7	-	12.7	-	83.2	-	-	-	-	-	-	-	3924.21	-
DWSP102	ECIJA	2015	-	-	11.79	-	84.8	-	23	-	75	-	51	-	4142.14	-
DWSP102	ESCACENA	2015	7	-	14.7	-	82	-	-	-	-	-	-	-	3491.12	-
DWSP103	ECIJA	2015	-	-	14.32	-	84.7	-	21.7	-	49	-	49	-	4317.05	-
DWSP103	ESCACENA	2015	6.5	-	14.4	-	81.9	-	-	-	-	-	-	-	4090.78	-
DWSP104	ECIJA	2015	-	-	13.16	-	85.9	-	21.8	-	44	-	43	-	4375.35	-
DWSP104	ESCACENA	2015	7	-	14.3	-	83.3	-	-	-	-	-	-	-	4371.18	-
DWSP105	ECIJA	2015	-	-	12.03	-	84.3	-	22.3	-	62	-	47	-	4224.04	-
DWSP105	ESCACENA	2015	6	-	14.1	-	80.7	-	-	-	-	-	-	-	4201.83	-
DWSP106	ECIJA	2015	-	-	13.9	-	84.2	-	22.1	-	41	-	51	-	5348.42	-
DWSP106	ESCACENA	2015	7	-	13.9	-	83.3	-	-	-	-	-	-	-	3584.12	-
DWSP107	ECIJA	2015	-	-	13	-	85.3	-	21.2	-	48	-	45	-	4533.59	-
DWSP107	ESCACENA	2015	5	-	14.1	-	81.1	-	-	-	-	-	-	-	3942.25	-
DWSP108	ECIJA	2015	-	-	13.25	-	85	-	21.5	-	62	-	47	-	4435.04	-
DWSP108	ESCACENA	2015	6	-	14.1	-	81.3	-	-	-	-	-	-	-	4125.49	-
DWSP109	ECIJA	2015	-	-	13.38	-	84.3	-	20.3	-	52	-	44	-	4168.52	-
DWSP109	ESCACENA	2015	5.5	-	15.9	-	80	-	-	-	-	-	-	-	4443.36	-
DWSP110	ECIJA	2015	-	-	13.57	-	84.3	-	20.9	-	53	-	44	-	4176.85	-
DWSP110	ESCACENA	2015	6	-	14.7	-	81.3	-	-	-	-	-	-	-	4369.79	-
DWSP111	ECIJA	2015	-	-	13.21	-	85.6	-	22.6	-	68	-	68	-	4247.64	-
DWSP111	ESCACENA	2015	6.5	-	13.9	-	83	-	-	-	-	-	-	-	4450.31	-
DWSP112	ECIJA	2015	-	-	12.83	-	85.9	-	21.9	-	45	-	48	-	4428.1	-
DWSP112	ESCACENA	2015	7	-	14.7	-	82.8	-	-	-	-	-	-	-	4555.8	-
DWSP113	ECIJA	2015	-	-	12.49	-	85.8	-	22.2	-	81	-	54	-	4093.56	-
DWSP113	ESCACENA	2015	6	-	13.5	-	82.3	-	-	-	-	-	-	-	4233.76	-
DWSP114	ECIJA	2015	-	-	13.07	-	87.3	-	21.2	-	68	-	64	-	4021.38	-
DWSP114	ESCACENA	2015	6	-	14.4	-	83.2	-	-	-	-	-	-	-	4046.36	-
DWSP115	ECIJA	2015	-	-	14.83	-	85.3	-	20.2	-	59	-	57	-	3492.5	-
DWSP115	ESCACENA	2015	7	-	14	-	83.7	-	-	-	-	-	-	-	4483.62	-
DWSP116	ECIJA	2015	-	-	12.91	-	86.5	-	20.3	-	40	-	42	-	4093.56	-
DWSP116	ESCACENA	2015	6.5	-	13.8	-	84	-	-	-	-	-	-	-	4938.92	-
DWSP117	ECIJA	2015	-	-	13.11	-	83	-	23.3	-	63	-	54	-	3409.22	-
DWSP117	ESCACENA	2015	6	-	13.8	-	80.4	-	-	-	-	-	-	-	4321.21	-
DWSP118	ECIJA	2015	-	-	13.5	-	82.8	-	25.3	-	47	-	49	-	3266.24	-
DWSP118	ESCACENA	2015	7	-	12.6	-	81.7	-	-	-	-	-	-	-	4793.17	-
DWSP119	ECIJA	2015	-	-	14.5	-	83.5	-	21.9	-	46	-	55	-	3108	-
DWSP119	ESCACENA	2015	7	-	14.5	-	81.8	-	-	-	-	-	-	-	4766.8	-
DWSP120	ECIJA	2015	-	-	13.74	-	83.1	-	21.7	-	37	-	51	-	4106.05	-
DWSP120	ESCACENA	2015	7	-	14.5	-	80.6	-	-	-	-	-	-	-	4358.69	-
DWSP121	ECIJA	2015	-	-	13.9	-	85.9	-	24	-	59	-	51	-	4580.79	-
DWSP121	ESCACENA	2015	6	-	15.4	-	83.1	-	-	-	-	-	-	-	4500.28	-
DWSP122	ECIJA	2015	-	-	11.67	-	85.4	-	20.1	-	72	-	52	-	3940.87	-
DWSP122	ESCACENA	2015	6	-	14	-	81.3	-	-	-	-	-	-	-	4132.43	-
DWSP123	ECIJA	2015	-	-	13.22	-	84.8	-	23.8	-	60	-	57	-	3864.52	-
DWSP123	ESCACENA	2015	6.5	-	15.2	-	81.9	-	-	-	-	-	-	-	4869.52	-
DWSP124	ECIJA	2015	-	-	14.07	-	86.3	-	23.4	-	55	-	48	-	4286.51	-
DWSP124	ESCACENA	2015	6.5	-	14.2	-	82.4	-	-	-	-	-	-	-	5535.81	-
DWSP125	ECIJA	2015	-	-	13.32	-	83.8	-	20.3	-	70	-	54	-	3732.65	-
DWSP125	ESCACENA	2015	6.5	-	13.4	-	81.1	-	-	-	-	-	-	-	4793.17	-
DWSP126	ECIJA	2015	-	-	12.68	-	84.1	-	20.5	-	71	-	51	-	4088.01	-
DWSP126	ESCACENA	2015	6.5	-	13	-	80.3	-	-	-	-	-	-	-	4748.75	-
DWSP127	ECIJA	2015	-	-	13.23	-	84.7	-	24.3	-	52	-	45	-	4500.28	-
DWSP127	ESCACENA	2015	6.5	-	15.3	-	81.2	-	-	-	-	-	-	-	4805.66	-
DWSP128	ECIJA	2015	-	-	12.62	-	84.8	-	22.3	-	85	-	52	-	4065.8	-
DWSP128	ESCACENA	2015	6	-	14.1	-	81.4	-	-	-	-	-	-	-	4296.22	-
DWSP129	ECIJA	2015	-	-	14.03	-	83.7	-	21.6	-	75	-	49	-	3653.53	-
DWSP129	ESCACENA	2015	6.5	-	13.8	-	81.1	-	-	-	-	-	-	-	4702.94	-
DWSP130	ECIJA	2015	-	-	12.84	-	83.4	-	22.1	-	57	-	39	-	4054.69	-
DWSP130	ESCACENA	2015	6	-	13.5	-	80	-	-	-	-	-	-	-	4346.2	-
DWSP131	ECIJA	2015	-	-	13.8	-	84.3	-	22.9	-	71	-	47	-	4308.72	-
DWSP131	ESCACENA	2015	7	-	14.6	-	80.2	-	-	-	-	-	-	-	4652.97	-
DWSP132	ECIJA	2015	-	-	14.15	-	84.6	-	20.9	-	60	-	58	-	4010.27	-
DWSP132	ESCACENA	2015	6.5	-	14.1	-	82.6	-	-	-	-	-	-	-	4375.35	-
DWSP133	ECIJA	2015	-	-	12.45	-	86	-	20.8	-	44	-	38	-	3809	-
DWSP133	ESCACENA	2015	6	-	13.1	-	83.5	-	-	-	-	-	-	-	5310.94	-
DWSP134	ECIJA	2015	-	-	14.05	-	83.8	-	19.7	-	36	-	39	-	4047.75	-
DWSP134	ESCACENA	2015	6	-	14.7	-	81.4	-	-	-	-	-	-	-	5083.29	-
DWSP135	ECIJA	2015	-	-	13.52	-	82.6	-	22.6	-	66	-	46	-	4293.45	-
DWSP135	ESCACENA	2015	6.5	-	14.2	-	79.7	-	-	-	-	-	-	-	5539.98	-
DWSP136	ECIJA	2015	-	-	13.09	-	86.1	-	22	-	96	-	53	-	4297.61	-
DWSP136	ESCACENA	2015	6.5	-	14.2	-	81.8	-	-	-	-	-	-	-	4414.21	-
DWSP137	ECIJA	2015	-	-	14.72	-	84.4	-	23.7	-	94	-	56	-	4093.56	-
DWSP137	ESCACENA	2015	6	-	14	-	79.4	-	-	-	-	-	-	-	4308.72	-
DWSP138	ECIJA	2015	-	-	12.56	-	85.4	-	24.3	-	58	-	54	-	4253.19	-
DWSP138	ESCACENA	2015	6	-	13.9	-	81.4	-	-	-	-	-	-	-	4522.49	-
DWSP139	ECIJA	2015	-	-	12.78	-	87.2	-	22.9	-	7	-	22	-	4079.68	-
DWSP139	ESCACENA	2015	6	-	13	-	83.5	-	-	-	-	-	-	-	4437.81	-
DWSP140	ECIJA	2015	-	-	12.58	-	84.9	-	21.7	-	56	-	47	-	3950.58	-
DWSP140	ESCACENA	2015	7	-	12.9	-	82.1	-	-	-	-	-	-	-	5016.66	-
DWSP141	ECIJA	2015	-	-	12.14	-	87.2	-	20.8	-	86	-	51	-	4386.45	-
DWSP141	ESCACENA	2015	6.5	-	13.5	-	82.9	-	-	-	-	-	-	-	4528.04	-
DWSP142	ECIJA	2015	-	-	13.01	-	85.9	-	21.8	-	67	-	52	-	4261.52	-
DWSP142	ESCACENA	2015	7	-	14.5	-	81.9	-	-	-	-	-	-	-	4215.71	-
DWSP143	ECIJA	2015	-	-	13.48	-	85.5	-	21.7	-	47	-	43	-	4042.2	-
DWSP143	ESCACENA	2015	7	-	14	-	81.6	-	-	-	-	-	-	-	4178.23	-
DWSP144	ECIJA	2015	-	-	14.42	-	81	-	22.3	-	39	-	50	-	4367.02	-
DWSP144	ESCACENA	2015	6.5	-	14.6	-	77.4	-	-	-	-	-	-	-	4108.83	-
DWSP145	ECIJA	2015	-	-	14.54	-	84.3	-	22.9	-	28	-	52	-	4253.19	-
DWSP145	ESCACENA	2015	6.5	-	15.5	-	80.5	-	-	-	-	-	-	-	4508.61	-
DWSP146	ECIJA	2015	-	-	14.21	-	85	-	19.5	-	5	-	22	-	4697.39	-
DWSP146	ESCACENA	2015	6.5	-	14.9	-	81.1	-	-	-	-	-	-	-	4847.31	-
DWSP147	ECIJA	2015	-	-	14.55	-	85.4	-	21.6	-	47	-	51	-	4626.6	-
DWSP147	ESCACENA	2015	6.5	-	15	-	81.2	-	-	-	-	-	-	-	4919.49	-
DWSP148	ECIJA	2015	-	-	14.39	-	84.2	-	21.6	-	30	-	33	-	4568.3	-
DWSP148	ESCACENA	2015	6.5	-	14.7	-	80.5	-	-	-	-	-	-	-	5000	-
DWSP149	ECIJA	2015	-	-	13.52	-	84.5	-	21.9	-	65	-	63	-	4063.02	-
DWSP149	ESCACENA	2015	6.5	-	14.8	-	81.7	-	-	-	-	-	-	-	4827.87	-
DWSP150	ECIJA	2015	-	-	13.56	-	84.3	-	22	-	68	-	52	-	4103.28	-
DWSP150	ESCACENA	2015	6.5	-	15.4	-	80.7	-	-	-	-	-	-	-	4579.4	-
DWSP151	ECIJA	2015	-	-	14.34	-	84.7	-	21.7	-	58	-	49	-	4465.57	-
DWSP151	ESCACENA	2015	7	-	15	-	81.3	-	-	-	-	-	-	-	4669.63	-
DWSP152	ECIJA	2015	-	-	12.86	-	86.8	-	20.8	-	81	-	47	-	4741.81	-
DWSP152	ESCACENA	2015	7	-	14.4	-	82.7	-	-	-	-	-	-	-	4601.61	-
DWSP153	ECIJA	2015	-	-	13.52	-	83.5	-	24.9	-	51	-	44	-	4672.4	-
DWSP153	ESCACENA	2015	6.5	-	15.2	-	79.4	-	-	-	-	-	-	-	4614.1	-
DWSP154	ECIJA	2015	-	-	14.17	-	85	-	23.7	-	55	-	47	-	4850.08	-
DWSP154	ESCACENA	2015	7	-	14.2	-	81.5	-	-	-	-	-	-	-	4590.51	-
DWSP155	ECIJA	2015	-	-	15.2	-	86.1	-	23.4	-	48	-	44	-	4414.21	-
DWSP155	ESCACENA	2015	6.5	-	15.3	-	81.7	-	-	-	-	-	-	-	4335.09	-
DWSP156	ECIJA	2015	-	-	14.57	-	85.8	-	21	-	49	-	50	-	4523.88	-
DWSP156	ESCACENA	2015	6.5	-	15.3	-	81.8	-	-	-	-	-	-	-	4383.68	-
DWSP157	ECIJA	2015	-	-	15.59	-	82.4	-	22	-	71	-	61	-	4147.7	-
DWSP157	ESCACENA	2015	6.5	-	15.4	-	80.9	-	-	-	-	-	-	-	4636.31	-
DWSP158	ECIJA	2015	-	-	14.77	-	85.3	-	21.8	-	50	-	53	-	4784.84	-
DWSP158	ESCACENA	2015	6.5	-	14	-	82.3	-	-	-	-	-	-	-	5137.42	-
DWSP159	ECIJA	2015	-	-	14.78	-	83.7	-	23.1	-	29	-	47	-	4192.12	-
DWSP159	ESCACENA	2015	6.5	-	13.9	-	81.7	-	-	-	-	-	-	-	4578.01	-
DWSP160	ECIJA	2015	-	-	12.68	-	86.3	-	22	-	59	-	43	-	4750.14	-
DWSP160	ESCACENA	2015	7	-	13.6	-	82.4	-	-	-	-	-	-	-	4539.14	-
DWSP161	ECIJA	2015	-	-	12.28	-	85.3	-	21.7	-	55	-	44	-	5012.49	-
DWSP161	ESCACENA	2015	6	-	13.5	-	81.2	-	-	-	-	-	-	-	4119.93	-
DWSP162	ECIJA	2015	-	-	13.67	-	86.4	-	22.9	-	72	-	50	-	4887.56	-
DWSP162	ESCACENA	2015	6.5	-	13.3	-	83.4	-	-	-	-	-	-	-	4790.39	-
DWSP163	ECIJA	2015	-	-	13.49	-	83.7	-	21.8	-	59	-	41	-	4936.15	-
DWSP163	ESCACENA	2015	6	-	13.9	-	79	-	-	-	-	-	-	-	4129.65	-
DWSP164	ECIJA	2015	-	-	12.69	-	85.5	-	21.1	-	7	-	38	-	4668.24	-
DWSP164	ESCACENA	2015	6	-	13.7	-	82.3	-	-	-	-	-	-	-	4789.01	-
DWEL-001	CONIL	2013	7.5	0	12.9125	0.360624	84.1272	4.94975	19.93	-	84	-	52	-	5516.37	13.7417
DWEL-001	CONIL	2014	7.24569	0.353553	13.8046	0.148492	82.05	0.0707107	21.9227	0.445477	56.3915	4.94975	33.9853	1.41421	4851.01	693.954
DWEL-002	CONIL	2013	7.24569	0.353553	13.3983	0.601041	83.1995	0.424264	17.88	-	72.4	-	47	-	4853.83	298.39
DWEL-002	CONIL	2014	7.24569	0.353553	13.8422	1.1243	81.55	0.0707107	20.4	-	47	-	27	-	4918.1	1.96309
DWEL-003	CONIL	2013	7	0	12.7	0.445477	86.4	4.38406	19.3	-	84	-	59	-	6210.44	283.667
DWEL-003	CONIL	2014	7.24569	0.353553	14.2824	1.00409	82.142	1.62635	20.57	-	48	-	38	-	5042.84	296.427
DWEL-004	CONIL	2013	7.5	5.3033	12.2496	0.516188	81.9	0	16.6	-	22.3	-	33	-	5336.9	261.092
DWEL-004	CONIL	2014	7.5	0	13.329	1.28693	82.7482	0.777817	17.48	-	39	-	28	-	4800.24	459.364
DWEL-005	CONIL	2013	7.5	5.3033	12.38	0.0282843	12.38	0.0282843	92	0	17.34	-	8.759	-	5084.67	5.88928
DWEL-005	CONIL	2014	6.74537	0.353553	13.3143	0.190919	83.0985	0.707107	19.5	-	31	-	28	-	4242.69	475.069
DWEL-006	CONIL	2013	7.5	5.3033	12.8152	0.494975	82.9995	0.424264	18.65	-	93.4	-	58	-	6133.3	48.0958
DWEL-006	CONIL	2014	6.98212	0.707107	14.1221	1.81019	82.8466	1.06066	19.61	-	69	-	38	-	5020.12	590.892
DWEL-007	CONIL	2013	7.5	5.3033	14.5418	0.431335	80.9	0	18.32	-	83.9	-	65	-	5727.33	283.667
DWEL-007	CONIL	2014	6.74537	0.353553	14.4804	0.516188	81.9999	0.141421	20.8345	0.205061	68.7023	14.8492	43	0	5678.06	179.623
DWEL-008	CONIL	2014	7	0	15.5462	1.21622	79.5818	2.40416	19.77	-	58	-	41	-	4034.03	505.497
DWEL-009	CONIL	2014	6.74537	0.353553	16.3622	0.431335	80.3802	4.73762	20.43	-	58	-	45	-	4365.11	182.568
DWEL-010	CONIL	2014	7	0	13.1986	0.268701	82.5499	0.212132	19.13	-	47	-	36	-	5023.82	665.489
DWEL-011	CONIL	2013	6.98212	0.707107	12.6646	0.13435	83.9995	0.424264	17.77	-	70.4	-	48	-	6020.21	35.3357
DWEL-011	CONIL	2014	7.24569	0.353553	14.1747	0.13435	81.7998	0.282843	20.35	-	49	-	32	-	5482.4	212.014
DWEL-012	CONIL	2013	6.5	4.59619	12.5194	0.169706	84.2941	1.41421	17.78	-	70.8	-	42	-	5875.89	128.583
DWEL-012	CONIL	2014	7	0	13.9999	0.0565685	81.999	0.565685	20.29	-	50	-	33	-	5043.2	157.048
DWEL-013	CONIL	2013	6.5	0	12.3499	0.0707107	84.8661	3.39411	19.62	-	71.5	-	53	-	5428.07	352.376
DWEL-013	CONIL	2014	6.83	0.233345	14.6	0.0141421	80.9	0	21.6	-	50	-	33	-	4931.98	148.214
DWEL-014	CONIL	2013	7	0	12.8	0.233345	78.1	0.883883	20.6	-	84	-	56	-	6017.49	618.375
DWEL-014	CONIL	2014	6.5	0	13.5757	0.480833	79.5999	0.141421	22.84	-	69	-	43	-	4756.33	609.541
DWEL-015	CONIL	2013	7	0	12.8	0.452548	77.1	0.282843	21.1	-	70	-	48	-	5723.21	54.9667
DWEL-015	CONIL	2014	7	0	14.2634	1.11016	79.799	0.565685	21.6	-	76	-	51	-	4793.59	615.43
DWEL-016	CONIL	2013	7	0	13.6	0.205061	84.7	1.41421	17.8	-	92	-	51	-	5195.72	203.18
DWEL-016	CONIL	2014	7.5	0	14.7501	0.763675	84.4998	0.282843	18.7871	0.770746	61.7981	7.07107	44.4297	3.53553	5998.82	177.66
DWEL-017	CONIL	2013	7.5	5.3033	12.7163	1.20915	79.254	2.58094	18.58	-	52.7	-	52	-	4785.14	658.618
DWEL-017	CONIL	2014	7.24569	0.353553	14.78	0.0282843	80.15	0.0707107	20.89	-	52	-	39	-	5281.69	366.117
DWEL-018	CONIL	2013	6.5	4.59619	12.4259	0.671751	85.6811	2.54558	18.32	-	90.4	-	50	-	6883.98	103.062
DWEL-018	CONIL	2014	7.24569	0.353553	13.4538	0.579828	83	0	17.97	-	52	-	33	-	5349.26	779.349
DWEL-019	CONIL	2013	7	0	12.8	0.459619	85.5	2.82843	18.7	-	87	-	62	-	5606.61	195.328
DWEL-019	CONIL	2014	7.74597	0.353553	14.6693	1.10309	82.7496	0.353553	20.5951	0.636396	81.388	19.0919	42	0	5249.34	536.906
DWEL-001	CORDOBA	2013	7.39932	0.141421	13.2499	0.0707107	83.299	0.565685	17.12	0.0282843	51	0	37	0	5185.44	234.59
DWEL-001	CORDOBA	2014	7.5	0	15.348	0.353553	76.6906	1.69706	21.56	-	60	-	49	-	3964.82	486.848
DWEL-001	CORDOBA	2015	6.74537	0.353553	15.2941	0.233345	83.0826	2.40416	22.55	-	60	-	58	-	3251.25	294.464
DWEL-001	CORDOBA	2013	7	4.94975	13.7108	0.883883	82.1999	0.141421	-	-	-	-	-	-	4539.29	460.346
DWEL-002	CORDOBA	2013	-	-	-	-	-	-	-	-	-	-	-	-	-	-
DWEL-002	CORDOBA	2014	7.5	0	15.6997	0.141421	76.9999	0.141421	19.98	-	56	-	68	-	3791.44	55.9482
DWEL-002	CORDOBA	2015	7	0	15.3434	0.636396	82.7488	0.636396	19.05	-	47.75	-	69	-	3193.27	423.047
DWEL-003	CORDOBA	2013	7.5	5.3033	12.9996	0.141421	84.3995	0.424264	18.93	-	45	-	35	-	4620.18	169.808
DWEL-003	CORDOBA	2014	7	0	15.6987	0.282843	75.287	1.9799	21.9	-	72	-	52	-	3759.72	102.081
DWEL-003	CORDOBA	2015	7	0	13.8847	0.120208	83.2499	0.212132	21.2554	0.622254	65.4523	3.53553	64.622	9.89949	3326.79	230.664
DWEL-004	CORDOBA	2013	7.5	5.3033	12.1984	0.282843	83.9971	0.989949	16.63	-	29	-	30	-	4359.07	566.353
DWEL-004	CORDOBA	2014	7.24569	0.353553	14.4997	0.141421	78.9747	2.82843	19.57	-	20	-	45	-	3305.05	534.943
DWEL-004	CORDOBA	2015	7.74597	0.353553	14.7948	0.947523	82.1951	1.27279	20.5116	0.53033	63.2772	17.6777	54.9909	1.41421	3399.87	117.786
DWEL-005	CORDOBA	2013	7.5	5.3033	13.9996	0.141421	83.7899	1.83848	17.93	-	9	-	26	-	3931.68	156.066
DWEL-005	CORDOBA	2014	6.74537	0.353553	14.8997	0.141421	79.496	1.13137	21.45	-	79	-	55	-	3333.2	69.6899
DWEL-005	CORDOBA	2015	8	0	14.3552	0.523259	82.4496	0.353553	18.16	-	25	-	49	-	3088.37	362.191
DWEL-006	CORDOBA	2013	7	0	15.9	0.141421	78.4	0.989949	0	-	0	-	0	-	3765.96	562.427
DWEL-006	CORDOBA	2014	7.24569	0.353553	16.0493	0.212132	77.4442	1.3435	20.98	-	68	-	60	-	3588.26	245.387
DWEL-006	CORDOBA	2015	7	0	14.7089	0.254558	81.6481	0.777817	19.81	-	72	-	52	-	3458.17	182.568
DWEL-007	CORDOBA	2013	7.5	5.3033	14.4945	0.565685	82.3985	0.707107	18.06	-	49	-	42	-	6230.65	433.844
DWEL-007	CORDOBA	2014	6.5	0	16.6	0	74.3217	2.89914	22.89	-	69	-	66	-	3858.84	153.121
DWEL-007	CORDOBA	2015	7.24569	0.353553	14.3887	1.3435	81.397	0.989949	20.5109	2.00818	58.3267	6.36396	60.4814	2.12132	3190.08	244.405
DWEL-008	CORDOBA	2014	6.74537	0.353553	15.8997	0.141421	71.7983	0.707107	19.74	-	90	-	72	-	3462.45	225.756
DWEL-008	CORDOBA	2015	6.5	0	14.404	0.961665	80.4185	3.18198	20.21	-	62	-	61	-	3123.87	164.9
DWEL-009	CORDOBA	2014	6.245	0.353553	15.4318	1.06066	74.4317	2.33345	21.57	-	63	-	62	-	4334.92	122.693
DWEL-009	CORDOBA	2015	7.24569	0.353553	14.3396	0.155563	81.6978	0.848528	20.12	-	48	-	54	-	3306.45	319.003
DWEL-010	CORDOBA	2014	7	0	14.8499	0.0707107	78.0346	2.19203	20.15	-	58	-	60	-	4062.83	54.9667
DWEL-010	CORDOBA	2015	7	0	15.1166	0.452548	81.673	2.96985	19.2408	1.21622	45.9565	2.82843	52.9906	1.41421	3538.84	48.0958
DWEL-011	CORDOBA	2013	7.5	5.3033	13.0966	0.424264	83.6962	1.13137	16.77	-	-	-	34	-	4565.87	601.689
DWEL-011	CORDOBA	2014	7.24569	0.353553	14.6969	0.424264	77.699	0.565685	19.61	-	58	-	42	-	3462.93	124.657
DWEL-011	CORDOBA	2015	6.74537	0.353553	14.1635	0.289914	83.5446	1.3435	19.06	0.615183	59.9667	2.82843	61	-	3825.83	368.08
DWEL-012	CORDOBA	2013	7	0	13	0.212132	84.6	0.707107	17	-	58	-	32	-	4584.95	422.065
DWEL-012	CORDOBA	2014	7.24569	0.353553	14.0968	0.424264	79.1994	0.424264	20.1	-	78	-	48	-	3463.47	377.896
DWEL-012	CORDOBA	2015	7	0	13.5969	0.410122	84.2496	0.353553	18.6441	0.26163	56.7752	10.2955	61	-	3749.56	475.069
DWEL-013	CORDOBA	2013	6.5	0	12.9938	0.565685	83.9995	0.424264	19.56	-	49	-	38	-	4061.34	308.206
DWEL-013	CORDOBA	2014	6.98212	0.707107	15.2493	0.212132	79.1499	0.212132	23.32	-	71	-	70	-	3829.47	162.937
DWEL-013	CORDOBA	2015	7	0	15.5442	0.989949	80.8879	1.9799	20.7874	1.37179	60.2827	23.3345	59.9917	1.41421	3146.17	2.94464
DWEL-014	CORDOBA	2013	7.2	0	13.7	0.0707107	81.9	0.565685	19.5	-	60	-	33	-	4947.25	565.371
DWEL-014	CORDOBA	2014	6.5	0	14.1968	0.424264	76.9171	3.18198	23.32	-	88	-	51	-	2943.27	138.398
DWEL-014	CORDOBA	2015	6.5	0	13.8139	0.247487	82.1757	2.82843	23.25	-	73	-	55	-	3522.52	257.165
DWEL-015	CORDOBA	2013	7.5	0	14.9	0.424264	75.1	0.424264	0	-	0	-	0	-	3727.1	618.375
DWEL-015	CORDOBA	2014	7.24569	0.353553	14.7492	0.212132	76.2906	1.69706	23.02	-	67	-	79	-	3736.11	12.7601
DWEL-015	CORDOBA	2015	7.24569	0.353553	14.4303	1.19501	79.5473	0.919239	21.62	-	52	-	56	-	3618.8	224.774
DWEL-016	CORDOBA	2013	7.5	5.3033	13.9	0	83.8979	0.848528	17.7	-	49	-	38	-	3695.24	265.999
DWEL-016	CORDOBA	2014	8	0	15.9437	0.636396	81.2474	0.919239	19.15	-	72	-	67	-	2680.46	121.712
DWEL-016	CORDOBA	2015	7	0	15.577	1.32229	83.4978	0.848528	19.78	-	56	-	79	-	2998.75	308.206
DWEL-017	CORDOBA	2013	7.5	5.3033	14.6479	0.353553	80.9985	0.707107	17.32	-	-	-	-	-	4805.18	96.1916
DWEL-017	CORDOBA	2014	7.5	0	16.0499	0.0707107	74.0827	2.26274	20.19	-	81	-	57	-	3725.23	195.328
DWEL-017	CORDOBA	2015	7.24569	0.353553	14.1567	0.685894	82.75	0.0707107	19.3991	0.268701	22.5091	27.3367	60	-	3523.77	138.398
DWEL-018	CORDOBA	2013	6.8	0	13.1	0	83.1	0.848528	16.4	-	65	-	31	-	4498.89	53.9851
DWEL-018	CORDOBA	2014	7	0	15.4997	0.141421	77.7999	0.141421	19.92	-	79	-	58	-	3632.26	80.4869
DWEL-018	CORDOBA	2015	6.74537	0.353553	15.8546	0.813173	80.0994	0.424264	17.63	-	43	-	57	-	3583.32	38.2804
DWEL-019	CORDOBA	2013	7	0	12.9	0.353553	84	0.141421	18	-	69	-	36	-	4490.56	8.83393
DWEL-019	CORDOBA	2014	7.24569	0.353553	15.0479	0.353553	78.4948	1.27279	20.93	-	72	-	70	-	3005.27	579.113
DWEL-019	CORDOBA	2015	7	0	15.6247	0.13435	81.8496	0.353553	18.28	-	71	-	61	-	3196.16	265.999
DWEL-001	ECIJA	2013	7.5	5.3033	11.1449	0.0636396	84.1995	0.424264	21.2	-	68	-	41	-	3969.65	400.471
DWEL-001	ECIJA	2014	7.98436	0.707107	15.4718	0.445477	78.1994	0.424264	22.79	-	70	-	53	-	2538.93	583.039
DWEL-001	ECIJA	2015	7	0	13.3847	0.13435	85.4482	0.777817	22.62	-	75	-	67	-	4149.05	187.476
DWEL-002	ECIJA	2013	7.5	0	11.9909	1.27986	85.0979	0.848528	90.7304	9.89949	18.21	-	8.729	-	3503.45	147.232
DWEL-002	ECIJA	2014	7.5	0	16.1939	0.26163	76.5499	0.212132	20.7	-	64	-	42	-	1986.87	135.454
DWEL-002	ECIJA	2015	7	0	12.7657	0.46669	84.5998	0.282843	19.8077	0.424264	45	0	40	-	3673.4	903.024
DWEL-003	ECIJA	2013	7.5	0	12.19	0.855599	84.0979	0.848528	20.24	-	73	-	46	-	3616.69	144.287
DWEL-003	ECIJA	2014	6.48074	0.707107	15.4161	1.33643	78.0997	0.282843	20.69	-	54	-	50	-	2183.77	345.505
DWEL-003	ECIJA	2015	6.74537	0.353553	13.5	0.735391	85.65	0.0707107	21.8	-	59	-	56	-	3978.28	505.497
DWEL-004	ECIJA	2013	7	0	13.71	1.08187	83.5	0.424264	0	-	0	-	0	-	3740.98	74.5976
DWEL-004	ECIJA	2014	7	0	13.1152	1.69706	79.935	2.19203	18.9	-	41	-	44	-	2595.87	378.877
DWEL-004	ECIJA	2015	7.74597	0.353553	13.1496	0.141421	85.5493	0.494975	21.55	-	69	-	64	-	4230.83	555.556
DWEL-005	ECIJA	2013	7.5	5.3033	12.0248	0.106066	85.1995	0.424264	20.45	-	64	-	34	-	3670.67	272.87
DWEL-005	ECIJA	2014	7.24569	0.353553	13.6869	2.1991	80.2841	2.26274	21.04	-	50	-	52	-	2536.52	676.286
DWEL-005	ECIJA	2015	7.74597	0.353553	12.8838	0.247487	85.3991	0.565685	19.26	-	30	-	51	-	4094.36	98.1547
DWEL-006	ECIJA	2013	7.5	0	12.514	0.219203	85.6963	1.13137	19.22	-	74.4	-	39	-	4209.52	284.649
DWEL-006	ECIJA	2014	7.5	0	16.1379	2.30517	79.0937	1.41421	20.08	-	63	-	65	-	2479.34	476.051
DWEL-006	ECIJA	2015	7	0	13.2629	0.33234	85.8482	0.777817	19.6	-	86	-	61	-	4260.81	14.7232
DWEL-007	ECIJA	2013	6.5	4.59619	12.8156	0.997021	84.1952	1.27279	19.99	-	90.7	-	46	-	4498.33	579.113
DWEL-007	ECIJA	2014	7.24569	0.353553	16.535	0.0353553	76.948	0.777817	20.91	-	67	-	55	-	2489.96	56.9298
DWEL-007	ECIJA	2015	7	0	13.7255	0.494975	85.1971	0.989949	21.14	-	65	-	55	-	3740.91	31.4095
DWEL-008	ECIJA	2014	7	0	16.7103	0.558614	72.9498	0.212132	20.7	-	60	-	59	-	1885.75	4.90774
DWEL-008	ECIJA	2015	7	0	13.9673	0.657609	81.6	0	21.11	-	67	-	55	-	3532.48	62.819
DWEL-009	ECIJA	2014	6.245	0.353553	15.2264	1.53442	75.3463	1.06066	20.65	-	46	-	4	-	2435.36	30.428
DWEL-009	ECIJA	2015	7.5	0	12.55	-	84.6	-	21	-	63	-	49	-	3746.42	410.287
DWEL-010	ECIJA	2014	6.74537	0.353553	14.3462	0.890955	80.3474	0.919239	19.53	-	54	-	55	-	2690.7	42.2065
DWEL-010	ECIJA	2015	7.24569	0.353553	13.4	0	85.4499	0.212132	19.78	-	56	-	69	-	4158.39	82.45
DWEL-011	ECIJA	2013	7.24569	0.353553	12.431	1.20208	83.294	1.41421	18.52	-	73	-	38	-	3845.68	256.184
DWEL-011	ECIJA	2014	7.24569	0.353553	14.561	1.77484	78.0429	1.48492	20.02	-	66	-	43	-	2738.32	310.169
DWEL-011	ECIJA	2015	6.74537	0.353553	12.6594	0.169706	85.1499	0.212132	19.1484	0.353553	52.4976	0.707107	45	-	4050.35	790.146
DWEL-012	ECIJA	2013	7	0	11.9	1.00409	83.5	0	19.1	-	72	-	39	-	3993.61	108.952
DWEL-012	ECIJA	2014	6.74537	0.353553	15.3408	1.44957	77.4429	1.48492	19.74	-	67	-	50	-	2539.54	291.52
DWEL-012	ECIJA	2015	7	0	14.8104	3.62039	84.7991	0.565685	20.0425	0.777817	56.1797	0.254558	46	-	4115.35	435.807
DWEL-013	ECIJA	2013	6.5	4.59619	11.245	0.0212132	84.5	0	20.09	-	81	-	46	-	3705.54	24.5387
DWEL-013	ECIJA	2014	7.24569	0.353553	15.6633	1.7112	77.8984	0.707107	22.87	-	55	-	52	-	2171.83	70.6714
DWEL-013	ECIJA	2015	7	0	12.98	-	85.9	-	23.36	-	51	-	59	-	3813.68	-
DWEL-014	ECIJA	2013	6.5	4.59619	11.2972	0.353553	82.1985	0.707107	22.6	-	93.1	-	46	-	4577.81	233.608
DWEL-014	ECIJA	2014	6.245	0.353553	14.971	0.735391	76.0487	0.636396	23.5	-	78	-	52	-	2573.79	301.335
DWEL-014	ECIJA	2015	6.74537	0.353553	12.7887	0.912168	84.7496	0.353553	22.94	-	87	-	52	-	3945.86	252.258
DWEL-015	ECIJA	2013	7.5	5.3033	12.08	0.0141421	82.899	0.565685	22.13	-	65	-	36	-	4254.18	136.435
DWEL-015	ECIJA	2014	7	0	13.5252	0.72832	78.9481	0.777817	22.13	-	75	-	60	-	3201.12	246.368
DWEL-015	ECIJA	2015	7.5	0	12.739	0.226274	85.3999	0.141421	21.28	-	58	-	57	-	5114.75	154.103
DWEL-016	ECIJA	2013	7.5	5.3033	12.5975	0.615183	91.6992	6.08112	18.14	-	88	-	60	-	4215.44	199.254
DWEL-016	ECIJA	2014	7.74597	0.353553	17.2364	0.494975	79.7487	0.636396	19.32	-	68	-	52	-	2447.49	106.007
DWEL-016	ECIJA	2015	7.24569	0.353553	14.5465	0.452548	86.45	0.0707107	19.03	-	55	-	45	-	3551.49	263.055
DWEL-017	ECIJA	2013	7	0	11.95	0.106066	82.5	0.424264	0	-	0	-	0	-	4194.89	64.7821
DWEL-017	ECIJA	2014	6.74537	0.353553	16.2225	1.20915	77.0463	1.06066	20.19	-	87	-	60	-	2498.86	319.003
DWEL-017	ECIJA	2015	7.24569	0.353553	12.649	0.226274	84.7971	0.989949	19.5343	0.233345	58.7878	7.07107	46	-	4182.3	530.036
DWEL-018	ECIJA	2013	6.8	0	11.6	0.00707107	85.9	0	18.6	-	79	-	42	-	4764.02	337.652
DWEL-018	ECIJA	2014	7.2111	1.06066	14.9006	2.03647	79.7487	0.636396	19.17	-	45	-	44	-	2865.14	234.59
DWEL-018	ECIJA	2015	6.74537	0.353553	12.7787	0.254558	86.6995	0.424264	18.79	-	53	-	54	-	3999.58	194.346
DWEL-019	ECIJA	2013	7.5	0	12.09	0.0282843	85.0991	0.565685	20.22	-	93	-	54	-	4520.3	44.1696
DWEL-019	ECIJA	2014	7.24569	0.353553	14.7705	0.516188	78.8977	0.848528	20.45	-	83	-	54	-	2472.16	187.476
DWEL-019	ECIJA	2015	7.24569	0.353553	12.9327	0.346482	85.5999	0.141421	21.12	-	57	-	45	-	4258.48	295.446
DWEL-001	ESCACENA	2013	7.5	0	13.2985	0.282843	84.6998	0.282843	19.8	-	61	-	45	-	6256.59	1076.76
DWEL-001	ESCACENA	2014	7	0	14.8398	0.777817	79.4997	0.282843	21.86	-	38	-	30	-	4332.97	26.5018
DWEL-001	ESCACENA	2015	7.24569	0.353553	14.2749	0.0636396	85.6998	0.282843	21.16	-	58	-	64	-	5313.79	239.498
DWEL-002	ESCACENA	2013	7.5	0	14.8499	0.0707107	85.1995	0.424264	13	-	43	-	47	-	4119.9	23.5571
DWEL-002	ESCACENA	2014	7.5	0	14.9997	0.141421	78.6949	1.27279	20.99	-	44	-	36	-	3707.77	695.917
DWEL-002	ESCACENA	2015	7	0	14.079	0.240416	83.7475	0.919239	19.113	0.388909	49.6387	8.48528	53.963	2.82843	4883.37	833.334
DWEL-003	ESCACENA	2013	7	0	13.9	0.636396	83.5	0.848528	18.7	-	51	-	49	-	5166.57	476.051
DWEL-003	ESCACENA	2014	6.74537	0.353553	15.5493	0.212132	79.096	1.13137	21.49	-	44	-	46	-	3655.6	1105.22
DWEL-003	ESCACENA	2015	7.24569	0.353553	14.0599	0.0848528	86.8814	2.54558	20.67	-	53	-	64	-	5419.37	812.721
DWEL-004	ESCACENA	2013	7.5	0	13.3626	1.41421	81.5862	2.12132	16.3	-	51	-	30	-	5523.85	309.187
DWEL-004	ESCACENA	2014	7.5	0	14.4478	0.353553	79.4994	0.424264	19.15	-	12	-	27	-	4044.24	397.527
DWEL-004	ESCACENA	2015	7.24569	0.353553	13.9354	0.509117	85.2985	0.707107	17.38	-	10	-	52	-	5332.73	628.19
DWEL-005	ESCACENA	2013	7.5	5.3033	14.265	1.41421	82.8882	1.9799	19	-	48	-	36	-	3724.6	1366.31
DWEL-005	ESCACENA	2014	7	0	15.2997	0.141421	81.0985	0.707107	21.66	-	36	-	29	-	4111.04	799.961
DWEL-005	ESCACENA	2015	6.74537	0.353553	14.5072	0.86267	84.9995	0.424264	19.81	-	38	-	53	-	4978.31	567.334
DWEL-006	ESCACENA	2013	7.5	0	13.5996	0.141421	84.7985	0.707107	17.9	-	77	-	39	-	5192.16	297.409
DWEL-006	ESCACENA	2014	7.5	0	15.2918	0.707107	79.3969	0.989949	20.83	-	60	-	45	-	4041.35	1064.98
DWEL-006	ESCACENA	2015	7.24569	0.353553	14.2197	0.127279	84.7971	0.989949	19.393	-	84	-	79	-	5168.9	154.103
DWEL-007	ESCACENA	2013	7	0	14.5	1.20208	82.7	0	18	-	51	-	51	-	5988.34	984.492
DWEL-007	ESCACENA	2014	7	0	16.8499	0.0707107	78.9487	0.636396	20.52	-	50	-	42	-	4890.19	128.583
DWEL-007	ESCACENA	2015	7.5	0	14.7659	0.494975	83.9995	0.424264	20.47	-	62	-	64	-	5180.24	66.7452
DWEL-008	ESCACENA	2014	7	0	15.197	0.424264	77.8984	0.707107	21.09	-	54	-	38	-	4336.65	1180.8
DWEL-008	ESCACENA	2015	6.7	-	14.14	-	82.1	-	20.9	-	69	-	73	-	5033.31	-
DWEL-009	ESCACENA	2014	6.5	0	14.5969	0.424264	76.45	0.0707107	21.21	-	9	-	30	-	5010.5	351.394
DWEL-009	ESCACENA	2015	7.5	0	15.21	-	81.5	-	-	-	-	-	-	-	4242.11	-
DWEL-010	ESCACENA	2014	7	0	14.6431	0.636396	79.8481	0.777817	18.77	-	31	-	40	-	4013.7	24.5387
DWEL-010	ESCACENA	2015	7	0	13.9851	0.523259	84.8995	0.424264	19.07	-	60	-	71	-	5018.48	1186.69
DWEL-011	ESCACENA	2013	7.2	0	14.4	1.27279	83.1	2.54558	17	-	54	-	32	-	4807.05	968.787
DWEL-011	ESCACENA	2014	7.24569	0.353553	15.5997	0.141421	78.4923	1.55563	19.47	-	43	-	31	-	4340.84	843.149
DWEL-011	ESCACENA	2015	6.74537	0.353553	13.4149	0.0636396	84.1999	0.141421	18.3148	0.120208	54.9636	2.82843	54	-	5125.9	770.515
DWEL-012	ESCACENA	2013	6.8	0	14.8	0.0707107	81.9	0.565685	17.1	-	45	-	45	-	4455.86	388.693
DWEL-012	ESCACENA	2014	7	0	14.1968	0.424264	79	0	19.21	-	19	-	27	-	4350.88	55.9482
DWEL-012	ESCACENA	2015	7	0	13.5477	0.353553	83.6499	0.212132	18.4437	0.304056	50.7543	7.07107	44	-	4884.06	962.898
DWEL-013	ESCACENA	2013	6.5	0	13.3477	0.353553	85.8916	1.69706	19.7	-	68	-	42	-	5302.89	195.328
DWEL-013	ESCACENA	2014	7.48331	0.707107	14.8997	0.141421	79.45	0.0707107	21.98	-	35.63	-	28	-	3973.28	119.749
DWEL-013	ESCACENA	2015	7.24569	0.353553	14.1749	0.0777817	85.1998	0.282843	20.7	-	46	-	58	-	4669.98	818.611
DWEL-014	ESCACENA	2013	7	0	12.9	7.56604	83.4	0.424264	20.3	-	80	-	46	-	6246.53	874.559
DWEL-014	ESCACENA	2014	6.5	0	14.7	0	77.799	0.565685	23.04	-	46	-	38	-	4306.51	271.889
DWEL-014	ESCACENA	2015	6.5	0	13.165	0.0494975	83.85	0.0707107	22.37	-	76	-	73	-	5136.93	543.777
DWEL-015	ESCACENA	2013	6.5	4.59619	13.7909	0.707107	80.9861	2.12132	19.3	-	11	-	44	-	5571.21	1050.26
DWEL-015	ESCACENA	2014	7	0	15.4948	0.565685	77.85	0.0707107	21.6	-	61	-	50	-	4708.37	260.11
DWEL-015	ESCACENA	2015	7.48331	0.707107	13.5126	0.360624	83.9995	0.424264	21.39	-	79	-	94	-	5718.36	356.302
DWEL-016	ESCACENA	2013	7.5	5.3033	15.0479	0.353553	84.8998	0.282843	17.3	-	45	-	62	-	4614.83	928.544
DWEL-016	ESCACENA	2014	7.24569	0.353553	15.0493	0.212132	80.9496	0.353553	19.02	-	42	-	31	-	4224.74	496.663
DWEL-016	ESCACENA	2015	7	0	15.109	0.240416	85.1941	1.41421	18.83	-	65	-	44	-	4801.97	388.693
DWEL-017	ESCACENA	2013	7	0	14.6	0.565685	80.8	1.27279	17.4	-	46	-	42	-	3911.72	895.171
DWEL-017	ESCACENA	2014	7	0	15.7404	0.777817	77.2464	1.06066	19.09	-	47	-	42	-	3642.15	573.224
DWEL-017	ESCACENA	2015	7.5	0	14.01	0.0141421	80.5998	0.282843	18.7398	0.113137	41.9524	2.82843	47	-	5155.41	269.926
DWEL-018	ESCACENA	2013	6.8	0	13.3	0.424264	84.2	0.141421	17.5	-	63	-	52	-	5527.48	522.183
DWEL-018	ESCACENA	2014	7	0	14.6969	0.424264	81.0985	0.707107	19.47	-	54	-	41	-	5074.13	744.013
DWEL-018	ESCACENA	2015	7	0	14.5846	0.148492	84.9488	0.636396	18.99	-	55	-	59	-	5084.61	37.2988
DWEL-019	ESCACENA	2013	7.2	0	13.1	0.212132	85.7	0.282843	17.6	-	70	-	43	-	5959.19	541.814
DWEL-019	ESCACENA	2014	7.24569	0.353553	14.4	0	81.6496	0.353553	20.43	-	50	-	41	-	4902.38	667.452
DWEL-019	ESCACENA	2015	7	0	13.3343	0.190919	86.0998	0.282843	19.81	-	68	-	64	-	5748.35	777.386
DWEL-001	JEREZ	2015	7.3	-	15.7	-	81.4	-	23.6	-	70	-	51	-	5598.28	-
DWEL-002	JEREZ	2015	7	-	16.2	-	81.1	-	20.4	-	43	-	41	-	5213.77	-
DWEL-003	JEREZ	2015	7	-	16.2	-	81.8	-	21.8	-	48	-	54	-	5262.35	-
DWEL-004	JEREZ	2015	7.3	-	15	-	82.5	-	19	-	27	-	32	-	5421.99	-
DWEL-005	JEREZ	2015	7	-	15.14	-	82	-	21.5	-	31	-	36	-	5256.8	-
DWEL-006	JEREZ	2015	7.5	-	16.8	-	81.2	-	21	-	82	-	61	-	5441.42	-
DWEL-007	JEREZ	2015	7.3	-	16.6	-	80.7	-	21.5	-	78	-	57	-	5639.92	-
DWEL-008	JEREZ	2015	6.8	-	17.9	-	76.1	-	21.2	-	55	-	53	-	4655.75	-
DWEL-009	JEREZ	2015	7.2	-	16.3	-	79	-	20.3	-	43	-	61	-	5148.53	-
DWEL-010	JEREZ	2015	7.2	-	15.2	-	82.2	-	19.9	-	79	-	50	-	5533.04	-
DWEL-011	JEREZ	2015	6.8	-	15.2	-	82.3	-	20.8	-	48	-	44	-	5917.55	-
DWEL-012	JEREZ	2015	7	-	15.3	-	81.3	-	20.5	-	47	-	45	-	6016.1	-
DWEL-013	JEREZ	2015	7.2	-	15.3	-	83.1	-	23.4	-	50	-	52	-	5558.02	-
DWEL-014	JEREZ	2015	6.5	-	15.2	-	79.3	-	24.3	-	89	-	51	-	5383.12	-
DWEL-015	JEREZ	2015	7.2	-	15.5	-	79.3	-	21.7	-	56	-	60	-	5635.76	-
DWEL-016	JEREZ	2015	6.7	-	16.4	-	83	-	19.7	-	74	-	56	-	5222.1	-
DWEL-017	JEREZ	2015	7.3	-	15.9	-	79.8	-	16.5	-	47	-	46	-	5403.94	-
DWEL-018	JEREZ	2015	6.8	-	15.7	-	82.2	-	19.3	-	53	-	50	-	5878.68	-
DWEL-019	JEREZ	2015	7.2	-	15.8	-	81.3	-	21.6	-	59	-	48	-	5363.69	-
